# Supplementary material for: Dysbiosis in chronic periodontitis: Key microbial players and interactions with the human host
Source: Sci Rep. 2017 Jun 16;7:3703. doi: 10.1038/s41598-017-03804-8 (PMC5473847; doi:10.1038/s41598-017-03804-8)
Supplement: Supplementary file 2 — Dataset S1 [file 41598_2017_3804_MOESM2_ESM.xls]

## Sheet: Sheet1
Sample	State	mRNA read pairs	HOMD database	Human	Virus	E. gingivalis rRNA	Archaea	BLAST vs KEGG prokaryotes	Virulence factor genes
AU_02	Perodontitis	4116594	0.156194	0.429231	0.000258849	0.0372323	0.000807205	0.11178	0.00158197
AU_05	Perodontitis	3.96199e+06	0.508678	0.162252	0.000187994	0.0599098	0.000808227	0.265694	0.00194933
AU_07	Health	4.11086e+06	0.505736	0.160714	0.00057327	0.00897339	0.000705772	0.288945	0.00227848
AU_08	Perodontitis	2.98487e+06	0.209967	0.111773	0.000990064	0.044689	0.00253339	0.15685	0.00319468
AU_09	Health	9.65894e+06	0.0184417	0.0761723	0.00195714	0	0.0056127	0.0216615	0.000955227
AU_10	Health	4044863	0.239257	0.211204	0.00252626	0	0.00181637	0.139121	0.00303207
AU_12	Health	2262880	0.375289	0.103131	0.00371338	0.0027246	0.00100911	0.225711	0.00424317
AU_13	Perodontitis	5.87729e+06	0.437408	0.048679	0.000213387	0.046772	0.000401476	0.281328	0.00208783
AU_14	Health	3.03255e+06	0.0583989	0.308637	0.00222286	0.010187	0.0021181	0.0531624	0.00108361
AU_15	Health	4111665	0.106524	0.441786	0.00132236	0.00865064	0.00150883	0.0882745	0.00152265
AU_16	Health	4423537	0.0782456	0.0711873	0.00167735	0.000201664	0.00544492	0.0529287	0.00128791
AU_17	Health	4407270	0.55008	0.134677	0.00054322	0.000100655	0.000301965	0.340583	0.00455832
AU_18	Health	2.4359e+06	0.144191	0.0668448	0.00144494	0	0.00494773	0.0906488	0.00161818
AU_19	Health	3170405	0.195183	0.0868038	0.00113275	0.00110899	0.00342779	0.139852	0.00242123
