# Supplementary material for: Dysbiosis in chronic periodontitis: Key microbial players and interactions with the human host
Source: Sci Rep. 2017 Jun 16;7:3703. doi: 10.1038/s41598-017-03804-8 (PMC5473847; doi:10.1038/s41598-017-03804-8)
Supplement: Supplementary file 3 — Dataset S2 [file 41598_2017_3804_MOESM3_ESM.xls]

## Sheet: Sheet1
The relative abundance (%) of bacteria based on all reads mapped onto HOMD reference genomes
	Dysbiosis	Dysbiosis	Health	Dysbiosis	Health	Health	Health	Dysbiosis	Health	Health	Health	Health	Health	Health
genome	AU_02	AU_05	AU_07	AU_08	AU_09	AU_10	AU_12	AU_13	AU_14	AU_15	AU_16	AU_17	AU_18	AU_19
Abiotrophia defectiva ATCC 49176	2.73996	1.31808	0.1126	0.576824	0.0457181	0.360672	0.0340565	0.605222	0.0246979	0.293516	0.0142564	0.323886	0.00977085	0.0292634
Achromobacter xylosoxidans A8	0.00591228	0.00298063	0.000636319	0.00900147	0.252443	0.00356651	0.00669488	0.000275283	0.0155987	0.0177161	0.033194	0.00173672	0.0105525	0.00499336
Acinetobacter baumannii AB0057	0.0117292	0.00694517	0.00312375	0.0164216	0.406825	0.0308017	0.0331833	0.00100103	0.185017	11.5551	0.0500038	0.00697205	0.0181738	0.0143995
Actinobaculum sp. oral taxon 183 F0552	0.00200255	0.709101	0.117169	0.0504812	0.0225277	0.0459107	1.6906	0.0685204	0.023398	0.003303	3.4409	0.0197332	0.115882	0.170355
Actinomyces cardiffensis F0333	0.0110617	0.00824738	0.000983402	0.0203141	0.0351168	0.00382589	0.00509393	0.00207714	0.0255645	0.00660599	0.0219166	0.00246665	0.00781668	0.00685136
Actinomyces dentalis DSM 19115	0.103846	0.0538829	0.0203622	0.0138671	0.0622826	0.0740538	0.639652	0.0346106	0.0376968	0.00360327	0.0593662	0.0251195	0.0269676	0.06143
Actinomyces georgiae DSM 6843	0.00228862	0.000839208	0.00413607	0.00231119	0	0.00213991	0.00254696	0.00035036	0.00519955	0.00120109	0.00170226	0.00115781	0.00214959	0.001858
Actinomyces georgiae F0490	0.00162111	0.000260444	0.00321052	0.00158134	0.00132516	0.000972685	0.000582163	0.000375386	0.00346637	0.00195177	0.0023406	0.000478227	0.00156334	0.00116125
Actinomyces gerencseriae DSM 6844	0.0149714	0.00761074	0.00749121	0.00559551	0.0152394	0.0334604	0.119052	0.00310319	0.00693274	0.00300272	0.0300023	0.00692171	0.0111388	0.0146317
Actinomyces graevenitzii C83	0.00772411	0.000983899	0.000867708	0.00206791	0.0119265	0.00136176	0.0218311	0.000725746	0.000866592	0.00795722	0.0144692	0.00430405	0.00195417	0.0145156
Actinomyces israelii DSM 43320	0.321838	0.943038	0.0871468	0.0384387	0.0165645	0.0490233	0.0454087	0.0443956	0.00823263	0.003303	0.0129797	0.0219733	0.0103571	0.00325149
Actinomyces johnsonii F0330	0.0105849	0.0478927	0.0114248	0.0107045	0.0351168	0.455152	0.138555	0.00347858	0.00173318	0.016515	0.332579	0.096023	0.269285	0.0407598
Actinomyces massiliensis 4401292	0.00247934	0.0019678	0.000896631	0.00535223	0.0033129	0.0265867	0.00880522	0.00160165	0.000433296	0.00180163	0.0280873	0.00661967	0.00429918	0.000580624
Actinomyces massiliensis F0489	0.0110617	0.0029517	0.00135941	0.00973132	0.00596323	0.0245765	0.00647657	0.000900926	0.000433296	0.000300272	0.0378752	0.00566322	0.00254042	0.000812873
Actinomyces naeslundii MG1	0.0418627	0.00607702	0.00445423	0.0143537	0.0106013	0.102456	0.311821	0.00140144	0.0103991	0.00450409	0.0929858	0.155021	0.0283355	0.0901128
Actinomyces odontolyticus ATCC 17982, DSM 43331	0.0115385	0.0045433	0.00743336	0.00620372	0.0192148	0.0052525	0.0104789	0.00265273	0.0194983	0.0629071	0.0123414	0.00327208	0.00449459	0.0220637
Actinomyces oris K20	0.0388113	0.00659791	0.0046567	0.0113127	0.012589	0.0942208	0.380153	0.0018519	0.00736604	0.00495449	0.0912836	0.155952	0.0443597	0.0743198
Actinomyces sp. oral taxon 170 F0386	0.00848698	0.0350152	0.00633427	0.0099746	0.0424052	0.663436	0.182363	0.00167672	0.00866592	0.0180163	0.403435	0.141354	0.373637	0.0315859
Actinomyces sp. oral taxon 171 F0337	0.0143993	0.0242213	0.00685489	0.030532	0.0894484	0.384859	0.498768	0.00187693	0.0281643	0.0292766	0.276617	0.14591	0.251111	0.0926675
Actinomyces sp. oral taxon 172 F0311	0.00839162	0.00214143	0.00445423	0.00912311	0.0165645	0.00427981	0.00938738	0.00117621	0.0316306	0.015464	0.0112775	0.00299521	0.00488543	0.0161413
Actinomyces sp. oral taxon 175 F0384	0.159155	0.0108808	0.00853246	0.0278559	0.0304787	0.171452	0.661046	0.00292801	0.0129989	0.00960872	0.173843	0.108583	0.066051	0.180922
Actinomyces sp. oral taxon 178 F0338	0.00200255	0.000810269	0.00101233	0.0107045	0.00662581	0.0231499	0.0204485	0.00195201	0.00649944	0.000150136	0.0114902	0.0099421	0.00390834	0.00278699
Actinomyces sp. oral taxon 180 F0310	0.0082009	0.0147874	0.00477239	0.0197059	0.00993871	0.0278188	0.106099	0.0075828	0.0147321	0.0513466	0.00936242	0.0451547	0.0080121	0.468099
Actinomyces sp. oral taxon 181 F0379	0.000476797	0.000405135	0.000838784	0.000973132	0.00795097	0.00512281	0.00684042	0.000450463	0.00909922	0.0123112	0.00212782	0.00448024	0.00136792	0.0179993
Actinomyces sp. oral taxon 448 F0400	0.00419581	0.00517994	0.00104125	0.00571715	0.00728839	0.0212045	0.0262701	0.00162667	0.00823263	0.00120109	0.193632	0.00928768	0.0056671	0.149917
Actinomyces sp. oral taxon 848 F0332	0.000858234	0.269704	0.00135941	0.0189761	0.00728839	0.00544704	0.033911	0.0396658	0.00736604	0.000750681	0.0102135	0.00375031	0.00214959	0.0241539
Actinomyces sp. oral taxon 877 F0543	0.00276542	0.000926022	0.00425177	0.0160567	0.00530065	0.0472725	0.0236504	0.00140144	0.00606615	0.00195177	0.014682	0.0260256	0.0109434	0.00267087
Actinomyces timonensis DSM 23838	0.0168786	0.0120672	0.0020825	0.00316268	0.0185523	0.0207506	0.0138264	0.00100103	0.0103991	0.00180163	0.0176609	0.00714824	0.00410376	0.0089416
Actinomyces viscosus C505	0.179657	0.0139193	0.0138833	0.0394118	0.0914361	0.229424	1.00518	0.00282791	0.0173318	0.0150136	0.309173	0.140246	0.0873514	0.269874
Afipia broomeae ATCC 49717	0.00410045	0.00153372	0.000752013	0.00559551	0.197449	0.000842994	0.00422068	0.000275283	0.00909922	0.00315286	0.0300023	0.00118298	0.00938002	0.00789648
Aggregatibacter actinomycetemcomitans D17P-2	0.519041	0.0099258	0.000925555	0.00340596	0.0881232	0.00635488	0.0237959	0.000550566	0.0528621	0.050746	0.00574512	0.00664484	0.00781668	0.00499336
Aggregatibacter actinomycetemcomitans HK1651	0.562715	0.00127328	0.00445423	0.00620372	0.703661	0.0156278	0.0375495	0.00017518	0.256945	0.281205	0.0138308	0.000931285	0.00859835	0.0106835
Aggregatibacter aphrophilus NJ8700	0.0251749	0.0226875	0.0393939	0.147551	0.0377671	0.0305423	0.0679676	0.0143898	7.19358	2.84253	0.0802189	0.0268814	0.747079	0.00174187
Aggregatibacter segnis ATCC 33393	0.0704706	0.0182021	0.107509	0.00802834	0.02054	0.0828728	0.277401	0.0566582	0.227047	0.155541	0.176822	0.0660457	0.200303	0.00313537
Aggregatibacter sp. oral taxon 458 W10330	0.0256517	0.0123855	0.0313532	0.0318701	0.033129	0.367091	1.46327	0.270103	0.168986	0.14308	0.964968	0.288824	0.819775	0.00882548
Agrobacterium tumefaciens str. C58, ATCC 33970	0.00267006	0.00503525	0.000752013	0.00109477	0.0609574	0.00175083	0.00523947	0.000400412	0.0138655	0.00195177	0.00425565	0.000453058	0.002345	0.00220637
Alloiococcus otitis ATCC 51267	0.00181183	0.000260444	0.000983402	0.00133806	0.00795097	0.00220475	0.00633103	0.00162667	0.0177651	0.00390354	0.00404286	0.00495846	0.00175875	0.00650298
Alloscardovia omnicolens DSM 21503	0.00152575	0.000376196	0.00040493	0.000121641	0.00397548	0.000389074	0.000873245	5.00515e-05	0	0	0.000425565	5.03397e-05	0.000390834	0.00859323
Anaerococcus lactolyticus ATCC 51172	0.00219326	0.00118647	0.00170649	0.00206791	0.0271658	0.00194537	0.000800474	0.000775798	0.00736604	0.000750681	0.00212782	0.000704756	0.000781668	0.00104512
Anaerococcus prevotii DSM 20548, PC1, ATCC 9321	0.000762875	0.000202567	0.000896631	0.00802834	0.0218652	0.00278836	0.00261973	0.00297806	0.00779933	0.00420381	0.00383008	0.000553737	0.00136792	0.000232249
Anaerococcus tetradius ATCC 35098	0.000572156	0.00723455	0.000491701	0.000121641	0.0172271	0.00116722	0.000582163	0.000675695	0.00303307	0.00105095	0.00531956	0.00435439	0.000390834	0.000928998
Anaeroglobus geminatus F0357	0.327464	0.432626	0.00483024	0.0116776	0.012589	0.15764	0.220931	0.958385	0.00736604	0.00240218	0.00148948	0.013189	0.00195417	0.125995
Arcanobacterium haemolyticum DSM 20595, CCM, ATCC 9345	0.00104895	0.000491949	0.000520625	0.00133806	0.0271658	0.000907839	0.00181926	0.000425437	0.00476626	0.00240218	0.00638347	0.00130883	0.00136792	0.00255474
Atopobium minutum 10063974	0.000381437	2.89382e-05	0.000115694	0	0.00132516	0.000129691	7.27704e-05	0.000325334	0	0	0	7.55096e-05	0	0.000464499
Atopobium parvulum DSM 20469, IPP 1246, ATCC 33793	0.0160204	0.000752393	0.000115694	0.0687274	0.000662581	0.00324228	0.00684042	0.0293802	0.00909922	0.107197	0.00425565	0.0349861	0.0011725	0.0137027
Atopobium rimae ATCC 49626, VPI D140H-11A	0.0130642	0.124637	0.000115694	0.0678759	0.0033129	0.00810571	0.0754629	0.701746	0.00389967	0.251028	0.0036173	0.325472	0.00488543	0.0627074
Atopobium sp. oral taxon 199 F0494	0.105754	0.0436967	0	0.0222604	0.00265032	0.000518765	0.00203757	0.0160415	0.000866592	0.00915831	0.000851129	0.00898564	0	0.00174187
Atopobium sp. oral taxon 810 F0209	0.0136364	0.00179417	0.00326837	0.00669028	0.0119265	0.00674395	0.00494839	0.00513027	0.0147321	0.0037534	0.0265978	0.00221495	0.00644876	0.00824486
Atopobium vaginae DSM 15829	0.000476797	2.89382e-05	0.000491701	0.00328432	0.00397548	0.000713302	0.000145541	0.00100103	0.00693274	0.0016515	0.000638347	0.000352378	0.000195417	0.000696748
Bacillus anthracis A0248	0.0030515	0.00633746	0.0100365	0.0117992	0.0801723	0.0350815	0.0237959	0.00793316	0.19585	0.054049	0.0270233	0.0305814	0.01876	0.049353
Bacillus clausii KSM-K16	0.000953593	0.000260444	0.0015908	0.00377089	0.028491	0.00603065	0.00538501	0.00220226	0.0368302	0.0130618	0.00851129	0.00712307	0.00312667	0.00836098
Bacillus subtilis BSn5	0.00286078	0.00225718	0.00433854	0.0108261	0.46977	0.0128394	0.015209	0.00345355	0.112224	0.0276251	0.0944753	0.0153536	0.0240363	0.0254313
Bacteroides pyogenes DSM 20611	0.0667515	0.0168131	0.00905308	0.0228686	0.00795097	0.00674395	0.00633103	0.0316826	0.00649944	0.012161	0.0108519	0.00661967	0.00859835	0.00371599
Bacteroidetes sp. oral taxon 272 F0290	0.13398	0.119746	0.00422284	0.0208007	0.00530065	0.0015563	0.00254696	0.0740511	0.00693274	0.0151638	0.00127669	0.00118298	0.00390834	0.000116125
Bacteroidetes sp. oral taxon 274 F0058	3.62785	0.308192	1.4535	0.342664	0.447905	1.58768	0.00749535	0.375011	1.17857	0.357624	0.0170226	0.00679586	1.68098	0.121118
Bartonella schoenbuchensis m07a	0.000381437	0	0.000115694	0.000729849	0.0106013	0	0.000509393	7.50772e-05	0	0.000450409	0	7.55096e-05	0.000390834	0.00162575
Bifidobacterium breve CECT 7263	0	0	0	0	0.00132516	0.00116722	0.00291082	0.000575592	0.00173318	0.00105095	0	0	0	0.000348374
Bifidobacterium breve UCC2003	0	0	0	0.000243283	0	0.000259383	0.00101879	2.50257e-05	0	0	0.00212782	0	0.000781668	0.00197412
Bifidobacterium dentium ATCC 27678	0.000190719	0.000781331	0.000115694	0.00158134	0.00132516	0.000129691	0.00181926	0.0586603	0.00649944	0.00810735	0.00127669	0.000100679	0.000390834	0.00243862
Bifidobacterium longum subsp. infantis ATCC 15697	0.000858234	5.78764e-05	0.000173542	0.000364924	0.00132516	0.000259383	0.00662211	0.000150154	0.00259978	0	0.000638347	2.51699e-05	0.000390834	0.000464499
Bifidobacterium longum subsp. longum ATCC 55813	0.000286078	0.000231506	0.000202465	0.000486566	0.0311413	0.000389074	0.01077	5.00515e-05	0.00173318	0.000600545	0.00404286	0	0.00273584	0.00127737
Bifidobacterium subtile DSM 20096	0.000858234	0.00063664	0.000202465	0.0014597	0.0172271	0.000648457	0.00443899	0.000500515	0.00476626	0.00150136	0.000638347	0.000402718	0.000781668	0.000580624
Bordetella pertussis Tohama I, ATCC BAA-589, NCTC-13251	0.00667515	0.0029517	0.000983402	0.00462238	0.191486	0.00278836	0.00276528	0.00017518	0.0134322	0.0135123	0.0268106	0.00138434	0.0107479	0.00650298
Bradyrhizobium elkanii 587	0.0293707	0.00237293	0.0015908	0.0014597	0.0583071	0.00343682	0.00727704	0.00052554	0.0242646	0.0145632	0.00468121	0.000679586	0.000586251	0.00150962
Bradyrhizobium elkanii USDA 76	0.000858234	0.000231506	0.000202465	0.00194626	0.053669	0.000324228	0.00261973	0.000300309	0.00346637	0.00225204	0.00914964	0.000553737	0.00254042	0.000464499
Brevundimonas diminuta 470-4, ATCC 13184	0.00419581	0.00272019	0.000954478	0.00364924	0.0609574	0.00304775	0.00858691	0.0008759	0.0125656	0.00405368	0.00510677	0.00181223	0.0056671	0.00127737
Brevundimonas diminuta ATCC 11568	0.00371901	0.00107071	0.000578472	0.000973132	0.0457181	0.00149145	0.00451177	0.000125129	0.0164653	0.00240218	0.00744738	0.000855775	0.00390834	0.00255474
Bulleidia extructa ATCC BAA-170, DSM 13220	0.000572156	0	0.00080986	0.00158134	0	6.48457e-05	0.00152818	0.00100103	0	0	0	7.55096e-05	0	0
Bulleidia extructa W1219, ATCC BAA-170, DSM 13220	0.0198347	0.00188098	0.0779201	0.292548	0.109988	0.000583611	0.304108	0.159614	0.0242646	0.0180163	0.00191504	0.00891013	0.00214959	0.0013935
Burkholderia cepacia GG4	0.00591228	0.00205461	0.000838784	0.00510894	0.189498	0.0015563	0.00378406	0.000325334	0.0129989	0.0171155	0.0280873	0.00140951	0.00723043	0.00452886
Campylobacter concisus strain 13826	0.0279403	0.00627959	0.455431	0.017638	0.0477058	0.147718	0.345296	0.20944	0.00823263	0.0663602	0.259382	1.17631	0.872733	0.0248507
Campylobacter curvus 525.92	0.0433885	0.0115753	0.0398278	0.00206791	0	0.0193889	0.00327467	0.0312822	0	0.00240218	0.00404286	0.0073496	0.0427963	0.00209025
Campylobacter curvus DSM 6644	0.039288	0.00986792	0.0299938	0.0014597	0.00132516	0.0075221	0.00138264	0.00620638	0.00259978	0	0.00468121	0.0135666	0.0101617	0.00267087
Campylobacter gracilis ATCC 33236	0.692404	0.274623	0.262742	0.189031	0.0145768	0.219503	0.563971	0.129984	1.16037	0.129267	0.88411	0.832242	0.531925	0.796848
Campylobacter rectus ATCC 33238	0.0109663	0.00321214	0.000925555	0.00267611	0	0.000129691	0.000436622	0.00210216	0.000866592	0	0	5.03397e-05	0.000781668	0.000696748
Campylobacter rectus RM3267	8.34499	1.69688	0.470876	1.02446	0.033129	0.00804086	0.16286	0.350535	0.797265	0.0112602	0.102987	0.0361943	0.131125	0.0336762
Campylobacter showae ATCC 51146	0.00133503	0.000549826	0.000867708	0	0	0	0.000291082	0.000125129	0.000433296	0.000300272	0	0.000377548	0.000390834	0
Campylobacter showae CSUNSWCD	0.34644	0.119949	0.359867	0.0390469	0.00927613	0.00778148	0.0227044	0.064166	0.0238313	0.0114103	0.219804	0.0655675	0.0936048	0.00627074
Campylobacter showae RM3277	0.391259	0.174324	0.325622	0.0503596	0.00596323	0.00888386	0.0259063	0.0873898	0.0363969	0.0177161	0.244912	0.0587465	0.113537	0.00859323
Campylobacter ureolyticus DSM 20703	0.117483	0.000463011	0.00144618	0.000243283	0.00596323	0.000713302	0.000145541	0.0113867	0.00173318	0.000600545	0.00297895	0.00390133	0.00664418	0.000232249
Candidate TM7a	1.65525	0.174005	0.132123	0.228564	2.57545	0.499506	0.967992	0.592209	1.74055	1.24553	1.17328	0.567228	0.396501	0.140279
Candidate TM7b	0.00219326	0.0220798	0.00954478	0.0378305	0.0172271	0.0479858	0.0550872	0.0450213	0.00519955	0.0190673	0.0185121	0.0720613	0.0121159	0.01858
Candidate TM7c	0.79215	0.0578764	0.0910225	0.303982	6.71062	0.808755	0.241816	0.0374385	3.4642	0.962373	0.412798	0.0408759	0.135033	0.136563
Candidate division SR1 bacterium sp. MGEHA	0.00476797	0.0191281	0.0817091	0.00085149	0.00596323	0.000129691	7.27704e-05	0.0303312	0.000433296	0.0117106	0.000851129	0.000251699	0.000195417	0
Capnocytophaga gingivalis ATCC 33624	0.186332	0.058542	0.377684	0.0735931	0.0861355	0.0572587	0.145905	0.0928204	0.0853594	0.636577	0.724949	0.232318	3.43172	0.0123092
Capnocytophaga granulosa ATCC 51502	0.00743803	0.0869303	0.240962	0.0231119	0.0258406	0.0248359	0.556403	0.900025	0.0103991	0.0181665	4.05159	0.00931285	3.7141	0.0131221
Capnocytophaga ochracea DSM 7271, ATCC 27872, JCM 12966	0.0144946	0.0358544	0.02687	0.0419663	1.95196	0.0220475	0.11374	0.0111364	0.0103991	0.0109599	0.112562	0.0764409	0.158679	0.0370438
Capnocytophaga sp. oral taxon 324 F0483	0.0933568	0.0676575	0.0524385	0.140739	0.402849	0.0680231	0.134698	0.0232239	0.256511	0.100141	0.291937	0.107677	0.232742	0.0795454
Capnocytophaga sp. oral taxon 326 F0382	0.0276542	0.251791	0.460059	0.0166649	0.0152394	0.25426	0.110465	0.213194	0.00779933	0.26484	2.39061	0.0313113	0.577457	0.00476111
Capnocytophaga sp. oral taxon 329 F0087	0.0612207	0.361409	3.18608	0.0233552	0.0569819	0.118797	0.171593	0.435473	0.0281643	0.0405368	1.35138	0.766246	0.0449459	0.0131221
Capnocytophaga sp. oral taxon 332 F0381	0.0051494	0.0149032	0.0470876	0.00267611	0.0576445	0.00739241	0.011425	0.181361	0.00823263	0.00735667	0.0419181	0.0414799	0.020128	0.0013935
Capnocytophaga sp. oral taxon 335 F0486	0.00801018	0.0341181	0.0246429	0.0180029	0.0304787	0.0201022	0.110829	0.0133888	0.00389967	0.013212	0.104263	0.0854517	0.132297	0.00661911
Capnocytophaga sp. oral taxon 336 F0502	0.00877306	0.0366358	0.0323076	0.0175164	0.0192148	0.0226311	0.11585	0.0120874	0.00433296	0.0241719	0.117456	0.0830857	0.104157	0.00801261
Capnocytophaga sp. oral taxon 338 F0234	0.00686587	0.06977	0.0312375	0.0186111	0.0271658	0.0109589	0.0884888	0.0210216	0.00736604	0.313034	0.256403	0.0110496	0.0699593	0.32631
Capnocytophaga sp. oral taxon 380 F0488	0.00896378	0.0431468	0.0269568	0.0216522	0.0258406	0.0173786	0.122182	0.00935962	0.00129989	0.0108098	0.0946881	0.103498	0.106111	0.00836098
Capnocytophaga sp. oral taxon 412 F0487	0.00772411	0.0357387	0.0270436	0.0190977	0.0404174	0.0199725	0.111411	0.0119623	0.00563285	0.00750681	0.0902197	0.0865592	0.111192	0.00766423
Capnocytophaga sp. oral taxon 863 F0517	0.00219326	0.0176812	0.0293864	0.00328432	0.0132516	0.00551188	0.0211034	0.0651169	0.00303307	0.00810735	0.103199	0.00805436	0.108847	0.00336762
Capnocytophaga sputigena ATCC 33612	0.00772411	0.657013	0.675829	0.0211656	0.0483684	0.166589	0.0740075	0.0591858	0.0112657	0.0900817	0.448971	0.0557261	1.45664	0.00464499
Cardiobacterium hominis ATCC 15826	0.00696123	0.451436	0.474376	0.00656864	0.028491	0.024382	0.0389322	0.0228735	0.00953252	0.577424	0.179801	0.119708	0.547754	0.00534174
Cardiobacterium valvarum F0432	0.00591228	0.770479	0.174988	0.00413581	0.0271658	0.0336549	0.0019648	0.0131886	0.00389967	0.0133621	0.351516	0.0060156	0.0328301	0.0407598
Catonella morbi ATCC 51271	0.00162111	0.21993	0.0889689	0.00413581	0.302137	0.0484397	0.0564698	0.0173178	0.0597949	0.373689	0.0174481	0.0367228	0.421515	0.0247346
Centipeda periodontii DSM 2778	0.131501	0.75656	0.0523806	0.124683	0.0960742	0.184097	0.166062	0.285418	0.344037	0.163198	0.709842	0.146665	0.191118	0.173723
Chlamydophila pneumoniae TW-183	0	0	0.000202465	0	0.00397548	6.48457e-05	0.000145541	5.00515e-05	0.000866592	0.000300272	0.000638347	0.000276869	0.000586251	0.000464499
Chloroflexi bacterium sp. oral taxon 439 isolate Chl2	0.0584553	0.0958433	0.0116562	0.0120425	0.18221	0.00875417	0.0138264	0.0910186	0.023398	0.00735667	0.0178737	0.00548703	0.0171967	0.00859323
Clostridiales sp. oral taxon 876 F0540	0.0204069	0.000926022	0.00216927	0.0049873	0.0311413	0.00162114	0.000800474	0.00282791	0.0138655	0.00765694	0.00425565	0.00163604	0.00156334	0.00452886
Comamonas testosteroni KF-1	0.0203115	0.0061349	0.0030659	0.0121641	0.612887	0.0118668	0.0192842	0.00107611	0.07756	0.0295768	0.0823467	0.00767681	0.0390834	0.0220637
Corynebacterium diphtheriae NCTC 13129	0.00114431	0.000260444	8.67708e-05	0.00109477	0.0139142	0.00207506	0.00189203	0.000325334	0.00563285	0.000750681	0.00106391	0.000755096	0.00254042	0.00104512
Corynebacterium durum F0235	0.00476797	0.00211249	0.0050327	0.00754177	0.0596323	0.0367026	0.131714	0.00878403	0.00303307	0.0172657	0.067452	0.0750565	0.096536	0.00209025
Corynebacterium matruchotii ATCC 33806	0.00829626	0.0135141	0.107017	0.302036	0.0463807	1.28148	1.5193	0.164394	0.0268644	0.0117106	2.24272	0.576365	2.63696	0.0445919
Corynebacterium urealyticum DSM 7109	0.00114431	0.000347258	0.00107017	0.00085149	0.0185523	0.0014266	0.0019648	0.000275283	0.0108324	0.0016515	0.00383008	0.000276869	0.00136792	0.0013935
Cronobacter sakazakii ATCC BAA-894	0.00143039	0.000144691	0.000636319	0.0014597	0.0231903	0.00265867	0.00749535	0.000725746	0.0316306	0.0280755	0.0036173	0.00312106	0.00214959	0.00313537
Cryptobacterium curtum DSM 15641, ATCC 700683, 12-3T	0.000190719	0.000173629	8.67708e-05	0.000486566	0.00927613	0	0.000363852	0.00405417	0	0.000300272	0	0.00269318	0.000195417	0.00104512
Delftia acidovorans SPH-1, ATCC15668	0.0370948	0.0133694	0.00222712	0.0364924	1.3351	0.0174435	0.0214673	0.00162667	0.0940253	0.034231	0.160438	0.0109992	0.0750402	0.0495853
Desulfobulbus sp. oral taxon 041 Dsb2	1.70293	0.520222	0.239169	0.0158134	0.02054	6.48457e-05	0.0112066	0.0512777	0.0311973	0.000300272	0.00319173	0.000830606	0.0664418	0.00150962
Dialister invisus DSM 15470	0.0533059	0.190616	0.180975	0.0398984	0.0178897	0.30659	0.0203029	0.557023	0.00519955	0.0896313	0.0023406	0.0634532	0.0750402	0.105209
Dialister micraerophilus DSM 19965	0.00181183	0.00419604	0.000925555	0.00085149	0.00861355	0.000842994	0.000800474	0.0140394	0.00173318	0.00480436	0	0.000578907	0.00156334	0.0366954
Dolosigranulum pigrum ATCC 51524	0.00343294	0.000578764	0.00248743	0.00304104	0.0523439	0.0182216	0.01077	0.0024275	0.0463627	0.036333	0.0155331	0.00478227	0.0068396	0.0137027
Eggerthella lenta DSM 2243, VPI 0255	0.00400509	0.00225718	0.000520625	0.00401417	0.0178897	0.000842994	0.00232865	0.00107611	0.0121323	0.00210191	0.0023406	0.000604077	0.00254042	0.00243862
Eikenella corrodens ATCC 23834	0.284457	0.234978	0.301528	0.0261529	0.0218652	0.0252898	0.00749535	0.0184189	0.0545953	0.0349817	0.0383008	0.0201611	0.267917	0.013935
Enterobacter cancerogenus ATCC 35316	0.00524476	8.68146e-05	0.000491701	0.000608207	0.0324665	0.00343682	0.0350753	0.000625643	0.00866592	0.0195177	0.00638347	0.00226529	0.00312667	0.00150962
Enterobacter cancerogenus YZ1	0.000572156	0.000231506	0.000231389	0.00194626	0.0848103	0.00564157	0.0287443	0.00017518	0.0246979	0.0177161	0.00446843	0.00105713	0.00390834	0.00255474
Enterobacter hormaechei ATCC 49162	0.000858234	0.000405135	0.000144618	0.00133806	0.0715587	0.00427981	0.0204485	0.000250257	0.00866592	0.0133621	0.00468121	0.001334	0.00175875	0.00174187
Enterococcus casseliflavus 14-MB-W-14	0.00896378	0.0520887	0.251491	0.359572	0.704323	0.574338	0.452123	0.150405	4.65317	1.24403	0.814318	0.687439	0.491279	1.04988
Enterococcus casseliflavus EC30	0.00991737	0.0506129	0.265634	0.374291	0.791121	0.58601	0.509757	0.157162	5.14063	1.38095	0.92688	0.754542	0.499486	1.10806
Enterococcus durans ATCC 6056	0.00801018	0.00963642	0.0738419	0.0847841	0.194136	0.190192	0.140811	0.0671941	1.46887	0.343211	0.263637	0.298842	0.168059	0.309356
Enterococcus durans FB129-CNAB-4	0.00171647	0.00868146	0.0385551	0.0479267	0.098062	0.0959716	0.0536318	0.0316826	0.611381	0.216046	0.115328	0.150692	0.0633151	0.137027
Enterococcus faecalis DSM 20478, ATCC 19433, NCTC 775, JCM 8726, NCDO 58	0	0	0.000202465	0.000243283	0.00132516	6.48457e-05	0	7.50772e-05	0.00173318	0.000150136	0.000425565	0.000352378	0	0.000348374
Enterococcus faecalis V583, ATCC 700802	0.00152575	0.00902872	0.0810728	0.0807699	0.153719	0.208609	0.146269	0.0779051	1.37095	0.457465	0.226826	0.34528	0.137183	0.301111
Enterococcus italicus DSM 15952	0.00314686	0.0245396	0.18002	0.187571	0.320027	0.4095	0.313422	0.155109	2.86149	0.90367	0.482377	0.714346	0.231178	0.606984
Enterococcus saccharolyticus 30_1	0.0025747	0.017305	0.132268	0.133076	0.301474	0.290509	0.23694	0.119022	2.13485	0.670058	0.413649	0.611603	0.208901	0.474021
Erysipelothrix tonsillarum DSM 14972	0.0030515	0.000405135	0.00326837	0.00133806	0.0178897	0.00538219	0.00625825	0.0027278	0.0303307	0.0127616	0.0072346	0.00606594	0.00429918	0.00580624
Escherichia coli BW2952	0.0478704	0.0447674	0.0067392	0.0763908	7.09226	0.106217	0.23221	0.00125129	0.495258	0.111101	0.38088	0.00364963	0.127803	0.102074
Escherichia coli O157:H7 str. EC4115	0.0105849	0.0130801	0.00170649	0.012894	0.302799	0.0328119	0.0358758	0.00052554	0.11829	0.0357324	0.0538339	0.00138434	0.0209096	0.00627074
Eubacterium infirmum ATCC 700433, NCTC 12940	0.00429117	0.00164948	0.00104125	0.000608207	0	0.00045392	0.000363852	0.00578094	0	0.00195177	0.000425565	0.000830606	0	0.000232249
Eubacterium infirmum F0142	0.0164972	0.0061349	0.0154452	0.0250581	0.00927613	0.00129691	0.0118616	0.0601869	0.00259978	0.019818	0.00404286	0.00410269	0.00488543	0.00255474
Eubacterium limosum KIST612	0.00362365	0.000868146	0.000289236	0.00085149	0.00198774	0	0.000509393	0.000400412	0.00173318	0.00105095	0.00702181	0.000125849	0.000195417	0.000116125
Eubacterium saburreum DSM 3986	0.0205976	0.0228033	0.350409	0.141104	0.0245155	0.0846884	1.28403	0.407394	0.0324972	0.058403	4.1584	0.687339	0.229224	0.0146317
Eubacterium saphenum ATCC 49989	0.177845	0.0748631	0.00428069	0.0130156	0.0132516	0.00116722	0.0144813	0.0908684	0.00953252	0.0016515	0.00446843	0.000906115	0.00547168	0.00638686
Eubacterium yurii subsp. margaretiae ATCC 43715	0.274921	0.244123	2.24968	1.12433	0.00927613	0.00201022	0.176759	0.25814	0.011699	0.0304776	0.0919219	0.00380065	0.0398651	0.000348374
Filifactor alocis ATCC 35896	5.07493	1.87493	0.167786	2.92086	0.0801723	0.00505796	0.13579	3.58403	0.487892	0.214094	0.0376625	0.0122829	0.00586251	0.00661911
Finegoldia magna ATCC 29328	0.00410045	0.0012154	8.67708e-05	0.00340596	0.0364419	0.00188052	0.00240142	0.000575592	0.0142988	0.00570517	0.00191504	0.000201359	0.00273584	0.00209025
Finegoldia magna BVS033A4	0.00381437	0.00208355	0.00211142	0.0014597	0.0265032	0.00278836	0.0019648	0.00035036	0.0125656	0.00390354	0.00425565	0.00143468	0.000781668	0.00278699
Fusobacterium gonidiaformans 3-1-5R	0.000286078	0.000289382	0.000578472	0.00085149	0	0.000259383	0.000145541	0.000325334	0.000433296	0	0.000212782	0.000100679	0.0011725	0.000348374
Fusobacterium gonidiaformans ATCC 25563	0.00581692	0.00338577	0.00292128	0.000729849	0.00463807	0.00181568	0.000363852	0.00237744	0	0.000150136	0.00531956	0.00128366	0.00429918	0.000580624
Fusobacterium necrophorum subsp. funduliforme 1_1_36S	0.0309918	0.0276938	0.00633427	0.00523058	0.00265032	0.00648457	0.00334744	0.0116119	0.011699	0.00480436	0.00553234	0.00941353	0.00977085	0.00255474
Fusobacterium nucleatum subsp. animalis 4_8	0.251749	0.229856	1.10161	0.31566	0.0437303	0.524018	0.290136	1.63813	0.763468	0.712847	0.167672	0.911451	0.558502	0.687923
Fusobacterium nucleatum subsp. animalis F0419	0.321456	0.366329	1.34324	0.307753	0.0390923	0.545028	0.270051	1.71221	0.690674	0.9376	0.171715	0.889025	0.562215	0.448474
Fusobacterium nucleatum subsp. nucleatum ATCC 25586	0.255754	1.94219	3.07368	3.56105	1.13103	0.745142	0.252586	3.56071	1.47321	2.74659	0.407052	0.5298	1.00874	0.454977
Fusobacterium nucleatum subsp. polymorphum ATCC 10953	0.134457	0.283479	6.23023	0.352395	0.118602	2.10431	1.12365	2.02163	1.05768	1.19689	3.64049	4.28874	1.88226	0.304131
Fusobacterium nucleatum subsp. vincentii ATCC 49256	1.23729	0.473631	12.4959	0.774978	0.345867	6.49857	0.926222	2.77137	15.1129	9.30004	0.374922	1.87601	2.2684	2.2246
Fusobacterium periodonticum 1_1_41FAA	0.0243166	0.0314269	0.175479	0.0318701	0.0311413	0.172879	0.0342021	0.158338	0.07756	0.26499	0.0997949	0.148225	0.102008	0.0234572
Fusobacterium periodonticum ATCC 33693	0.0276542	0.0278096	0.30257	0.0647133	0.0291536	0.138964	0.0452632	0.228485	0.166819	0.136624	0.105753	0.15774	0.0879377	0.0264764
Fusobacterium sp. oral taxon 370 F0437	0.167451	0.0768888	0.443775	0.117871	0.0119265	0.142855	0.0525402	0.366151	0.287709	0.171005	0.0683031	0.100881	0.115491	0.0658427
Gardnerella vaginalis ATCC 14019	0.000858234	0.000405135	8.67708e-05	0.000243283	0.00728839	0.00129691	0.000873245	0.000225232	0.00433296	0.00345313	0.00553234	0.000276869	0.000586251	0.00150962
Gemella bergeriae ATCC 700627	0.016974	0.00902872	0.0146932	0.00571715	0.0185523	0.0290509	0.0224133	0.0151155	0.0576284	0.0291264	0.0325557	0.027259	0.0218867	0.0225282
Gemella haemolysans ATCC 10379	0.0102988	0.00627959	0.30902	0.0715252	0.467119	1.32622	0.014263	0.109337	0.0866592	1.326	0.0187248	1.76954	0.834822	0.917385
Gemella haemolysans M341	0.0086777	0.0132537	0.540235	0.10449	0.587047	1.38906	0.0320917	0.10193	0.0368302	0.910876	0.0155331	1.66056	0.0826614	2.185
Gemella morbillorum M424	0.139988	0.158176	1.01493	0.267855	0.0636078	2.11254	0.460418	1.18619	0.0303307	0.512715	0.207675	1.21404	0.581366	0.0378567
Gemella sanguinis M325	2.04355	2.24612	0.0695901	0.0648349	0.220639	0.219892	0.0467914	0.122926	0.0836262	1.67882	0.126605	0.868688	0.059993	0.0480756
Granulicatella adiacens ATCC 49175	0.00934522	0.103338	0.753691	0.0857572	0.73944	2.83842	2.07701	0.18439	0.164219	1.24418	0.265978	1.73292	3.01607	1.03676
Granulicatella elegans ATCC 700633	0.00591228	0.016842	0.124805	0.0440342	0.227265	1.22286	0.0878339	0.122826	0.31284	0.722605	0.0629835	0.256808	0.105916	0.217385
Haemophilus aegyptius ATCC 11116	0.00448189	0.00245975	0.00630534	0.00389253	0.0834852	0.00389074	0.00211034	0.00122626	0.019065	0.0114103	0.0100008	0.0227536	0.0123113	0.00325149
Haemophilus ducreyi 35000HP	0.00162111	0.000173629	0.000983402	0.00109477	0.00861355	0.00213991	0.000363852	0.000650669	0.0112657	0.018767	0.00148948	0.031865	0.00644876	0.00150962
Haemophilus haemolyticus M21639	0.00343294	0.00199674	0.0138544	0.0035276	0.0808349	0.0117371	0.00764089	0.00640659	0.0298974	0.0358825	0.00638347	0.0848476	0.0396697	0.00383212
Haemophilus influenzae PittGG	0.00228862	0.00136009	0.00671027	0.00194626	0.0642703	0.00415012	0.00414791	0.0016517	0.00866592	0.0102093	0.00787294	0.0250188	0.0111388	0.001858
Haemophilus parainfluenzae ATCC 33392	0.0589321	0.0531305	0.323279	0.0396551	1.69091	0.104337	0.0232865	0.0280288	0.164653	0.516619	0.0729843	0.628919	2.45717	0.0106835
Haemophilus parainfluenzae T3T1	0.0287985	0.0180864	0.258895	0.0333298	0.599636	0.09662	0.0240142	0.0112115	0.100958	0.437197	0.0251083	0.532443	0.806095	0.00731586
Haemophilus sp. oral taxon 851 F0397	0.00801018	0.00240187	0.0155609	0.00705521	0.074209	0.0120613	0.00480285	0.0131635	0.0177651	0.037534	0.00425565	0.122426	0.0338072	0.00371599
Helicobacter pylori B38	0.00209791	0	0	0.000121641	0.0132516	0	0	0.000225232	0	0.00135123	0.00127669	5.03397e-05	0.0011725	0.000232249
Helicobacter pylori India7	0.00381437	0.000607702	0.000289236	0.00121641	0.00265032	0.000389074	0.000145541	0.000800823	0.000866592	0.000450409	0.000851129	0.000302038	0.000390834	0.000232249
Johnsonella ignava ATCC 51276	0.468214	0.39518	0.392927	0.0525491	0.049031	0.00641972	0.00654934	0.132937	0.016032	0.00810735	0.0187248	0.0156053	0.178416	0.00255474
Jonquetella anthropi DSM 22815	0.00963129	0.00396453	0.000231389	0.0244499	0.04108	0.000518765	0.000145541	0.00345355	0.00173318	0.00210191	0.00404286	0.000352378	0.00254042	0.00255474
Jonquetella anthropi E3_33 E1	0	0	0	0	0.00132516	0	0	0.000125129	0	0	0	0.000151019	0	0
Kingella denitrificans ATCC 33394	0.00801018	0.0667315	0.0146932	0.00206791	0.0675832	0.00505796	0.00218311	0.00508022	0.00433296	0.00645586	0.0119158	0.00588975	0.380868	0.00348374
Kingella kingae ATCC 23330	0.00410045	0.00309639	0.00731767	0.000121641	0.0225277	0.0052525	0.0012371	0.000425437	0.00173318	0.00660599	0.00191504	0.00588975	0.0183692	0.00220637
Kingella oralis ATCC 51147	0.0402416	0.222303	0.913465	0.0373439	0.0510187	0.467991	0.13055	0.0168173	0.0168986	0.0812237	0.157884	0.36597	0.123699	0.0883709
Klebsiella pneumoniae Kp342	0.00123967	0.00095496	0.000665242	0.000486566	0.0258406	0.00246414	0.00560332	0.000500515	0.00779933	0.013212	0.00489399	0.00163604	0.00371292	0.001858
Klebsiella pneumoniae NTUH-K2044	0.00419581	0.000868146	0.000694166	0.00194626	0.0848103	0.00402043	0.00363852	0.000375386	0.019065	0.0133621	0.0121286	0.00135917	0.00469001	0.00359987
Kytococcus sedentarius DSM 20547	0.0025747	0.00127328	0.000780937	0.00523058	0.0178897	0.00285321	0.00305636	0.000500515	0.0181984	0.003303	0.00553234	0.00115781	0.00312667	0.00325149
Lachnospiraceae bacterium sp. ACC2	0.0152575	0.0111991	0.00422284	0.0116776	0.00795097	0.00207506	1.0388	0.0659178	0.0207982	0.00600545	0.016597	0.0279889	0.000586251	0.00104512
Lachnospiraceae sp. oral taxon 082 F0431	0.00781947	0.104901	0.00830107	0.0447641	0.00265032	0.0318392	0.532243	0.125729	0.00606615	0.0175659	0.568129	0.0978353	0.00957544	0.00313537
Lachnospiraceae sp. oral taxon 107 F0167	0.0115385	0.00700304	0.0195813	0.0189761	0.00530065	0.0576478	0.0442444	0.0464477	0.00693274	0.025373	2.70595	0.0268562	0.00820752	0.00267087
Lactobacillus acidophilus NCFM	0.00286078	0.00136009	0.00616072	0.0079067	0.0033129	0.0144606	0.0237232	0.0059311	0.0415964	0.0163648	0.0319173	0.010219	0.00703501	0.0134705
Lactobacillus brevis ATCC 367	0	0.000115753	0.000289236	0.000973132	0.0178897	0.00207506	0.000800474	0.000300309	0.00996581	0.00300272	0.00319173	0.00176189	0.00156334	0.00104512
Lactobacillus buchneri ATCC 11577	0.00104895	0.000289382	0.000752013	0.000729849	0.0119265	0.0022696	0.00174649	0.00132636	0.00303307	0.00300272	0.00148948	0.0018374	0.00195417	0.00150962
Lactobacillus buchneri NRRL B-30929	0	0.000115753	0.000202465	0	0.00198774	0.00116722	0.000145541	0.000275283	0.00823263	0.0016515	0.00127669	0.000956455	0	0.00197412
Lactobacillus casei BL23	0	0	5.78472e-05	0.000243283	0	0	0.000727704	0.000275283	0.00606615	0.000600545	0.00127669	0.000427888	0.000390834	0.000232249
Lactobacillus catenaforme OT 569 = DSM 20559	0.0340433	0.00468799	0.010586	0.00669028	0.0132516	0.00700333	0.00152818	0.0154409	0.00866592	0.0147133	0.00340452	0.00689654	0.00312667	0.00197412
Lactobacillus coleohominis 101-4-CHN	0.000381437	8.68146e-05	0.000347083	0.000608207	0.00728839	0.00116722	0.00101879	0.00112616	0.00433296	0.00450409	0.00255339	0.00309589	0	0.0013935
Lactobacillus crispatus ST1	0.00123967	0.000347258	0.000665242	0.000973132	0.0450555	0.00440951	0.00116433	0.00107611	0.0836262	0.0114103	0.00829851	0.00274352	0.00195417	0.00429662
Lactobacillus fermentum IFO 3956	0.000190719	5.78764e-05	0.000231389	0.000729849	0.00397548	0.000778148	0	0.000300309	0.00779933	0.00405368	0.00127669	0.000151019	0.0011725	0.00661911
Lactobacillus gasseri ATCC 33323	0.000381437	0.000665578	0.00101233	0.00182462	0.0185523	0.00713302	0.00116433	0.000825849	0.0298974	0.00945858	0.00404286	0.00319657	0.00156334	0.0156768
Lactobacillus iners DSM 13335	0.00133503	0.000434073	0.000376007	0.0103395	0.0112639	0.00492827	0.00342021	0.00495509	0.0285976	0.00555504	0.00425565	0.00229046	0.002345	0.00499336
Lactobacillus jensenii 1153	0.00905914	0.00144691	0.000376007	0.000486566	0.0119265	0.00246414	0.00174649	0.000900926	0.00563285	0.00285259	0.00319173	0.00168638	0.000781668	0.000928998
Lactobacillus johnsonii NCC 533	0.000286078	8.68146e-05	0.000983402	0.00085149	0.0178897	0.000778148	0.000582163	0.000200206	0.00953252	0.00150136	0.0036173	0.000906115	0.000195417	0.00325149
Lactobacillus kisonensis F0435	0.000476797	0.000115753	0.000462777	0.000973132	0.00265032	0.000713302	0.000654934	0.000275283	0.023398	0.00270245	0.00106391	0.00143468	0.000977085	0.00174187
Lactobacillus oris PB013-T2-3	0	0	0.000202465	0.000973132	0.00397548	0.000842994	0.000436622	0.000775798	0.0142988	0.00210191	0.00255339	0.00178706	0.00175875	0.00150962
Lactobacillus paracasei subsp. paracasei 8700:2	0	2.89382e-05	0.000173542	0	0.00728839	0.000389074	0.000727704	0.000125129	0.000866592	0.000600545	0.000425565	5.03397e-05	0	0.000464499
Lactobacillus parafarraginis F0439	0	0	0.000347083	0.000973132	0	0.00181568	0.000509393	0.000575592	0.00736604	0.000450409	0.000212782	0.000629247	0.000781668	0.00104512
Lactobacillus pentosus KCA1	0.00152575	0.000144691	0.000954478	0.000364924	0.000662581	0.00136176	0.00232865	0.000225232	0.00866592	0.00225204	0.00106391	0.00171155	0.00175875	0.00325149
Lactobacillus plantarum subsp. plantarum ATCC 14917	0	0.000115753	5.78472e-05	0	0.00265032	0.000648457	0.000145541	0	0	0	0.00127669	0.000201359	0.000195417	0
Lactobacillus plantarum subsp. plantarum ST-III	0	2.89382e-05	2.89236e-05	0	0.0185523	0.00045392	0	0	0	0.000750681	0.00191504	0	0.000781668	0.000696748
Lactobacillus reuteri JCM 1112, F275	0.00209791	0.000260444	0.00080986	0.000486566	0.00662581	0.000129691	0	0.00100103	0.00476626	0.00150136	0.00106391	0.000478227	0	0.000696748
Lactobacillus rhamnosus GG	0.000190719	0.00031832	0.000115694	0.000121641	0.0033129	0.000324228	0.000727704	0.000550566	0.00433296	0.000450409	0.00191504	0.000704756	0.00156334	0.000812873
Lactobacillus salivarius UCC118	0.0035283	0.00208355	0.00540871	0.0300454	0.0636078	0.0206858	0.00916907	0.00590607	0.150787	0.0300272	0.0140436	0.0131638	0.0068396	0.0182316
Lactobacillus vaginalis ATCC 49540	0.000762875	0	0.000491701	0.000121641	0	0.00194537	0.00298359	0.00145149	0.0294641	0.00435395	0.000425565	0.00437956	0.00156334	0.00162575
Lactococcus lactis subsp. lactis IL1403	0.00486333	0.000260444	0.00237173	0.00827162	0.0689084	0.0137473	0.0223405	0.0017518	0.162053	0.0192174	0.0219166	0.00739994	0.00898919	0.0123092
Lactococcus lactis subsp. lactis KF147	0.00133503	0.000115753	0.00190896	0.00486566	0.0417426	0.0097917	0.013317	0.00125129	0.0732271	0.0124613	0.0104263	0.0031714	0.00351751	0.00870935
Lautropia mirabilis ATCC 51599	0.00619836	0.0385167	0.004165	0.00450073	0.153056	0.00447435	0.00480285	0.000675695	0.0229647	0.00885803	0.0336196	0.00609111	0.0812935	0.00545786
Leptotrichia buccalis ATCC 14201	0.000762875	0.000723455	0.000925555	0.000608207	0.00132516	0.000972685	0.00145541	0.0101855	0.000866592	0.000600545	0.0102135	0.00156053	0.000977085	0.000580624
Leptotrichia buccalis C-1013-b, DSM 1135, ATCC 14201, JCM 1296	0.130452	0.165816	1.01924	0.0228686	0.0940865	0.27527	0.397763	5.21521	0.035097	0.362579	0.675158	0.516058	0.515119	0.0117286
Leptotrichia goodfellowii DSM 19756	0.00410045	0.0226875	0.0158501	0.000729849	0.00596323	0.0385183	0.00654934	0.0276785	0.00736604	0.0157643	0.0251083	0.00281902	0.170599	0.000928998
Leptotrichia goodfellowii F0264	0.00133503	0.0182021	0.0328861	0.00170298	0.00596323	0.0553134	0.0133898	0.0277535	0.0155987	0.0247725	0.0365985	0.00634281	0.366798	0.00359987
Leptotrichia hofstadii DSM 21651	0.0175461	0.167523	0.216609	0.0152052	0.0218652	0.382849	0.349516	0.763135	0.0476626	0.344262	0.995183	0.791768	2.40773	0.00731586
Leptotrichia hofstadii F0254	0.0160204	0.122929	0.16177	0.0121641	0.0198774	0.308341	0.242617	0.7049	0.0259978	0.315887	1.6031	0.552906	3.32209	0.00917385
Leptotrichia shahii DSM 19757	0.0224094	0.137688	0.139209	0.0501163	0.0218652	0.43492	0.838097	2.00631	0.0225314	0.280004	0.982841	1.42091	0.62768	0.014864
Leptotrichia sp. oral taxon 215 W9775	0.0794343	0.0369251	0.243363	0.0206791	0.0390923	0.896167	0.218166	0.211618	0.0251312	0.362128	1.9942	0.137427	0.589182	0.0103351
Leptotrichia sp. oral taxon 225 F0581	0.0293707	0.332963	0.323192	0.0143537	0.0390923	1.66971	0.179379	0.935737	0.019065	0.728761	1.28925	0.332091	1.03512	0.00812873
Leptotrichia sp. oral taxon 879 F0557	0.0290846	0.234226	0.202928	0.0251798	0.0152394	0.824837	0.221877	1.0726	0.0251312	0.577874	0.564724	0.537679	2.10738	0.0215992
Leptotrichia wadei DSM 19758	0.0267006	0.138527	0.103749	0.366019	0.117939	3.28067	4.85881	3.92153	0.0589283	0.376241	6.25154	15.6897	4.53758	0.125299
Listeria monocytogenes 08-5578	0.000381437	0.000376196	0.00861923	0.0113127	0.0318039	0.0204264	0.0114977	0.00528043	0.137788	0.0397861	0.0223421	0.021193	0.0148517	0.0359987
Listeria monocytogenes serotype 4b str. CLIP 80459	0.00286078	0.000376196	0.00271882	0.00316268	0.00795097	0.00505796	0.00422068	0.00170175	0.0203649	0.00975885	0.00914964	0.00558771	0.00644876	0.0110318
Lysinibacillus fusiformis ZC1	0.000381437	0.000607702	0.004165	0.00413581	0.028491	0.0169247	0.0109156	0.00588105	0.0927254	0.0382847	0.021491	0.0139441	0.01407	0.0276377
Megasphaera micronuciformis F0359	0.00324222	0.00682941	0.00231389	0.00109477	0.00662581	0.0302829	0.0463547	0.227284	0.00173318	0.00210191	0.00446843	0.0404983	0.000586251	0.014864
Mesorhizobium loti MAFF303099	0.00371901	0.000926022	0.000694166	0.00304104	0.0636078	0.00168599	0.00676765	0.000800823	0.00563285	0.00270245	0.0104263	0.00115781	0.00488543	0.00429662
Microbacterium sp. oral taxon 186 F0373	0.00219326	0.0019678	0.00080986	0.006447	0.138479	0.00330713	0.00873245	0.00052554	0.0316306	0.00465422	0.0185121	0.00110747	0.00723043	0.00661911
Mitsuokella multacida DSM 20544, A 405-1, ATCC 27723, NCTC 10	0.00200255	0.00581658	0.000433854	0.00170298	0.0106013	0.000259383	0.00225588	0.0110363	0.000866592	0.000150136	0.00340452	0.000780266	0.0011725	0.000580624
Mitsuokella sp. oral taxon 131 W9106	0.00677051	0.0133116	0.000433854	0.00437909	0.00728839	0.000778148	0.0039296	0.0156161	0.00389967	0.00135123	0.00617069	0.00286936	0	0.00197412
Mobiluncus mulieris ATCC 35243	0.00162111	0.000549826	0.000173542	0.000729849	0.0152394	0.000778148	0.00305636	0.000450463	0.00346637	0.00135123	0.00425565	0.000654416	0.002345	0.00232249
Mogibacterium timidum ATCC 33093	0.137031	0.205288	0.261151	0.984931	0.100712	0.00635488	0.054214	0.443131	0.00433296	0.0566013	0.0114902	0.00578907	0.0521764	0.0898805
Moraxella catarrhalis RH4	0.00276542	0.00277807	0.00263205	0.00085149	0.04108	0.00213991	0.0012371	0.000275283	0.00346637	0.0150136	0.00425565	0.00327208	0.00312667	0.00150962
Mycobacterium leprae Br4923	0.00209791	0.00101284	0.000202465	0.000729849	0.0245155	0.000583611	0.000946015	0	0.00173318	0.00120109	0.00297895	0.000125849	0.000781668	0.000232249
Mycobacterium neoaurum VKM Ac-1815D	0.00267006	0.000810269	0.000578472	0.00182462	0.0384297	0.000713302	0.00465731	0.000225232	0.00693274	0.00240218	0.00319173	0.000604077	0.00312667	0.00290312
Mycobacterium tuberculosis CDC1551	0.000858234	0.000491949	0.000202465	0.000973132	0.00861355	0.00246414	0.00283805	0.000125129	0.00693274	0.00240218	0.00297895	0.000201359	0.000781668	0.000928998
Mycoplasma fermentans JER	0.000190719	0	0	0	0	0	0	7.50772e-05	0.000866592	0	0	0	0	0
Mycoplasma fermentans M64	0	0	0	0	0	0	0	7.50772e-05	0	0	0	2.51699e-05	0	0
Mycoplasma genitalium G-37, ATCC 33530	0.00143039	0.00104177	2.89236e-05	0.0107045	0.39026	0.000778148	0.00312913	0.000250257	0.0112657	0.00825749	0.041067	0.000780266	0.02345	0.00847711
Mycoplasma hominis ATCC 23114	0	0	5.78472e-05	0.00085149	0	0.000259383	0	0.00220226	0	0	0	0.000125849	0	0
Mycoplasma hominis ATCC 27545	9.53593e-05	0	0	0.00133806	0	0.000129691	0	0.00317827	0	0	0	0	0	0
Mycoplasma orale ATCC 23714	0.000762875	8.68146e-05	5.78472e-05	0.0107045	0.00927613	0	7.27704e-05	0.0131135	0.00433296	0	0.000212782	0.000125849	0.000586251	0.000232249
Mycoplasma pneumoniae M129, ATCC29342	0	0	0	0.000121641	0.00132516	0	0.000873245	7.50772e-05	0	0	0	2.51699e-05	0	0
Mycoplasma salivarium ATCC 23064	0.00181183	0.00208355	8.67708e-05	0.006447	0.00993871	0.0220475	0.00305636	0.0930457	0.00389967	0.00345313	0.00127669	0.000377548	0.0138746	0.000696748
Neisseria bacilliformis ATCC BAA-1200	0.509982	0.0193886	0.20689	0.0446424	0.0344542	0.105504	0.00946015	0.015516	0.00346637	0.00390354	0.0106391	0.152882	2.3665	0.00336762
Neisseria elongata ATCC 29315	0.0144946	0.0935572	0.696885	0.0104612	0.0629452	0.00622518	0.000946015	0.00215221	0.00563285	0.0277752	0.0191504	0.0505159	1.6972	0.00267087
Neisseria flavescens NRL30031/H210	0.0164018	0.0270861	0.0277666	0.00632536	0.192148	0.0247062	0.00523947	0.00145149	0.0450628	0.268143	0.146607	0.230304	0.228247	0.00789648
Neisseria gonorrhoeae DGI2	0.000286078	0.00112859	0.0115984	0.000729849	0	0.0014266	0.000946015	0.00275283	0.00346637	0.00405368	0.000212782	0.00231563	0.0232546	0.000928998
Neisseria gonorrhoeae NCCP11945	0.000667515	0.00170735	0.00352868	0	0.00132516	0.000907839	7.27704e-05	5.00515e-05	0.00216648	0.00315286	0.000638347	0.00125849	0.0205188	0
Neisseria lactamica 020-06	0.00114431	0.00665578	0.0125528	0.0014597	0.0033129	0.00252898	0.000436622	5.00515e-05	0.00173318	0.00345313	0.00510677	0.00256733	0.0398651	0.000580624
Neisseria lactamica ATCC 23970	0.000286078	0.00561401	0.0112513	0.00401417	0.0848103	0.00706818	0.000946015	0.000200206	0.0112657	0.00780708	0.0206399	0.00611628	0.0369338	0.00348374
Neisseria meningitidis ATCC 13091	0.000572156	0.0128775	0.0176723	0.000729849	0.0119265	0.00129691	0.000291082	5.00515e-05	0.00129989	0.00600545	0.000851129	0.00571356	0.0443597	0.00116125
Neisseria meningitidis MC58	0.00162111	0.00717667	0.0133627	0.00243283	0.0165645	0.000842994	7.27704e-05	0.0174179	0.000866592	0.00420381	0.00170226	0.0052605	0.0347842	0.000580624
Neisseria mucosa ATCC 25996	0.00600764	0.283044	0.286083	0.0279775	0.100712	0.00687364	0.0237959	0.00227734	0.0125656	0.0495449	0.0148948	0.0244903	8.08362	0.00487724
Neisseria polysaccharea ATCC 43768	0.00390973	0.0157424	0.0340141	0.0035276	0.0364419	0.00603065	0.00611271	0.000950978	0.0112657	0.0148635	0.00766016	0.011704	0.0912598	0.00197412
Neisseria sicca ATCC 29256	0.0104895	0.384328	1.40476	0.12225	0.567832	0.0134231	0.00756812	0.00978506	0.00476626	0.161997	0.0308534	0.0700729	1.82109	0.0156768
Neisseria sp. oral taxon 014 F0314	0.00944057	2.53964	0.540322	0.266152	0.090111	0.00343682	0.00400237	0.00873398	0.0181984	0.310331	0.0221294	0.0514975	1.54829	0.00754811
Neisseria sp. oral taxon 020 F0370	0.140846	0.0440439	0.0487941	0.148646	0.478383	0.0734053	0.0462092	0.0176431	0.358769	0.111101	0.241721	0.028895	0.258146	0.0909257
Neisseria subflava NJ9703	0.00448189	0.0225429	0.0396253	0.00596043	0.145105	0.0324877	0.00625825	0.000976003	0.0155987	0.411673	0.148948	0.322401	0.184278	0.00487724
Neisseria weaveri ATCC 51223	0.00171647	0.00245975	0.00402038	0.00085149	0.0165645	0.000648457	0.000509393	0.000825849	0.00303307	0.00390354	0.00319173	0.00276869	0.0171967	0.00174187
Ochrobactrum anthropi ATCC 49188	0.00295614	0.00124434	0.000780937	0.00316268	0.06162	0.0068088	0.016155	0.000450463	0.0450628	0.0174158	0.00936242	0.00130883	0.00957544	0.00325149
Olsenella profusa F0195	0.00467261	0.014961	0.00144618	0.00243283	0.00728839	0.00389074	0.00756812	0.0100103	0.00346637	0.00405368	0.00170226	0.00880945	0.000390834	0.000928998
Olsenella sp. oral taxon 809 F0356	0.0153529	0.00723455	0.00156187	0.00218955	0.0178897	0.000713302	0.00807752	0.00475489	0.000866592	0.000900817	0.00446843	0.00161087	0.000195417	0.00104512
Olsenella uli DSM 7084, VPI, ATCC 49627	0.0185951	0.0760206	0.00370222	0.00158134	0.0033129	0.00103753	0.0130259	0.0191947	0.000433296	0.00765694	0.000638347	0.00148502	0.000781668	0.00325149
Oribacterium sinus F0268	0.0110617	0.000926022	0.00338406	0.00656864	0.00530065	0.00466889	0.0170283	0.00320329	0.0138655	0.0238717	0.0193632	0.0412031	0.000781668	0.00476111
Oribacterium sp. oral taxon 078 F0262	0.00705659	0.132421	0.0014751	0.0956102	0.0318039	0.0240577	0.161259	0.0274282	0.00259978	0.0722155	0.0108519	0.0679838	0.0361522	0.00824486
Oribacterium sp. oral taxon 108 F0425	0.00638908	0.000810269	0.00190896	0.00608207	0.00265032	0.0014266	0.00225588	0.00265273	0.00303307	0.00435395	0.00851129	0.010219	0.00156334	0.00104512
Paenibacillus sp. oral taxon 786 D14	0.00200255	0.000231506	0.000520625	0.00085149	0.00927613	0.00149145	0.0208851	0.000500515	0.0129989	0.00225204	0.00425565	0.00206393	0.000586251	0.00336762
Parascardovia denticolens F0305	0	0	0	0	0	0	0	0	0	0	0	0	0	0.000464499
Parvimonas micra ATCC 33270	0.048824	0.0451436	2.78309	0.601639	0.0424052	0.424934	0.196043	0.696766	0.374801	0.516318	0.0225549	0.315756	0.0332209	0.221218
Parvimonas sp. oral taxon 110 F0139	0.0260331	0.00425391	0.253226	0.0964617	0.0198774	0.191295	0.0195752	0.0791564	0.303307	0.0510463	0.00872407	0.0271079	0.00351751	0.108228
Parvimonas sp. oral taxon 393 F0440	0.0394788	0.00830526	0.155667	0.0669028	0.0311413	0.0909785	0.0166644	0.0495259	0.188484	0.0327297	0.00787294	0.0209413	0.00840293	0.0445919
Peptoniphilus indolicus ATCC 29427	0.00476797	0.00147585	0.00543763	0.00328432	0.0463807	0.0100511	0.0090963	0.00510525	0.0545953	0.0145632	0.00744738	0.0117543	0.00488543	0.00743198
Peptoniphilus lacrimalis 315-B	0.00200255	0.00150479	0.00448316	0.00413581	0.00530065	6.48457e-05	0.00167372	0.00380391	0	0.00225204	0	0.00118298	0.0011725	0.00278699
Peptoniphilus lacrimalis DSM 7455	0.00209791	0.000115753	0.000607395	0.000729849	0.00530065	0.00252898	0.00174649	0.00112616	0.00216648	0.000900817	0.000425565	0.000553737	0.00156334	0
Peptoniphilus sp. oral taxon 375 F0436	0.00104895	0.000260444	0.000549548	0.00085149	0.00530065	0.00239929	0.00189203	0.00135139	0.00606615	0.00450409	0.0023406	0.00206393	0.00449459	0.000928998
Peptoniphilus sp. oral taxon 386 F0131	0.0256517	0.00844995	0.00511947	0.0120425	0.0033129	0.00259383	0.000873245	0.00695715	0.00389967	0.00135123	0.00212782	0.0018374	0.000586251	0.0013935
Peptoniphilus sp. oral taxon 836 F0141	0.000858234	0.000347258	0.000289236	0.00194626	0.00397548	6.48457e-05	0.00174649	0.000400412	0.00259978	0.000600545	0	2.51699e-05	0	0.000232249
Peptostreptococcacea sp. oral taxon 113 W5053	0.456199	0.30961	0.0966626	0.556631	0.0119265	0.00291806	0.00312913	0.0181437	0.00823263	0.00345313	0.00766016	0.00581424	0.00527626	0.00197412
Peptostreptococcus anaerobius 653-L	0.00457725	0.00818951	0.00193788	0.00656864	0.0596323	0.00103753	0.00160095	0.000976003	0.000866592	0.003303	0.00468121	0.00357412	0.00254042	0.00197412
Peptostreptococcus anaerobius DSM 2949	0.0441514	0.0280122	0.00804076	0.041723	0.0761968	0.00849478	0.00829583	0.0175681	0.0550286	0.025373	0.0123414	0.0209413	0.0109434	0.00928998
Peptostreptococcus stomatis DSM 17678, W2278	0.126351	2.94186	0.00558225	1.91281	0.1027	0.00661426	0.000873245	0.012613	0.0272977	0.288412	0.0238316	1.42185	0.202257	0.019509
Porphyromonas asaccharolytica DSM 20707	0.00104895	0.000376196	0.000694166	0.00486566	0.0132516	0	0.000145541	0.00300309	0.00216648	0.000900817	0.000851129	7.55096e-05	0.000195417	0.000116125
Porphyromonas asaccharolytica PR426713P-I	0.00219326	0.000173629	0.000202465	0.000364924	0.0152394	0.000324228	7.27704e-05	0.00275283	0.000866592	0.000600545	0.00148948	7.55096e-05	0.000195417	0.000696748
Porphyromonas catoniae F0037	0.00848698	0.208239	1.60795	0.0126507	0.00530065	0.0151739	0.0376223	0.0495509	0.00563285	0.0921836	0.00404286	0.00307072	0.469392	0.000696748
Porphyromonas endodontalis ATCC 35406	4.38853	2.84674	0.83728	5.92467	0.119265	0.00252898	0.00473008	1.2847	1.08931	1.63348	0.0636219	0.0319909	0.289608	0.0206702
Porphyromonas gingivalis ATCC 33277	2.71402	1.09401	0.00462777	10.3735	0.0357794	0.00337197	0.00363852	1.73093	0.00909922	0.954566	0.0182993	0.00875911	0.00469001	0.00359987
Porphyromonas gingivalis W83	2.76933	1.13687	0.00202465	14.1706	0.0437303	0.00136176	0.0012371	1.96377	0.00476626	0.952614	0.0208527	0.00755096	0.00410376	0.00441274
Porphyromonas sp. OT 278 W7784	0.117578	0.0478348	0.520075	0.0212873	0.46977	0.292519	0.0289626	0.124028	0.15122	0.0205687	0.0563873	0.00314623	0.0298988	0.00557399
Porphyromonas sp. oral taxon 279 F0450	0.013541	0.00703198	0.0694745	0.00766341	0.0708961	0.449964	0.377387	0.0902678	0.011699	0.197729	0.0766016	0.0397684	0.958912	0.001858
Porphyromonas uenonis 60-3	0.00543548	0.00164948	0.00179326	0.0014597	0.00198774	0.000259383	0.000218311	0.0125629	0.000866592	0	0.000425565	0.000100679	0	0.000348374
Porphyromonas uenonis JCM 13868	0.013541	0.00298063	0.00578472	0.00170298	0.00397548	0.000648457	0.00225588	0.0158413	0.00953252	0.000150136	0.00255339	0.000478227	0	0.001858
Prevotella baroniae DSM 16972	0.0086777	0.00708986	0.0020825	0.0014597	0	0.000129691	0.000582163	0.0140144	0.00259978	0.00105095	0.000425565	0.000125849	0.000781668	0
Prevotella baroniae JCM 13447	0.00276542	0.00468799	0.0148378	0.0049873	0.00265032	0.00201022	0.00451177	0.0119373	0.0537287	0.00615558	0.000638347	0.00176189	0.000390834	0.000812873
Prevotella bivia DSM 20514	9.53593e-05	0	0.000115694	0	0	0	0	0.00110113	0.000433296	0	0	0.000100679	0	0.000464499
Prevotella bivia JCVIHMP010	0.0119199	0.0318899	0.000260312	0.00802834	0.000662581	0.00116722	0.00232865	0.039916	0.00129989	0.00240218	0	0.00236597	0.000977085	0.0154446
Prevotella buccae D17	0.60372	0.132884	0.090473	0.04817	0.0192148	0.0409176	0.0217584	0.158963	0.00953252	0.0226706	0.0036173	0.0186509	0.00410376	0.0104512
Prevotella buccalis ATCC 35310	0.0222187	0.00691623	0.00387576	0.0105828	0.0298161	0.00492827	0.00407514	0.025326	0.00693274	0.0037534	0.00297895	0.0136169	0.0056671	0.00150962
Prevotella dentalis DSM 3688	0.663987	2.02967	0.018916	0.863898	0.0655955	0.00402043	0.0143358	0.252785	0.0324972	0.149085	0.0114902	0.0041782	0.00195417	0.00394824
Prevotella denticola DSM 20614	0.00133503	0.0296616	0.00188003	0.000729849	0	0.00479858	0.000946015	0.0484999	0	0.0133621	0	0.00218978	0.000390834	0.00394824
Prevotella denticola F0289	0.01459	0.362335	0.0133048	0.0277343	0.0139142	0.041177	0.049775	0.895521	0.0173318	0.221751	0.00212782	0.0373017	0.0109434	0.145737
Prevotella denticola JCM 13449	0.00953593	0.0200831	0.00266097	0.00255447	0.00795097	0.00304775	0.0299814	0.0686456	0.00346637	0.0127616	0	0.00558771	0.000781668	0.123092
Prevotella enoeca JCM 12259	0.241354	0.00949173	0.175479	0.0672677	0.00861355	0.00285321	0.018702	0.375561	0.624813	0.0623065	0.00127669	0.00719858	0.000390834	0.0121931
Prevotella fusca JCM 17724	0.04644	0.022022	0.021201	0.205452	0.00662581	0.00700333	0.530569	0.0514529	0.00519955	0.048494	0.00255339	0.0177448	0.0486589	0.0164897
Prevotella histicola F0411	0.424921	0.233387	0.0542896	0.067511	0.0132516	0.0385832	0.0352209	0.110589	0.100958	0.0645586	0.0242572	0.0345331	0.0326347	0.12855
Prevotella histicola JCM 15637 = DNF00424	0.00667515	0.00885509	0.0024585	0.0189761	0.00596323	0.00389074	0.00756812	0.0101604	0.0537287	0.016515	0.00297895	0.0257488	0.00390834	0.136563
Prevotella intermedia 17	0.817992	15.9865	6.01723	3.44951	0.157032	0.0839103	0.0496294	5.75169	0.574551	0.0647087	0.047876	0.173219	0.0469001	0.0919708
Prevotella intermedia ATCC 25611 = DSM 20706	0.821616	7.77896	5.08037	3.22666	0.171608	0.0611495	0.0443172	5.62516	0.570218	0.0629071	0.0423437	0.145104	0.0424055	0.0897644
Prevotella loescheii DSM 19665 = JCM 12249 = ATCC 15930	0.403751	0.0624486	0.92622	0.0125291	0.106676	0.0223069	0.210816	0.0290549	0.00736604	0.212142	0.00702181	0.0778756	0.155747	0.00418049
Prevotella maculosa DSM 19339	0.00181183	0.00790013	0.0163997	0.0499946	0.00397548	0.0835212	0.00654934	0.05836	0.00303307	0.0891809	0.0036173	0.0443493	0.0486589	0.000464499
Prevotella maculosa JCM 15638	0.00152575	0.0025755	0.00297913	0.00304104	0.00927613	0.00557673	0.00342021	0.0230237	0.000866592	0.00855776	0.000425565	0.00485778	0.000781668	0.001858
Prevotella maculosa OT 289, F0099	0.00724731	0.113062	0.0493147	0.0110694	0.00530065	0.0191943	0.0450449	0.10183	0.00476626	0.0283757	0.0393647	0.0846211	0.0068396	0.0234572
Prevotella marshii DSM 16973	0.000476797	0.00286488	0.000520625	0.000243283	0	0.000259383	7.27704e-05	0.0218975	0	0.00135123	0	0.000302038	0	0
Prevotella marshii JCM 13450	0.000953593	0.000231506	0.000115694	0.000243283	0	0.00116722	0.000145541	0.0115118	0.000433296	0	0	0.000226529	0	0
Prevotella melaninogenica ATCC 25845	0.0144946	0.0155687	0.00347083	0.447032	0.0477058	0.155954	0.110174	0.0237995	0.0151654	0.19893	0.0134053	0.777975	0.0975131	0.0339084
Prevotella melaninogenica D18	0.0259377	0.0177102	0.00801183	0.557848	0.0390923	0.122429	0.100496	0.0342102	0.0216648	0.161547	0.0134053	0.740145	0.107284	0.0325149
Prevotella micans DSM 21469	0.00419581	0.00240187	0.000520625	0.00109477	0.0198774	0.000583611	0.000218311	0.000250257	0.00389967	0.00345313	0.00148948	0.000125849	0.00175875	0.000580624
Prevotella micans F0438	0.00209791	0.00107071	0.000376007	0	0.00530065	6.48457e-05	0	0.000200206	0.000866592	0.00120109	0	5.03397e-05	0.000586251	0.000116125
Prevotella micans JCM 16134	0.00181183	0.000434073	0.0015908	0.00133806	0.00397548	0.000129691	0.000218311	0.00130134	0.00216648	0.00210191	0.00106391	0.000251699	0.000781668	0
Prevotella multiformis DSM 16608	0.0337572	0.127068	0.034824	0.0671461	0.0172271	0.0221124	0.0141175	2.2618	0.0264311	0.0572019	0.00553234	0.0859803	0.011725	0.039134
Prevotella multisaccharivorax DSM 17128	0.0143039	0.0114595	0.00850353	0.006447	0.00530065	0.00337197	0.00618548	0.0312822	0.0138655	0.003303	0.00170226	0.00425371	0.00254042	0.00209025
Prevotella nigrescens ATCC 33563	0.342245	8.02806	0.654425	3.66956	0.660593	3.82739	2.45898	4.40828	0.289875	3.28228	0.106604	8.11549	1.14612	3.54854
Prevotella oralis ATCC 33269	0.0312779	0.845458	1.56855	0.0450073	0.00397548	0.00324228	0.0244509	0.0295804	0.0203649	0.387802	0.00276617	0.0243644	0.00762127	0.00580624
Prevotella oris DSM 18711	0.0304196	0.1161	0.0319895	0.0462238	0.00132516	0.0826134	0.00611271	0.108962	0.00173318	0.147284	0.0072346	0.228014	0.0261859	0.000232249
Prevotella oris F0302	0.430547	1.42023	0.362557	0.647741	0.0781845	0.414753	0.039296	1.04773	0.0740937	1.40678	0.0376625	1.06904	0.375982	0.0277538
Prevotella oris JCM 12252	0.0091545	0.0278964	0.00966048	0.0102179	0.00132516	0.024382	0.00160095	0.0356617	0.0181984	0.0381346	0.00212782	0.0464384	0.00429918	0.00116125
Prevotella oulorum F0390	0.0139225	0.0610596	0.00254528	0.0215305	0.0291536	0.028143	0.229227	0.154058	0.00563285	0.0448907	0.0734099	0.12897	0.0199325	0.001858
Prevotella oulorum JCM 14966	0.00715195	0.0581079	0.00598718	0.0194626	0.0112639	0.0232796	0.23272	0.158238	0.00909922	0.0633575	0.0610685	0.131689	0.0181738	0.00766423
Prevotella pallens ATCC 700821	0.0140178	0.102846	0.06852	0.0738364	0.247143	0.0706169	0.0481012	0.234166	0.0112657	0.0779207	0.0780911	0.155852	0.0285309	0.0805906
Prevotella pleuritidis F0068	4.64095	0.0388061	5.28613	1.78156	0.0364419	0.00972685	0.296248	0.406143	19.4697	2.21301	0.0127669	0.0230053	0.00390834	0.00406437
Prevotella saccharolytica JCM 17484	0.0330897	0.0160028	0.0440506	0.00754177	0.00728839	0.0191943	0.0122982	0.0189445	0.00129989	0.0070564	0.0210654	0.0264535	0.0609701	0.00197412
Prevotella saccharolytica OT 781 F0055	0.0211698	0.0221377	0.0520046	0.0085149	0.00927613	0.0164708	0.00764089	0.0255513	0.00866592	0.0162147	0.0255339	0.0277875	0.0523718	0.000928998
Prevotella salivae DSM 15606	0.0224094	0.0936729	0.0194077	0.0173947	0.0152394	0.0121261	0.188111	0.105984	0.0125656	0.0361828	0.0104263	0.0503397	0.00859835	0.0591075
Prevotella scopus JCM 17725	0.0190719	0.00483268	0.00743336	0.46467	0.0251781	0.021853	0.015209	0.0531797	0.00649944	0.113203	0.00489399	0.112988	0.11471	0.0988221
Prevotella shahii JCM 12083	0.161157	0.0460407	0.0496039	0.00304104	0.0132516	0.0174435	0.00822306	0.020396	0.00303307	0.0174158	0.00446843	0.0554492	0.00214959	0.00278699
Prevotella sp. oral taxon 299 F0039	0.0137317	0.0213853	0.00601611	0.00620372	0.0185523	0.0256789	0.00480285	0.0125629	0.00519955	0.0917332	0.00340452	0.0103952	0.00136792	0.00499336
Prevotella sp. oral taxon 302 F0020	0.00114431	0.00222824	5.78472e-05	0.00620372	0.00132516	0.000389074	0.00160095	0.00197703	0.000866592	0	0	0.000906115	0	0.000928998
Prevotella sp. oral taxon 302 F0323	0.0261285	0.0474586	0.010991	0.0936639	0.0198774	0.000842994	0.0101151	0.0349359	0.03943	0.0178662	0.00425565	0.00294487	0.00254042	0.00406437
Prevotella sp. oral taxon 306 F0472	0.00400509	0.00989686	0.00864815	0.0538872	0.0225277	0.00810571	0.0578525	0.123777	0.00303307	0.0270245	0.00446843	0.0496601	0.0113342	0.756669
Prevotella sp. oral taxon 317 F0108	3.07496	3.37905	3.78101	0.0805267	0.0351168	1.37758	0.359631	0.479343	0.0177651	1.59955	0.264701	2.31452	0.0629243	0.129711
Prevotella sp. oral taxon 472 F0295	0.409282	0.0536514	0.936025	0.00425745	0.0543316	0.0364433	0.234248	0.0259016	0.00476626	0.222502	0.00638347	0.0989176	0.126826	0.00301924
Prevotella sp. oral taxon 473 F0040	0.316402	0.226818	0.079858	0.0109477	0.0152394	0.0486991	0.00327467	0.0760031	0.0372635	0.48479	0.00404286	0.0114775	0.00214959	0.00116125
Prevotella tannerae ATCC 51259	0.876734	3.34479	0.0338406	0.655891	0.404837	0.0348221	0.526057	2.79595	0.265177	1.52358	0.138947	0.0167631	0.31169	0.834588
Prevotella veroralis DSM 19559	0.000667515	0.000983899	0.000780937	0.0124074	0.00530065	0.00175083	0.00327467	0.00455468	0	0.00315286	0	0.00767681	0.000390834	0.11508
Prevotella veroralis F0319	0.00944057	0.0111701	0.0050327	0.0945154	0.0516813	0.00784633	0.0128076	0.0675444	0.00909922	0.0741673	0.00106391	0.0486282	0.0173921	5.91284
Prevotella veroralis JCM 6290	9.53593e-05	2.89382e-05	5.78472e-05	0.000608207	0.000662581	0	0	0.00115118	0	0.00180163	0	0.000654416	0	0.0251991
Propionibacterium acidifaciens DSM 21887	0.00486333	0.00312532	0.00130156	0.00729849	0.0172271	0.00285321	0.187457	0.00127631	0.0199316	0.00630572	0.00446843	0.00445507	0.00508084	0.00708361
Propionibacterium acnes SK137	0.595901	0.0933835	0.0218952	0.217738	5.08199	0.378504	0.576997	0.0017518	2.11622	0.252079	0.598769	0.00531084	0.233719	0.176393
Propionibacterium avidum 44067	0.00247934	0.000405135	2.89236e-05	0.000243283	0.00596323	0.000324228	0.00247419	0	0.00563285	0.000150136	0	7.55096e-05	0.000390834	0
Propionibacterium avidum ATCC 25577	0.00181183	0.000810269	0.000318159	0.000608207	0.00861355	0.000907839	0.00240142	5.00515e-05	0.00259978	0.00390354	0.000851129	0.000201359	0	0.000464499
Propionibacterium propionicum F0230a	0.0082009	0.128717	0.0223869	0.00863654	0.0318039	0.0202318	0.0128076	0.00615633	0.0229647	0.244272	0.0238316	0.0081047	0.0263813	0.0155607
Propionibacterium sp. oral taxon 192 F0372	0.00190719	0.000810269	0.000289236	0.00121641	0.0225277	0.00246414	0.00218311	0.00052554	0.00953252	0.00405368	0.00808573	0.00105713	0.00488543	0.00359987
Proteus mirabilis ATCC 29906	0.000190719	5.78764e-05	0.000491701	0.000973132	0.00728839	0.000518765	0.000436622	0.000150154	0.00173318	0.00315286	0.00148948	0.000553737	0.00175875	0.00209025
Proteus mirabilis HI4320	0.00133503	0	0.000318159	0.000729849	0.00662581	0.00129691	0.00160095	0.000625643	0.0125656	0.00345313	0.00148948	0.00125849	0.002345	0.00522561
Pseudomonas aeruginosa LESB58	0.00209791	0.0053825	0.000838784	0.0014597	0.0371045	0.00330713	0.00261973	0.000200206	0.0216648	0.00585531	0.00489399	0.000327208	0.00390834	0.0013935
Pseudomonas fluorescens Pf-5	0.00743803	0.0015916	0.000607395	0.00887983	0.402849	0.0134879	0.0100423	0.000775798	0.0329305	0.0115605	0.0559617	0.00266801	0.0326347	0.013006
Pseudomonas fluorescens Pf0-1	0.00762875	0.00118647	0.00112802	0.00693356	0.380321	0.0209452	0.0111339	0.000850875	0.0246979	0.0120109	0.0510677	0.00319657	0.0426009	0.0146317
Pseudomonas otitidis	0.00267006	0.00610596	0.000144618	0.000729849	0.0145768	0.000129691	0.000946015	0	0.00563285	0.000300272	0.00617069	0.000276869	0.00136792	0.000696748
Pseudomonas pseudoalcaligenes KF707	0.0199301	0.00517994	0.0040493	0.0169082	0.135166	0.013877	0.0145541	0.00535551	0.15382	0.0343812	0.029364	0.0236848	0.0252088	0.010219
Pseudomonas stutzeri A1501, CGMCC 0351	0.00877306	0.00272019	0.00115694	0.00583879	0.237204	0.00531734	0.00596717	0.000800823	0.0615281	0.0109599	0.0206399	0.00274352	0.01407	0.0105674
Pseudoramibacter alactolyticus ATCC 23263	0.175175	0.0182311	0.00101233	0.0175164	0.0172271	0.000518765	0.00567609	0.00102605	0.0125656	0.00300272	0.0023406	0.001334	0.0396697	0.001858
Pyramidobacter piscolens W5455	5.85249	2.82286	0.341038	3.42226	0.103363	0.00168599	0.152236	1.55845	1.10014	0.26469	0.0534083	0.00616662	0.11471	0.0980093
Ralstonia pickettii 12D	0.0866816	0.00708986	0.000780937	0.00814998	0.347192	0.00732756	0.0510121	0.00633151	0.0303307	0.0181665	0.0408542	0.0369997	0.0154379	0.00975448
Rhodobacter capsulatus SB 1003	0.00152575	0.00298063	0.00384684	0.00960968	0.117939	0.00531734	0.00567609	0.00212719	0.0710606	0.0106597	0.0212782	0.00737477	0.0056671	0.0114963
Rothia aeria F0474	0.147044	0.431729	0.0623014	0.0143537	1.74325	0.00278836	0.0689863	0.00450463	0.0320639	0.0535986	0.0561745	1.20999	2.81244	0.0492369
Rothia dentocariosa ATCC 17931	0.0804833	0.0156556	0.125875	0.0793102	0.553918	0.00564157	0.830238	0.0111364	0.0381301	0.0345313	0.067452	0.308306	0.120768	0.755391
Rothia dentocariosa M567	0.079625	0.0109965	0.127119	0.0769991	1.37353	0.00842994	0.948853	0.00978506	0.03943	0.106597	0.103838	0.549332	0.0859835	0.662492
Rothia mucilaginosa ATCC 25296	0.00467261	0.00726349	0.00387576	0.0296805	0.109326	0.0710709	0.0491928	0.00528043	0.0142988	0.358525	0.151075	0.414548	0.124481	0.0183477
Rothia mucilaginosa DY-18	0.00524476	0.00633746	0.00549548	0.0277343	0.0920987	0.036119	0.0716788	0.00488002	0.0155987	0.276851	0.239167	0.159879	0.0889148	0.01858
Sanguibacter keddieii DSM 10542	0.00238398	0.00254656	0.000983402	0.00413581	0.0496936	0.00181568	0.00538501	0.000450463	0.0199316	0.00300272	0.00914964	0.00135917	0.00410376	0.00336762
Scardovia inopinata F0304, DSM 10107	0.000667515	2.89382e-05	0.00349975	0.00973132	0.0159019	0.00265867	0.0275072	0.00302811	0.00909922	0.0199681	0.0155331	0.0210672	0.00527626	0.0420372
Scardovia wiggsiae F0424	0.000476797	0.00147585	5.78472e-05	0.0844192	0.00198774	0.000842994	0.0153546	0.190621	0	0.000300272	0.00468121	0.00216461	0.000390834	0.20856
Selenomonas artemidis DSM 19719	0.00724731	0.0485004	0.00445423	0.00802834	0	0.029829	0.00996955	0.012663	0.000866592	0.00630572	0.651539	0.148402	0.0310713	0
Selenomonas artemidis F0399	0.00572156	0.0491081	0.00150403	0.00924475	0.00198774	0.0345627	0.0144813	0.00790813	0.000866592	0.003303	0.375135	0.0898564	0.0420147	0.00162575
Selenomonas flueggei ATCC 43531	0.0129689	0.0937308	0.00616072	0.00717685	0.0437303	0.00998623	0.225588	0.089467	0.00519955	0.00945858	0.062558	0.0326201	0.0250134	0.160484
Selenomonas infelix ATCC 43532	0.192531	1.43131	0.25768	0.130278	0.0258406	0.0562212	0.200264	0.371332	0.0320639	0.00300272	0.948158	0.121193	0.115882	0.0131221
Selenomonas noxia ATCC 43541	0.019644	0.144836	0.0307168	0.0283425	0.0735465	0.23526	1.8956	0.07295	0.030764	0.119809	1.25095	0.483136	1.44609	0.0880225
Selenomonas sp. oral taxon 133 F0473	0.0275588	0.0699725	0.0656855	0.0079067	0.00662581	0.00194537	0.00611271	0.0221478	0.00129989	0.000300272	0.0357474	0.00875911	0.00429918	0.00150962
Selenomonas sp. oral taxon 137 F0430	0.00944057	0.0489055	0.00141726	0.00887983	0.00132516	0.0249656	0.0136081	0.0139393	0.000433296	0.00495449	0.290661	0.110168	0.0400605	0.000928998
Selenomonas sp. oral taxon 138 F0429	0.106516	1.03127	0.0576736	0.254352	0.0291536	0.0182216	0.285697	0.195276	0.0173318	0.0181665	0.533445	0.141052	0.0125067	0.00778036
Selenomonas sp. oral taxon 149 67H29BP, F0410	0.0260331	0.132305	0.00879277	0.0217738	0.00927613	0.0103105	0.435313	0.134463	0.00953252	0.0223703	0.108519	0.106393	0.0259905	0.489001
Selenomonas sp. oral taxon 892 F0426	0.0539734	0.448079	0.0725693	0.06447	0.00596323	0.00440951	0.0382045	0.114593	0.0177651	0.00120109	0.358538	0.016008	0.0158288	0.00313537
Selenomonas sputigena ATCC 35185	0.0955501	1.45727	0.0144618	0.342421	0.0649329	0.021853	0.458526	1.3592	0.0216648	0.113803	1.4482	0.60161	0.0429918	0.155259
Shuttleworthia satelles DSM 14600, BAA-774, CCUG 45864	0.0264145	0.00234399	0.00167757	0.0245716	0.0841478	0.0089487	0.00283805	0.153283	0.00346637	0.0166651	0.0104263	0.00410269	0.00332209	0.00696748
Simonsiella muelleri ATCC 29453	0.0114431	0.0455198	0.0196102	0.00535223	0.0258406	0.0138121	0.00291082	0.00147652	0.00736604	0.0387351	0.0353219	0.0211175	0.151448	0.00359987
Slackia exigua ATCC 700122	0.00839162	0.0243081	0.00867708	0.00450073	0.00198774	0.00136176	0.0213217	0.0187443	0.00259978	0.00270245	0.000851129	0.00538635	0.000195417	0.00313537
Solobacterium moorei DSM 22971	0.00791483	0.00095496	0.0218084	0.0035276	0	0.0110886	0.00443899	0.0172678	0.00346637	0.0234212	0.00170226	0.044601	0.002345	0.0349535
Solobacterium moorei F0204	0.00457725	0.00188098	0.0304565	0.0132589	0.00132516	0.0179623	0.0127348	0.0299308	0.0121323	0.0523975	0.00340452	0.0679335	0.00429918	0.0501659
Solobacterium moorei W5408	0.000572156	0.000202567	0.000347083	0.00085149	0.00662581	0.000842994	0.00152818	0.000200206	0.00563285	0.00120109	0.00106391	0.000553737	0	0.000232249
Staphylococcus aureus subsp. aureus JH1	0.0025747	0.000810269	0.00260312	0.00170298	0.0265032	0.017638	0.00691319	0.00237744	0.0693274	0.0213193	0.00914964	0.0144475	0.00332209	0.00510949
Staphylococcus aureus subsp. aureus WW2703/97	0.000572156	0.000463011	0.0030659	0.00559551	0.0132516	0.0132934	0.00618548	0.00157662	0.106158	0.0223703	0.00574512	0.00865843	0.00586251	0.0089416
Staphylococcus caprae C87	0.0480611	0.0095496	0.00358652	0.0155701	0.386947	0.0366378	0.0628009	0.00100103	0.26691	0.034231	0.0325557	0.0062673	0.0128975	0.0333278
Staphylococcus epidermidis RP62A, ATCC 35984	0.0529244	0.0188098	0.00315267	0.0579013	0.767269	0.0499312	0.0716061	0.00227734	0.34837	0.0747678	0.0491527	0.00412786	0.0144609	0.021367
Staphylococcus epidermidis W23144	0.011157	0.0037909	0.0040493	0.0104612	0.327977	0.0234741	0.0349298	0.00357868	0.172452	0.0219199	0.0383008	0.0191794	0.011725	0.0146317
Staphylococcus warneri L37603	0.0091545	0.00405135	0.00344191	0.0115559	0.235216	0.0256789	0.0435167	0.00520535	0.173752	0.0280755	0.0268106	0.014523	0.00957544	0.0159091
Stenotrophomonas maltophilia K279a	0.00572156	0.00254656	0.00193788	0.00364924	0.131854	0.00590096	0.0146269	0.000500515	0.0329305	0.0117106	0.0197887	0.000327208	0.0107479	0.00603849
Stenotrophomonas maltophilia R551-3	0.00295614	0.00112859	0.00182219	0.00279775	0.0702336	0.00402043	0.012371	0.000275283	0.0324972	0.00795722	0.00829851	0.000704756	0.00820752	0.00522561
Streptococcus agalactiae NEM316	0.00572156	0.000347258	0.00783829	0.00170298	0.0033129	0.0132934	0.00807752	0.00232739	0.027731	0.0153139	0.00638347	0.00460609	0.00312667	0.0166058
Streptococcus anginosus CCUG 39159	0.0296568	0.137543	0.108406	0.186355	0.049031	0.0569993	0.123055	0.0472235	0.0320639	0.0376842	0.014682	0.164636	0.0250134	1.33694
Streptococcus anginosus SK52	0.0373809	0.207574	0.166629	0.259705	0.0192148	0.0497366	0.148306	0.0654673	0.035097	0.0463921	0.011703	0.24085	0.0125067	1.87959
Streptococcus australis ATCC 700641	0.00677051	0.00347258	0.0253949	0.030532	0.149081	0.197714	0.0879794	0.0210967	0.0571951	0.908624	0.215761	0.338384	0.173335	0.0703716
Streptococcus constellatus subsp. pharyngis SK1060	0.0449142	0.244528	0.155811	0.265422	0.06162	0.193694	0.161041	0.1216	0.0216648	0.181214	0.0414925	0.0590233	0.0549122	0.626377
Streptococcus cristatus ATCC 51100	0.0712334	0.0131669	0.294876	0.123466	0.286235	6.99581	9.97064	0.464202	0.125223	0.0872291	8.06572	1.33219	0.266744	0.328168
Streptococcus downei F0415	0.000953593	0.000115753	0.00107017	0.000486566	0.00728839	0.00317744	0.00349298	0.00245252	0.0142988	0.00195177	0.00744738	0.00176189	0.00175875	0.0284506
Streptococcus gordonii Challis CH1, ATCC 35105, NCTC7868	0.182136	0.0478059	0.670998	0.316754	0.481696	1.54346	0.697286	0.697792	0.115257	0.180163	0.520678	0.756581	0.184083	1.06161
Streptococcus infantarius subsp. infantarius ATCC BAA-102	0.0137317	0.0356808	0.0291839	0.0478051	0.0748716	0.171646	0.17414	0.0424436	0.0857927	0.0635076	0.10171	0.0766674	0.045923	0.366025
Streptococcus infantis X	0.0370948	0.00558507	0.0885929	0.0641051	0.579096	0.389787	0.309784	0.0579846	0.0792932	0.945708	0.334281	0.892347	0.232742	0.336762
Streptococcus intermedius F0413	0.00362365	0.0251183	0.0338117	0.199979	0.167633	0.516561	0.0779371	0.0157412	0.0506957	0.517069	0.0387264	0.0858544	0.322634	1.58917
Streptococcus intermedius JTH08	0.00600764	0.027607	0.0236884	0.184773	0.181547	0.553328	0.0690591	0.0148903	0.00433296	0.465272	0.0397903	0.0636042	0.34198	1.79343
Streptococcus mitis ATCC 6249	0.422156	0.0336551	0.727833	0.288777	1.21451	0.905959	2.20858	0.408345	0.115257	0.517069	0.721757	0.768864	0.635106	2.05204
Streptococcus mitis B6	0.0824858	0.035102	0.474549	0.106071	4.93755	4.56967	0.934372	0.275308	0.69934	2.78413	0.303002	1.77634	0.6865	5.12679
Streptococcus mitis NCTC 12261	0.115766	0.0485583	0.65321	0.14378	8.07355	5.46059	1.25274	0.295103	0.764335	3.46409	0.228103	1.7406	0.873319	10.4805
Streptococcus mitis biovar 2 SK95	0.265385	0.0255524	1.28097	0.538507	0.695047	2.39358	8.69213	0.999477	0.175485	0.337957	2.49679	2.15016	0.947187	0.955823
Streptococcus mutans UA 159, ATCC 700610	0.0739035	0.0316005	0.0216348	1.07519	10.6218	0.346989	2.81061	0.0279287	1.06331	0.428188	1.39521	0.0293732	0.269676	1.81201
Streptococcus oligofermentans AS 1.3089	0.0544502	0.00882615	0.15182	0.0558334	0.161007	2.78875	3.59573	0.201657	0.0480959	0.0597542	4.37778	0.438635	0.162782	0.189632
Streptococcus oralis ATCC 35037, SK23, NCTC11427	0.814941	0.059439	1.43964	0.586069	2.05798	1.37188	3.29432	0.781553	0.153387	0.788365	0.964968	1.06881	1.67746	3.57629
Streptococcus oralis Uo5	0.602003	0.0408028	1.09774	0.459197	1.3298	1.1597	2.46714	0.564605	0.121756	0.622014	0.901346	0.837502	1.11505	2.28545
Streptococcus parasanguinis ATCC 15912	0.00696123	0.00144691	0.010991	0.078702	0.227265	0.132609	0.270197	0.0168924	0.0407298	0.103894	0.175333	0.185628	0.0265767	0.10788
Streptococcus parasanguinis II F0405	0.0086777	0.00164948	0.0136809	0.0931774	0.360444	0.155824	0.270269	0.0187693	0.0671609	0.11035	0.174907	0.218323	0.0340026	0.1858
Streptococcus peroris ATCC 700780	0.010871	0.00222824	0.0422574	0.0211656	0.219314	0.152582	0.214091	0.0614131	0.0433296	0.199681	0.123839	0.226252	0.0533489	0.206702
Streptococcus pneumoniae AP200	0.121965	0.0443044	0.377944	0.151079	3.43151	2.66282	1.13282	0.383569	0.431563	1.77236	0.354708	1.20317	0.59524	3.50534
Streptococcus pyogenes MGAS10270	0.00209791	0.000578764	0.00118587	0.0166649	0.119927	0.00239929	0.00152818	0.00100103	0.0112657	0.00675613	0.0193632	0.00639315	0.0080121	0.0114963
Streptococcus pyogenes NZ131	0.000572156	0.000202567	0.00150403	0.000121641	0.00198774	0.00590096	0.00327467	0.00117621	0.000866592	0.00855776	0.0036173	0.00357412	0	0.00371599
Streptococcus salivarius JIM8780	0.0118246	0.00205461	0.0076069	0.189761	0.0702336	0.0730162	0.0765545	0.0140895	0.054162	0.0388853	0.12618	0.0711804	0.00859835	0.203799
Streptococcus salivarius SK126	0.0136364	0.00381984	0.0112513	0.206426	0.0437303	0.0763882	0.0854325	0.0147151	0.102258	0.115305	0.127669	0.129977	0.0121159	0.196251
Streptococcus sanguinis SK36	0.296758	0.109618	0.928592	0.236471	0.620176	2.60907	1.16833	0.0718238	0.161619	0.342461	0.968798	0.606996	0.55987	0.201476
Streptococcus sobrinus TCI-107	0.00114431	0.000897084	0.00248743	0.00158134	0.0530065	0.0114128	0.00414791	0.0111114	0.0870925	0.0037534	0.00638347	0.00309589	0.00390834	0.286828
Streptococcus sp. oral taxon 058 F0407	0.223427	0.0222824	0.761992	0.250825	0.625476	1.17656	4.15061	0.555096	0.111357	0.325045	1.29776	1.00964	0.639991	0.844691
Streptococcus sp. oral taxon 066 F0442	0.0167832	0.00182311	0.0128131	0.0377089	0.178234	0.148043	0.155074	0.01464	0.0476626	0.203284	0.082134	0.14523	0.0427963	0.0857001
Streptococcus sp. oral taxon 070 F0441	0.883886	0.0626222	0.921216	0.372588	0.614212	0.65948	1.85943	1.18297	0.081893	0.328348	0.581108	0.588497	0.387317	1.26808
Streptococcus sp. oral taxon 071 73H25AP, F0408	0.815894	0.0543749	1.1017	0.411391	0.737452	0.714664	2.25916	1.28229	0.0710606	0.524726	0.63707	0.57274	0.387707	1.40581
Streptococcus sp.oral taxon 056 F0418	0.0201208	0.00630853	0.0958528	0.027491	0.0682458	0.24155	0.201647	0.0404916	0.0472293	0.0436896	0.271723	0.089353	0.0363476	0.1001
Streptococcus vestibularis F0396	0.124349	0.00778437	0.0950429	0.470023	0.401524	0.835796	0.0652023	0.0227234	0.450195	0.230609	0.115328	1.00028	0.0470955	5.20866
Tannerella forsythia ATCC 43037, FDC 338, [CCUG 21028A, CCUG 33064]	9.04235	4.10841	2.07162	6.90328	0.373033	0.195315	0.124001	3.14288	0.204516	0.444253	0.0544723	0.0923986	1.04646	0.203799
Tannerella sp. oral taxon BU063 isolate Cell 5	0.0978387	0.605705	0.338753	0.0228686	0.0384297	0.122104	0.295957	0.757153	0.00736604	0.0364831	6.36496	0.0317644	0.17568	0.010219
Treponema denticola ATCC 35405, DSM 14222	3.02032	2.53814	0.0711809	4.59975	0.112639	0.127746	0.0238687	2.03251	0.846661	0.0232711	0.0185121	0.00820538	0.109824	0.0202057
Treponema lecithinolyticum OMZ 684T	0.953117	0.0668472	0.124516	0.0827162	0.0834852	0.00473373	0.0125893	0.06324	0.311107	0.0244722	0.00531956	0.00176189	0.00644876	0.0383212
Treponema maltophilum ATCC 51939	0.585125	0.651022	0.0293574	0.251555	0.00198774	0.0123855	0.00742258	0.124553	0.0316306	0.0237215	0.00702181	0.00543669	0.022473	0.00232249
Treponema medium ATCC 700293	6.03272	0.256595	0.27084	2.43514	0.0973994	0.00745725	0.179306	0.830053	0.921188	1.46428	0.0155331	0.101862	0.00547168	0.0368115
Treponema pallidum subsp. pallidum str. Nichols	0.00581692	0.000260444	0	0.00389253	0.00132516	0	0	0.00177683	0.00476626	0.000300272	0	0	0	0
Treponema socranskii subsp. paredis ATCC 35535	0.230007	0.340834	0.0267254	0.145118	0.0152394	0.0237984	0.0414791	0.215622	0.0212315	0.115755	0.0123414	0.0461867	0.031853	0.00731586
Treponema vincentii ATCC 35580	3.56205	0.530813	0.0742758	1.42929	0.0251781	0.0748319	0.040242	1.29643	0.539454	0.708643	0.0180865	0.201636	0.00371292	0.00952223
Turicella otitidis ATCC 51513	0.0154482	0.00376196	0.000549548	0.00182462	0.0304787	0.00466889	0.00218311	0.000575592	0.0103991	0.00300272	0.0072346	0.00186257	0.00156334	0.00209025
Variovorax paradoxus S110	0.0194533	0.0114885	0.00164864	0.0504812	2.15007	0.00654941	0.0157184	0.00102605	0.046796	0.0189172	0.247466	0.00448024	0.106307	0.0602687
Veillonella atypica ACS-134-V-Col7a	0.00858234	0.00228612	0.00812753	0.0214089	0.0165645	0.0994084	0.477083	0.136465	0.023398	0.0526978	0.0327685	0.649156	0.0310713	0.329214
Veillonella dispar ATCC 17748	0.0273681	0.00729242	0.0335224	0.0823513	0.0384297	0.436671	0.181053	0.0534299	0.0298974	0.245172	0.0376625	0.478605	0.172358	0.783494
Veillonella parvula ATCC 17745	0.0411952	0.00960748	0.0404352	0.0875819	0.0298161	0.683084	0.113813	0.0405417	0.0207982	0.186769	0.0206399	0.535564	0.258928	1.42009
Veillonella parvula DSM 2008, Te3, ATCC 10790, JCM 1297	0.440465	0.0967404	0.400678	0.82327	0.16697	6.74505	1.28738	0.896672	0.226181	2.34648	0.300874	4.75778	3.81845	12.1929
Veillonella sp. oral taxon 158 F0412	0.0282264	0.00572976	0.0227339	0.0678759	0.0530065	0.315993	0.0820122	0.0378389	0.0212315	0.554153	0.0397903	0.296652	0.15223	0.572727
Veillonella sp. oral taxon 780 F0422	0.00457725	0.0107939	0.00150403	0.00523058	0.0132516	0.106347	0.00334744	0.0945222	0.00389967	0.108548	0.00383008	0.0462119	0.00312667	0.0101029
Yersinia pestis Antiqua JGI	9.53593e-05	0	0	0.000121641	0.00463807	0	0	0	0	0.00105095	0	0	0.000195417	0.000232249
Yersinia pestis KIM D27	0	0	0	0	0.0033129	0	0	0	0	0.000450409	0	5.03397e-05	0	0

## Sheet: Sheet2
The relative abundance (%) of bacterial species based on all reads mapped onto HOMD references (grouped into species)
	Dysbiosis	Dysbiosis	Health	Dysbiosis	Health	Health	Health	Dysbiosis	Health	Health	Health	Health	Health	Health
Species	AU_02	AU_05	AU_07	AU_08	AU_09	AU_10	AU_12	AU_13	AU_14	AU_15	AU_16	AU_17	AU_18	AU_19
Abiotrophia defectiva	2.73996	1.31808	0.1126	0.576824	0.0457181	0.360672	0.0340565	0.605222	0.0246979	0.293516	0.0142564	0.323886	0.00977085	0.0292634
Achromobacter xylosoxidans	0.00591228	0.00298063	0.000636319	0.00900147	0.252443	0.00356651	0.00669488	0.000275283	0.0155987	0.0177161	0.033194	0.00173672	0.0105525	0.00499336
Acinetobacter baumannii	0.0117292	0.00694517	0.00312375	0.0164216	0.406825	0.0308017	0.0331833	0.00100103	0.185017	11.5551	0.0500038	0.00697205	0.0181738	0.0143995
Actinobaculum sp. oral taxon 183 F0552	0.00200255	0.709101	0.117169	0.0504812	0.0225277	0.0459107	1.6906	0.0685204	0.023398	0.003303	3.4409	0.0197332	0.115882	0.170355
Actinomyces cardiffensis	0.0110617	0.00824738	0.000983402	0.0203141	0.0351168	0.00382589	0.00509393	0.00207714	0.0255645	0.00660599	0.0219166	0.00246665	0.00781668	0.00685136
Actinomyces dentalis	0.103846	0.0538829	0.0203622	0.0138671	0.0622826	0.0740538	0.639652	0.0346106	0.0376968	0.00360327	0.0593662	0.0251195	0.0269676	0.06143
Actinomyces georgiae	0.00390973	0.00109965	0.00734659	0.00389253	0.00132516	0.00311259	0.00312913	0.000725746	0.00866592	0.00315286	0.00404286	0.00163604	0.00371292	0.00301924
Actinomyces gerencseriae	0.0149714	0.00761074	0.00749121	0.00559551	0.0152394	0.0334604	0.119052	0.00310319	0.00693274	0.00300272	0.0300023	0.00692171	0.0111388	0.0146317
Actinomyces graevenitzii	0.00772411	0.000983899	0.000867708	0.00206791	0.0119265	0.00136176	0.0218311	0.000725746	0.000866592	0.00795722	0.0144692	0.00430405	0.00195417	0.0145156
Actinomyces israelii	0.321838	0.943038	0.0871468	0.0384387	0.0165645	0.0490233	0.0454087	0.0443956	0.00823263	0.003303	0.0129797	0.0219733	0.0103571	0.00325149
Actinomyces johnsonii	0.0105849	0.0478927	0.0114248	0.0107045	0.0351168	0.455152	0.138555	0.00347858	0.00173318	0.016515	0.332579	0.096023	0.269285	0.0407598
Actinomyces massiliensis	0.013541	0.00491949	0.00225604	0.0150835	0.00927613	0.0511632	0.0152818	0.00250257	0.000866592	0.00210191	0.0659625	0.0122829	0.0068396	0.0013935
Actinomyces naeslundii	0.0418627	0.00607702	0.00445423	0.0143537	0.0106013	0.102456	0.311821	0.00140144	0.0103991	0.00450409	0.0929858	0.155021	0.0283355	0.0901128
Actinomyces odontolyticus	0.0115385	0.0045433	0.00743336	0.00620372	0.0192148	0.0052525	0.0104789	0.00265273	0.0194983	0.0629071	0.0123414	0.00327208	0.00449459	0.0220637
Actinomyces oris	0.0388113	0.00659791	0.0046567	0.0113127	0.012589	0.0942208	0.380153	0.0018519	0.00736604	0.00495449	0.0912836	0.155952	0.0443597	0.0743198
Actinomyces sp. oral taxon 170 F0386	0.00848698	0.0350152	0.00633427	0.0099746	0.0424052	0.663436	0.182363	0.00167672	0.00866592	0.0180163	0.403435	0.141354	0.373637	0.0315859
Actinomyces sp. oral taxon 171 F0337	0.0143993	0.0242213	0.00685489	0.030532	0.0894484	0.384859	0.498768	0.00187693	0.0281643	0.0292766	0.276617	0.14591	0.251111	0.0926675
Actinomyces sp. oral taxon 172 F0311	0.00839162	0.00214143	0.00445423	0.00912311	0.0165645	0.00427981	0.00938738	0.00117621	0.0316306	0.015464	0.0112775	0.00299521	0.00488543	0.0161413
Actinomyces sp. oral taxon 175 F0384	0.159155	0.0108808	0.00853246	0.0278559	0.0304787	0.171452	0.661046	0.00292801	0.0129989	0.00960872	0.173843	0.108583	0.066051	0.180922
Actinomyces sp. oral taxon 178 F0338	0.00200255	0.000810269	0.00101233	0.0107045	0.00662581	0.0231499	0.0204485	0.00195201	0.00649944	0.000150136	0.0114902	0.0099421	0.00390834	0.00278699
Actinomyces sp. oral taxon 180 F0310	0.0082009	0.0147874	0.00477239	0.0197059	0.00993871	0.0278188	0.106099	0.0075828	0.0147321	0.0513466	0.00936242	0.0451547	0.0080121	0.468099
Actinomyces sp. oral taxon 181 F0379	0.000476797	0.000405135	0.000838784	0.000973132	0.00795097	0.00512281	0.00684042	0.000450463	0.00909922	0.0123112	0.00212782	0.00448024	0.00136792	0.0179993
Actinomyces sp. oral taxon 448 F0400	0.00419581	0.00517994	0.00104125	0.00571715	0.00728839	0.0212045	0.0262701	0.00162667	0.00823263	0.00120109	0.193632	0.00928768	0.0056671	0.149917
Actinomyces sp. oral taxon 848 F0332	0.000858234	0.269704	0.00135941	0.0189761	0.00728839	0.00544704	0.033911	0.0396658	0.00736604	0.000750681	0.0102135	0.00375031	0.00214959	0.0241539
Actinomyces sp. oral taxon 877 F0543	0.00276542	0.000926022	0.00425177	0.0160567	0.00530065	0.0472725	0.0236504	0.00140144	0.00606615	0.00195177	0.014682	0.0260256	0.0109434	0.00267087
Actinomyces timonensis	0.0168786	0.0120672	0.0020825	0.00316268	0.0185523	0.0207506	0.0138264	0.00100103	0.0103991	0.00180163	0.0176609	0.00714824	0.00410376	0.0089416
Actinomyces viscosus	0.179657	0.0139193	0.0138833	0.0394118	0.0914361	0.229424	1.00518	0.00282791	0.0173318	0.0150136	0.309173	0.140246	0.0873514	0.269874
Afipia broomeae	0.00410045	0.00153372	0.000752013	0.00559551	0.197449	0.000842994	0.00422068	0.000275283	0.00909922	0.00315286	0.0300023	0.00118298	0.00938002	0.00789648
Aggregatibacter actinomycetemcomitans	1.08176	0.0111991	0.00537979	0.00960968	0.791784	0.0219827	0.0613455	0.000725746	0.309807	0.331951	0.019576	0.00757613	0.016415	0.0156768
Aggregatibacter aphrophilus	0.0251749	0.0226875	0.0393939	0.147551	0.0377671	0.0305423	0.0679676	0.0143898	7.19358	2.84253	0.0802189	0.0268814	0.747079	0.00174187
Aggregatibacter segnis	0.0704706	0.0182021	0.107509	0.00802834	0.02054	0.0828728	0.277401	0.0566582	0.227047	0.155541	0.176822	0.0660457	0.200303	0.00313537
Aggregatibacter sp. oral taxon 458 W10330	0.0256517	0.0123855	0.0313532	0.0318701	0.033129	0.367091	1.46327	0.270103	0.168986	0.14308	0.964968	0.288824	0.819775	0.00882548
Agrobacterium tumefaciens	0.00267006	0.00503525	0.000752013	0.00109477	0.0609574	0.00175083	0.00523947	0.000400412	0.0138655	0.00195177	0.00425565	0.000453058	0.002345	0.00220637
Alloiococcus otitis	0.00181183	0.000260444	0.000983402	0.00133806	0.00795097	0.00220475	0.00633103	0.00162667	0.0177651	0.00390354	0.00404286	0.00495846	0.00175875	0.00650298
Alloscardovia omnicolens	0.00152575	0.000376196	0.00040493	0.000121641	0.00397548	0.000389074	0.000873245	5.00515e-05	0	0	0.000425565	5.03397e-05	0.000390834	0.00859323
Anaerococcus lactolyticus	0.00219326	0.00118647	0.00170649	0.00206791	0.0271658	0.00194537	0.000800474	0.000775798	0.00736604	0.000750681	0.00212782	0.000704756	0.000781668	0.00104512
Anaerococcus prevotii	0.000762875	0.000202567	0.000896631	0.00802834	0.0218652	0.00278836	0.00261973	0.00297806	0.00779933	0.00420381	0.00383008	0.000553737	0.00136792	0.000232249
Anaerococcus tetradius	0.000572156	0.00723455	0.000491701	0.000121641	0.0172271	0.00116722	0.000582163	0.000675695	0.00303307	0.00105095	0.00531956	0.00435439	0.000390834	0.000928998
Anaeroglobus geminatus	0.327464	0.432626	0.00483024	0.0116776	0.012589	0.15764	0.220931	0.958385	0.00736604	0.00240218	0.00148948	0.013189	0.00195417	0.125995
Arcanobacterium haemolyticum	0.00104895	0.000491949	0.000520625	0.00133806	0.0271658	0.000907839	0.00181926	0.000425437	0.00476626	0.00240218	0.00638347	0.00130883	0.00136792	0.00255474
Atopobium minutum	0.000381437	2.89382e-05	0.000115694	0	0.00132516	0.000129691	7.27704e-05	0.000325334	0	0	0	7.55096e-05	0	0.000464499
Atopobium parvulum	0.0160204	0.000752393	0.000115694	0.0687274	0.000662581	0.00324228	0.00684042	0.0293802	0.00909922	0.107197	0.00425565	0.0349861	0.0011725	0.0137027
Atopobium rimae	0.0130642	0.124637	0.000115694	0.0678759	0.0033129	0.00810571	0.0754629	0.701746	0.00389967	0.251028	0.0036173	0.325472	0.00488543	0.0627074
Atopobium sp. oral taxon 199 F0494	0.105754	0.0436967	0	0.0222604	0.00265032	0.000518765	0.00203757	0.0160415	0.000866592	0.00915831	0.000851129	0.00898564	0	0.00174187
Atopobium sp. oral taxon 810 F0209	0.0136364	0.00179417	0.00326837	0.00669028	0.0119265	0.00674395	0.00494839	0.00513027	0.0147321	0.0037534	0.0265978	0.00221495	0.00644876	0.00824486
Atopobium vaginae	0.000476797	2.89382e-05	0.000491701	0.00328432	0.00397548	0.000713302	0.000145541	0.00100103	0.00693274	0.0016515	0.000638347	0.000352378	0.000195417	0.000696748
Bacillus anthracis	0.0030515	0.00633746	0.0100365	0.0117992	0.0801723	0.0350815	0.0237959	0.00793316	0.19585	0.054049	0.0270233	0.0305814	0.01876	0.049353
Bacillus clausii	0.000953593	0.000260444	0.0015908	0.00377089	0.028491	0.00603065	0.00538501	0.00220226	0.0368302	0.0130618	0.00851129	0.00712307	0.00312667	0.00836098
Bacillus subtilis	0.00286078	0.00225718	0.00433854	0.0108261	0.46977	0.0128394	0.015209	0.00345355	0.112224	0.0276251	0.0944753	0.0153536	0.0240363	0.0254313
Bacteroides pyogenes	0.0667515	0.0168131	0.00905308	0.0228686	0.00795097	0.00674395	0.00633103	0.0316826	0.00649944	0.012161	0.0108519	0.00661967	0.00859835	0.00371599
Bacteroidetes sp. oral taxon 272 F0290	0.13398	0.119746	0.00422284	0.0208007	0.00530065	0.0015563	0.00254696	0.0740511	0.00693274	0.0151638	0.00127669	0.00118298	0.00390834	0.000116125
Bacteroidetes sp. oral taxon 274 F0058	3.62785	0.308192	1.4535	0.342664	0.447905	1.58768	0.00749535	0.375011	1.17857	0.357624	0.0170226	0.00679586	1.68098	0.121118
Bartonella schoenbuchensis	0.000381437	0	0.000115694	0.000729849	0.0106013	0	0.000509393	7.50772e-05	0	0.000450409	0	7.55096e-05	0.000390834	0.00162575
Bifidobacterium breve	0	0	0	0.000243283	0.00132516	0.0014266	0.0039296	0.000600617	0.00173318	0.00105095	0.00212782	0	0.000781668	0.00232249
Bifidobacterium dentium	0.000190719	0.000781331	0.000115694	0.00158134	0.00132516	0.000129691	0.00181926	0.0586603	0.00649944	0.00810735	0.00127669	0.000100679	0.000390834	0.00243862
Bifidobacterium longum	0.00114431	0.000289382	0.000376007	0.00085149	0.0324665	0.000648457	0.0173921	0.000200206	0.00433296	0.000600545	0.00468121	2.51699e-05	0.00312667	0.00174187
Bifidobacterium subtile	0.000858234	0.00063664	0.000202465	0.0014597	0.0172271	0.000648457	0.00443899	0.000500515	0.00476626	0.00150136	0.000638347	0.000402718	0.000781668	0.000580624
Bordetella pertussis	0.00667515	0.0029517	0.000983402	0.00462238	0.191486	0.00278836	0.00276528	0.00017518	0.0134322	0.0135123	0.0268106	0.00138434	0.0107479	0.00650298
Bradyrhizobium elkanii	0.0302289	0.00260444	0.00179326	0.00340596	0.111976	0.00376105	0.00989678	0.000825849	0.027731	0.0168153	0.0138308	0.00123332	0.00312667	0.00197412
Brevundimonas diminuta	0.00791483	0.0037909	0.00153295	0.00462238	0.106676	0.0045392	0.0130987	0.00100103	0.0290308	0.00645586	0.0125542	0.00266801	0.00957544	0.00383212
Bulleidia extructa	0.0204069	0.00188098	0.07873	0.294129	0.109988	0.000648457	0.305636	0.160615	0.0242646	0.0180163	0.00191504	0.00898564	0.00214959	0.0013935
Burkholderia cepacia	0.00591228	0.00205461	0.000838784	0.00510894	0.189498	0.0015563	0.00378406	0.000325334	0.0129989	0.0171155	0.0280873	0.00140951	0.00723043	0.00452886
Campylobacter concisus	0.0279403	0.00627959	0.455431	0.017638	0.0477058	0.147718	0.345296	0.20944	0.00823263	0.0663602	0.259382	1.17631	0.872733	0.0248507
Campylobacter curvus	0.0826765	0.0214432	0.0698215	0.0035276	0.00132516	0.026911	0.00465731	0.0374885	0.00259978	0.00240218	0.00872407	0.0209162	0.052958	0.00476111
Campylobacter gracilis	0.692404	0.274623	0.262742	0.189031	0.0145768	0.219503	0.563971	0.129984	1.16037	0.129267	0.88411	0.832242	0.531925	0.796848
Campylobacter rectus	8.35596	1.70009	0.471802	1.02714	0.033129	0.00817055	0.163297	0.352638	0.798132	0.0112602	0.102987	0.0362446	0.131907	0.0343729
Campylobacter showae	0.739035	0.294822	0.686357	0.0894065	0.0152394	0.0166653	0.0489017	0.151681	0.0606615	0.0294267	0.464716	0.124692	0.207533	0.014864
Campylobacter ureolyticus	0.117483	0.000463011	0.00144618	0.000243283	0.00596323	0.000713302	0.000145541	0.0113867	0.00173318	0.000600545	0.00297895	0.00390133	0.00664418	0.000232249
Candidate TM7a	1.65525	0.174005	0.132123	0.228564	2.57545	0.499506	0.967992	0.592209	1.74055	1.24553	1.17328	0.567228	0.396501	0.140279
Candidate TM7b	0.00219326	0.0220798	0.00954478	0.0378305	0.0172271	0.0479858	0.0550872	0.0450213	0.00519955	0.0190673	0.0185121	0.0720613	0.0121159	0.01858
Candidate TM7c	0.79215	0.0578764	0.0910225	0.303982	6.71062	0.808755	0.241816	0.0374385	3.4642	0.962373	0.412798	0.0408759	0.135033	0.136563
Candidate division SR1 bacterium sp. MGEHA	0.00476797	0.0191281	0.0817091	0.00085149	0.00596323	0.000129691	7.27704e-05	0.0303312	0.000433296	0.0117106	0.000851129	0.000251699	0.000195417	0
Capnocytophaga gingivalis	0.186332	0.058542	0.377684	0.0735931	0.0861355	0.0572587	0.145905	0.0928204	0.0853594	0.636577	0.724949	0.232318	3.43172	0.0123092
Capnocytophaga granulosa	0.00743803	0.0869303	0.240962	0.0231119	0.0258406	0.0248359	0.556403	0.900025	0.0103991	0.0181665	4.05159	0.00931285	3.7141	0.0131221
Capnocytophaga ochracea	0.0144946	0.0358544	0.02687	0.0419663	1.95196	0.0220475	0.11374	0.0111364	0.0103991	0.0109599	0.112562	0.0764409	0.158679	0.0370438
Capnocytophaga sp. oral taxon 324 F0483	0.0933568	0.0676575	0.0524385	0.140739	0.402849	0.0680231	0.134698	0.0232239	0.256511	0.100141	0.291937	0.107677	0.232742	0.0795454
Capnocytophaga sp. oral taxon 326 F0382	0.0276542	0.251791	0.460059	0.0166649	0.0152394	0.25426	0.110465	0.213194	0.00779933	0.26484	2.39061	0.0313113	0.577457	0.00476111
Capnocytophaga sp. oral taxon 329 F0087	0.0612207	0.361409	3.18608	0.0233552	0.0569819	0.118797	0.171593	0.435473	0.0281643	0.0405368	1.35138	0.766246	0.0449459	0.0131221
Capnocytophaga sp. oral taxon 332 F0381	0.0051494	0.0149032	0.0470876	0.00267611	0.0576445	0.00739241	0.011425	0.181361	0.00823263	0.00735667	0.0419181	0.0414799	0.020128	0.0013935
Capnocytophaga sp. oral taxon 335 F0486	0.00801018	0.0341181	0.0246429	0.0180029	0.0304787	0.0201022	0.110829	0.0133888	0.00389967	0.013212	0.104263	0.0854517	0.132297	0.00661911
Capnocytophaga sp. oral taxon 336 F0502	0.00877306	0.0366358	0.0323076	0.0175164	0.0192148	0.0226311	0.11585	0.0120874	0.00433296	0.0241719	0.117456	0.0830857	0.104157	0.00801261
Capnocytophaga sp. oral taxon 338 F0234	0.00686587	0.06977	0.0312375	0.0186111	0.0271658	0.0109589	0.0884888	0.0210216	0.00736604	0.313034	0.256403	0.0110496	0.0699593	0.32631
Capnocytophaga sp. oral taxon 380 F0488	0.00896378	0.0431468	0.0269568	0.0216522	0.0258406	0.0173786	0.122182	0.00935962	0.00129989	0.0108098	0.0946881	0.103498	0.106111	0.00836098
Capnocytophaga sp. oral taxon 412 F0487	0.00772411	0.0357387	0.0270436	0.0190977	0.0404174	0.0199725	0.111411	0.0119623	0.00563285	0.00750681	0.0902197	0.0865592	0.111192	0.00766423
Capnocytophaga sp. oral taxon 863 F0517	0.00219326	0.0176812	0.0293864	0.00328432	0.0132516	0.00551188	0.0211034	0.0651169	0.00303307	0.00810735	0.103199	0.00805436	0.108847	0.00336762
Capnocytophaga sputigena	0.00772411	0.657013	0.675829	0.0211656	0.0483684	0.166589	0.0740075	0.0591858	0.0112657	0.0900817	0.448971	0.0557261	1.45664	0.00464499
Cardiobacterium hominis	0.00696123	0.451436	0.474376	0.00656864	0.028491	0.024382	0.0389322	0.0228735	0.00953252	0.577424	0.179801	0.119708	0.547754	0.00534174
Cardiobacterium valvarum	0.00591228	0.770479	0.174988	0.00413581	0.0271658	0.0336549	0.0019648	0.0131886	0.00389967	0.0133621	0.351516	0.0060156	0.0328301	0.0407598
Catonella morbi	0.00162111	0.21993	0.0889689	0.00413581	0.302137	0.0484397	0.0564698	0.0173178	0.0597949	0.373689	0.0174481	0.0367228	0.421515	0.0247346
Centipeda periodontii	0.131501	0.75656	0.0523806	0.124683	0.0960742	0.184097	0.166062	0.285418	0.344037	0.163198	0.709842	0.146665	0.191118	0.173723
Chlamydophila pneumoniae	0	0	0.000202465	0	0.00397548	6.48457e-05	0.000145541	5.00515e-05	0.000866592	0.000300272	0.000638347	0.000276869	0.000586251	0.000464499
Chloroflexi bacterium sp. oral taxon 439 isolate Chl2	0.0584553	0.0958433	0.0116562	0.0120425	0.18221	0.00875417	0.0138264	0.0910186	0.023398	0.00735667	0.0178737	0.00548703	0.0171967	0.00859323
Clostridiales sp. oral taxon 876 F0540	0.0204069	0.000926022	0.00216927	0.0049873	0.0311413	0.00162114	0.000800474	0.00282791	0.0138655	0.00765694	0.00425565	0.00163604	0.00156334	0.00452886
Comamonas testosteroni	0.0203115	0.0061349	0.0030659	0.0121641	0.612887	0.0118668	0.0192842	0.00107611	0.07756	0.0295768	0.0823467	0.00767681	0.0390834	0.0220637
Corynebacterium diphtheriae	0.00114431	0.000260444	8.67708e-05	0.00109477	0.0139142	0.00207506	0.00189203	0.000325334	0.00563285	0.000750681	0.00106391	0.000755096	0.00254042	0.00104512
Corynebacterium durum	0.00476797	0.00211249	0.0050327	0.00754177	0.0596323	0.0367026	0.131714	0.00878403	0.00303307	0.0172657	0.067452	0.0750565	0.096536	0.00209025
Corynebacterium matruchotii	0.00829626	0.0135141	0.107017	0.302036	0.0463807	1.28148	1.5193	0.164394	0.0268644	0.0117106	2.24272	0.576365	2.63696	0.0445919
Corynebacterium urealyticum	0.00114431	0.000347258	0.00107017	0.00085149	0.0185523	0.0014266	0.0019648	0.000275283	0.0108324	0.0016515	0.00383008	0.000276869	0.00136792	0.0013935
Cronobacter sakazakii	0.00143039	0.000144691	0.000636319	0.0014597	0.0231903	0.00265867	0.00749535	0.000725746	0.0316306	0.0280755	0.0036173	0.00312106	0.00214959	0.00313537
Cryptobacterium curtum	0.000190719	0.000173629	8.67708e-05	0.000486566	0.00927613	0	0.000363852	0.00405417	0	0.000300272	0	0.00269318	0.000195417	0.00104512
Delftia acidovorans	0.0370948	0.0133694	0.00222712	0.0364924	1.3351	0.0174435	0.0214673	0.00162667	0.0940253	0.034231	0.160438	0.0109992	0.0750402	0.0495853
Desulfobulbus sp. oral taxon 041 Dsb2	1.70293	0.520222	0.239169	0.0158134	0.02054	6.48457e-05	0.0112066	0.0512777	0.0311973	0.000300272	0.00319173	0.000830606	0.0664418	0.00150962
Dialister invisus	0.0533059	0.190616	0.180975	0.0398984	0.0178897	0.30659	0.0203029	0.557023	0.00519955	0.0896313	0.0023406	0.0634532	0.0750402	0.105209
Dialister micraerophilus	0.00181183	0.00419604	0.000925555	0.00085149	0.00861355	0.000842994	0.000800474	0.0140394	0.00173318	0.00480436	0	0.000578907	0.00156334	0.0366954
Dolosigranulum pigrum	0.00343294	0.000578764	0.00248743	0.00304104	0.0523439	0.0182216	0.01077	0.0024275	0.0463627	0.036333	0.0155331	0.00478227	0.0068396	0.0137027
Eggerthella lenta	0.00400509	0.00225718	0.000520625	0.00401417	0.0178897	0.000842994	0.00232865	0.00107611	0.0121323	0.00210191	0.0023406	0.000604077	0.00254042	0.00243862
Eikenella corrodens	0.284457	0.234978	0.301528	0.0261529	0.0218652	0.0252898	0.00749535	0.0184189	0.0545953	0.0349817	0.0383008	0.0201611	0.267917	0.013935
Enterobacter cancerogenus	0.00581692	0.00031832	0.00072309	0.00255447	0.117277	0.00907839	0.0638196	0.000800823	0.0333638	0.0372338	0.0108519	0.00332242	0.00703501	0.00406437
Enterobacter hormaechei	0.000858234	0.000405135	0.000144618	0.00133806	0.0715587	0.00427981	0.0204485	0.000250257	0.00866592	0.0133621	0.00468121	0.001334	0.00175875	0.00174187
Enterococcus casseliflavus	0.0188811	0.102702	0.517125	0.733863	1.49544	1.16035	0.961879	0.307566	9.79379	2.62498	1.7412	1.44198	0.990765	2.15795
Enterococcus durans	0.00972665	0.0183179	0.112397	0.132711	0.292198	0.286164	0.194443	0.0988766	2.08026	0.559257	0.378965	0.449534	0.231374	0.446383
Enterococcus faecalis	0.00152575	0.00902872	0.0812753	0.0810132	0.155044	0.208673	0.146269	0.0779802	1.37268	0.457615	0.227251	0.345633	0.137183	0.30146
Enterococcus italicus	0.00314686	0.0245396	0.18002	0.187571	0.320027	0.4095	0.313422	0.155109	2.86149	0.90367	0.482377	0.714346	0.231178	0.606984
Enterococcus saccharolyticus	0.0025747	0.017305	0.132268	0.133076	0.301474	0.290509	0.23694	0.119022	2.13485	0.670058	0.413649	0.611603	0.208901	0.474021
Erysipelothrix tonsillarum	0.0030515	0.000405135	0.00326837	0.00133806	0.0178897	0.00538219	0.00625825	0.0027278	0.0303307	0.0127616	0.0072346	0.00606594	0.00429918	0.00580624
Escherichia coli	0.0584553	0.0578474	0.00844569	0.0892848	7.39506	0.139029	0.268086	0.00177683	0.613547	0.146833	0.434714	0.00503397	0.148712	0.108344
Eubacterium infirmum	0.0207883	0.00778437	0.0164864	0.0256664	0.00927613	0.00175083	0.0122254	0.0659678	0.00259978	0.0217697	0.00446843	0.00493329	0.00488543	0.00278699
Eubacterium limosum	0.00362365	0.000868146	0.000289236	0.00085149	0.00198774	0	0.000509393	0.000400412	0.00173318	0.00105095	0.00702181	0.000125849	0.000195417	0.000116125
Eubacterium saburreum	0.0205976	0.0228033	0.350409	0.141104	0.0245155	0.0846884	1.28403	0.407394	0.0324972	0.058403	4.1584	0.687339	0.229224	0.0146317
Eubacterium saphenum	0.177845	0.0748631	0.00428069	0.0130156	0.0132516	0.00116722	0.0144813	0.0908684	0.00953252	0.0016515	0.00446843	0.000906115	0.00547168	0.00638686
Eubacterium yurii	0.274921	0.244123	2.24968	1.12433	0.00927613	0.00201022	0.176759	0.25814	0.011699	0.0304776	0.0919219	0.00380065	0.0398651	0.000348374
Filifactor alocis	5.07493	1.87493	0.167786	2.92086	0.0801723	0.00505796	0.13579	3.58403	0.487892	0.214094	0.0376625	0.0122829	0.00586251	0.00661911
Finegoldia magna	0.00791483	0.00329895	0.00219819	0.00486566	0.0629452	0.00466889	0.00436622	0.000925952	0.0268644	0.00960872	0.00617069	0.00163604	0.00351751	0.00487724
Fusobacterium gonidiaformans	0.006103	0.00367515	0.00349975	0.00158134	0.00463807	0.00207506	0.000509393	0.00270278	0.000433296	0.000150136	0.00553234	0.00138434	0.00547168	0.000928998
Fusobacterium necrophorum	0.0309918	0.0276938	0.00633427	0.00523058	0.00265032	0.00648457	0.00334744	0.0116119	0.011699	0.00480436	0.00553234	0.00941353	0.00977085	0.00255474
Fusobacterium nucleatum	2.2007	3.29548	24.2446	5.31184	1.67832	10.4171	2.86264	11.7041	19.098	14.894	4.76185	8.49503	6.28012	4.12011
Fusobacterium periodonticum	0.0519708	0.0592365	0.478049	0.0965833	0.0602948	0.311843	0.0794653	0.386823	0.244379	0.401614	0.205548	0.305965	0.189945	0.0499336
Fusobacterium sp. oral taxon 370 F0437	0.167451	0.0768888	0.443775	0.117871	0.0119265	0.142855	0.0525402	0.366151	0.287709	0.171005	0.0683031	0.100881	0.115491	0.0658427
Gardnerella vaginalis	0.000858234	0.000405135	8.67708e-05	0.000243283	0.00728839	0.00129691	0.000873245	0.000225232	0.00433296	0.00345313	0.00553234	0.000276869	0.000586251	0.00150962
Gemella bergeriae	0.016974	0.00902872	0.0146932	0.00571715	0.0185523	0.0290509	0.0224133	0.0151155	0.0576284	0.0291264	0.0325557	0.027259	0.0218867	0.0225282
Gemella haemolysans	0.0189765	0.0195333	0.849254	0.176015	1.05417	2.71528	0.0463547	0.211267	0.123489	2.23688	0.0342579	3.4301	0.917483	3.10239
Gemella morbillorum	0.139988	0.158176	1.01493	0.267855	0.0636078	2.11254	0.460418	1.18619	0.0303307	0.512715	0.207675	1.21404	0.581366	0.0378567
Gemella sanguinis	2.04355	2.24612	0.0695901	0.0648349	0.220639	0.219892	0.0467914	0.122926	0.0836262	1.67882	0.126605	0.868688	0.059993	0.0480756
Granulicatella adiacens	0.00934522	0.103338	0.753691	0.0857572	0.73944	2.83842	2.07701	0.18439	0.164219	1.24418	0.265978	1.73292	3.01607	1.03676
Granulicatella elegans	0.00591228	0.016842	0.124805	0.0440342	0.227265	1.22286	0.0878339	0.122826	0.31284	0.722605	0.0629835	0.256808	0.105916	0.217385
Haemophilus aegyptius	0.00448189	0.00245975	0.00630534	0.00389253	0.0834852	0.00389074	0.00211034	0.00122626	0.019065	0.0114103	0.0100008	0.0227536	0.0123113	0.00325149
Haemophilus ducreyi	0.00162111	0.000173629	0.000983402	0.00109477	0.00861355	0.00213991	0.000363852	0.000650669	0.0112657	0.018767	0.00148948	0.031865	0.00644876	0.00150962
Haemophilus haemolyticus	0.00343294	0.00199674	0.0138544	0.0035276	0.0808349	0.0117371	0.00764089	0.00640659	0.0298974	0.0358825	0.00638347	0.0848476	0.0396697	0.00383212
Haemophilus influenzae	0.00228862	0.00136009	0.00671027	0.00194626	0.0642703	0.00415012	0.00414791	0.0016517	0.00866592	0.0102093	0.00787294	0.0250188	0.0111388	0.001858
Haemophilus parainfluenzae	0.0877306	0.0712169	0.582174	0.0729849	2.29054	0.200957	0.0473008	0.0392403	0.265611	0.953815	0.0980926	1.16136	3.26327	0.0179993
Haemophilus sp. oral taxon 851 F0397	0.00801018	0.00240187	0.0155609	0.00705521	0.074209	0.0120613	0.00480285	0.0131635	0.0177651	0.037534	0.00425565	0.122426	0.0338072	0.00371599
Helicobacter pylori	0.00591228	0.000607702	0.000289236	0.00133806	0.0159019	0.000389074	0.000145541	0.00102605	0.000866592	0.00180163	0.00212782	0.000352378	0.00156334	0.000464499
Johnsonella ignava	0.468214	0.39518	0.392927	0.0525491	0.049031	0.00641972	0.00654934	0.132937	0.016032	0.00810735	0.0187248	0.0156053	0.178416	0.00255474
Jonquetella anthropi	0.00963129	0.00396453	0.000231389	0.0244499	0.0424052	0.000518765	0.000145541	0.00357868	0.00173318	0.00210191	0.00404286	0.000503397	0.00254042	0.00255474
Kingella denitrificans	0.00801018	0.0667315	0.0146932	0.00206791	0.0675832	0.00505796	0.00218311	0.00508022	0.00433296	0.00645586	0.0119158	0.00588975	0.380868	0.00348374
Kingella kingae	0.00410045	0.00309639	0.00731767	0.000121641	0.0225277	0.0052525	0.0012371	0.000425437	0.00173318	0.00660599	0.00191504	0.00588975	0.0183692	0.00220637
Kingella oralis	0.0402416	0.222303	0.913465	0.0373439	0.0510187	0.467991	0.13055	0.0168173	0.0168986	0.0812237	0.157884	0.36597	0.123699	0.0883709
Klebsiella pneumoniae	0.00543548	0.00182311	0.00135941	0.00243283	0.110651	0.00648457	0.00924184	0.0008759	0.0268644	0.0265741	0.0170226	0.00299521	0.00840293	0.00545786
Kytococcus sedentarius	0.0025747	0.00127328	0.000780937	0.00523058	0.0178897	0.00285321	0.00305636	0.000500515	0.0181984	0.003303	0.00553234	0.00115781	0.00312667	0.00325149
Lachnospiraceae bacterium sp. ACC2	0.0152575	0.0111991	0.00422284	0.0116776	0.00795097	0.00207506	1.0388	0.0659178	0.0207982	0.00600545	0.016597	0.0279889	0.000586251	0.00104512
Lachnospiraceae sp. oral taxon 082 F0431	0.00781947	0.104901	0.00830107	0.0447641	0.00265032	0.0318392	0.532243	0.125729	0.00606615	0.0175659	0.568129	0.0978353	0.00957544	0.00313537
Lachnospiraceae sp. oral taxon 107 F0167	0.0115385	0.00700304	0.0195813	0.0189761	0.00530065	0.0576478	0.0442444	0.0464477	0.00693274	0.025373	2.70595	0.0268562	0.00820752	0.00267087
Lactobacillus acidophilus	0.00286078	0.00136009	0.00616072	0.0079067	0.0033129	0.0144606	0.0237232	0.0059311	0.0415964	0.0163648	0.0319173	0.010219	0.00703501	0.0134705
Lactobacillus brevis	0	0.000115753	0.000289236	0.000973132	0.0178897	0.00207506	0.000800474	0.000300309	0.00996581	0.00300272	0.00319173	0.00176189	0.00156334	0.00104512
Lactobacillus buchneri	0.00104895	0.000405135	0.000954478	0.000729849	0.0139142	0.00343682	0.00189203	0.00160165	0.0112657	0.00465422	0.00276617	0.00279386	0.00195417	0.00348374
Lactobacillus casei	0	0	5.78472e-05	0.000243283	0	0	0.000727704	0.000275283	0.00606615	0.000600545	0.00127669	0.000427888	0.000390834	0.000232249
Lactobacillus catenaforme	0.0340433	0.00468799	0.010586	0.00669028	0.0132516	0.00700333	0.00152818	0.0154409	0.00866592	0.0147133	0.00340452	0.00689654	0.00312667	0.00197412
Lactobacillus coleohominis	0.000381437	8.68146e-05	0.000347083	0.000608207	0.00728839	0.00116722	0.00101879	0.00112616	0.00433296	0.00450409	0.00255339	0.00309589	0	0.0013935
Lactobacillus crispatus	0.00123967	0.000347258	0.000665242	0.000973132	0.0450555	0.00440951	0.00116433	0.00107611	0.0836262	0.0114103	0.00829851	0.00274352	0.00195417	0.00429662
Lactobacillus fermentum	0.000190719	5.78764e-05	0.000231389	0.000729849	0.00397548	0.000778148	0	0.000300309	0.00779933	0.00405368	0.00127669	0.000151019	0.0011725	0.00661911
Lactobacillus gasseri	0.000381437	0.000665578	0.00101233	0.00182462	0.0185523	0.00713302	0.00116433	0.000825849	0.0298974	0.00945858	0.00404286	0.00319657	0.00156334	0.0156768
Lactobacillus iners	0.00133503	0.000434073	0.000376007	0.0103395	0.0112639	0.00492827	0.00342021	0.00495509	0.0285976	0.00555504	0.00425565	0.00229046	0.002345	0.00499336
Lactobacillus jensenii	0.00905914	0.00144691	0.000376007	0.000486566	0.0119265	0.00246414	0.00174649	0.000900926	0.00563285	0.00285259	0.00319173	0.00168638	0.000781668	0.000928998
Lactobacillus johnsonii	0.000286078	8.68146e-05	0.000983402	0.00085149	0.0178897	0.000778148	0.000582163	0.000200206	0.00953252	0.00150136	0.0036173	0.000906115	0.000195417	0.00325149
Lactobacillus kisonensis	0.000476797	0.000115753	0.000462777	0.000973132	0.00265032	0.000713302	0.000654934	0.000275283	0.023398	0.00270245	0.00106391	0.00143468	0.000977085	0.00174187
Lactobacillus oris	0	0	0.000202465	0.000973132	0.00397548	0.000842994	0.000436622	0.000775798	0.0142988	0.00210191	0.00255339	0.00178706	0.00175875	0.00150962
Lactobacillus paracasei	0	2.89382e-05	0.000173542	0	0.00728839	0.000389074	0.000727704	0.000125129	0.000866592	0.000600545	0.000425565	5.03397e-05	0	0.000464499
Lactobacillus parafarraginis	0	0	0.000347083	0.000973132	0	0.00181568	0.000509393	0.000575592	0.00736604	0.000450409	0.000212782	0.000629247	0.000781668	0.00104512
Lactobacillus pentosus	0.00152575	0.000144691	0.000954478	0.000364924	0.000662581	0.00136176	0.00232865	0.000225232	0.00866592	0.00225204	0.00106391	0.00171155	0.00175875	0.00325149
Lactobacillus plantarum	0	0.000144691	8.67708e-05	0	0.0212026	0.00110238	0.000145541	0	0	0.000750681	0.00319173	0.000201359	0.000977085	0.000696748
Lactobacillus reuteri	0.00209791	0.000260444	0.00080986	0.000486566	0.00662581	0.000129691	0	0.00100103	0.00476626	0.00150136	0.00106391	0.000478227	0	0.000696748
Lactobacillus rhamnosus	0.000190719	0.00031832	0.000115694	0.000121641	0.0033129	0.000324228	0.000727704	0.000550566	0.00433296	0.000450409	0.00191504	0.000704756	0.00156334	0.000812873
Lactobacillus salivarius	0.0035283	0.00208355	0.00540871	0.0300454	0.0636078	0.0206858	0.00916907	0.00590607	0.150787	0.0300272	0.0140436	0.0131638	0.0068396	0.0182316
Lactobacillus vaginalis	0.000762875	0	0.000491701	0.000121641	0	0.00194537	0.00298359	0.00145149	0.0294641	0.00435395	0.000425565	0.00437956	0.00156334	0.00162575
Lactococcus lactis	0.00619836	0.000376196	0.00428069	0.0131373	0.110651	0.023539	0.0356575	0.00300309	0.23528	0.0316787	0.0323429	0.0105713	0.0125067	0.0210186
Lautropia mirabilis	0.00619836	0.0385167	0.004165	0.00450073	0.153056	0.00447435	0.00480285	0.000675695	0.0229647	0.00885803	0.0336196	0.00609111	0.0812935	0.00545786
Leptotrichia buccalis	0.131214	0.166539	1.02016	0.0234768	0.0954116	0.276243	0.399218	5.2254	0.0359636	0.363179	0.685372	0.517618	0.516097	0.0123092
Leptotrichia goodfellowii	0.00543548	0.0408897	0.0487362	0.00243283	0.0119265	0.0938317	0.0199391	0.055432	0.0229647	0.0405368	0.0617069	0.00916183	0.537397	0.00452886
Leptotrichia hofstadii	0.0335665	0.290453	0.378378	0.0273693	0.0417426	0.69119	0.592133	1.46803	0.0736604	0.660149	2.59828	1.34467	5.72982	0.0164897
Leptotrichia shahii	0.0224094	0.137688	0.139209	0.0501163	0.0218652	0.43492	0.838097	2.00631	0.0225314	0.280004	0.982841	1.42091	0.62768	0.014864
Leptotrichia sp. oral taxon 215 W9775	0.0794343	0.0369251	0.243363	0.0206791	0.0390923	0.896167	0.218166	0.211618	0.0251312	0.362128	1.9942	0.137427	0.589182	0.0103351
Leptotrichia sp. oral taxon 225 F0581	0.0293707	0.332963	0.323192	0.0143537	0.0390923	1.66971	0.179379	0.935737	0.019065	0.728761	1.28925	0.332091	1.03512	0.00812873
Leptotrichia sp. oral taxon 879 F0557	0.0290846	0.234226	0.202928	0.0251798	0.0152394	0.824837	0.221877	1.0726	0.0251312	0.577874	0.564724	0.537679	2.10738	0.0215992
Leptotrichia wadei	0.0267006	0.138527	0.103749	0.366019	0.117939	3.28067	4.85881	3.92153	0.0589283	0.376241	6.25154	15.6897	4.53758	0.125299
Listeria monocytogenes	0.00324222	0.000752393	0.011338	0.0144753	0.0397548	0.0254843	0.0157184	0.00698218	0.158153	0.0495449	0.0314918	0.0267807	0.0213005	0.0470305
Lysinibacillus fusiformis	0.000381437	0.000607702	0.004165	0.00413581	0.028491	0.0169247	0.0109156	0.00588105	0.0927254	0.0382847	0.021491	0.0139441	0.01407	0.0276377
Megasphaera micronuciformis	0.00324222	0.00682941	0.00231389	0.00109477	0.00662581	0.0302829	0.0463547	0.227284	0.00173318	0.00210191	0.00446843	0.0404983	0.000586251	0.014864
Mesorhizobium loti	0.00371901	0.000926022	0.000694166	0.00304104	0.0636078	0.00168599	0.00676765	0.000800823	0.00563285	0.00270245	0.0104263	0.00115781	0.00488543	0.00429662
Microbacterium sp. oral taxon 186 F0373	0.00219326	0.0019678	0.00080986	0.006447	0.138479	0.00330713	0.00873245	0.00052554	0.0316306	0.00465422	0.0185121	0.00110747	0.00723043	0.00661911
Mitsuokella multacida	0.00200255	0.00581658	0.000433854	0.00170298	0.0106013	0.000259383	0.00225588	0.0110363	0.000866592	0.000150136	0.00340452	0.000780266	0.0011725	0.000580624
Mitsuokella sp. oral taxon 131 W9106	0.00677051	0.0133116	0.000433854	0.00437909	0.00728839	0.000778148	0.0039296	0.0156161	0.00389967	0.00135123	0.00617069	0.00286936	0	0.00197412
Mobiluncus mulieris	0.00162111	0.000549826	0.000173542	0.000729849	0.0152394	0.000778148	0.00305636	0.000450463	0.00346637	0.00135123	0.00425565	0.000654416	0.002345	0.00232249
Mogibacterium timidum	0.137031	0.205288	0.261151	0.984931	0.100712	0.00635488	0.054214	0.443131	0.00433296	0.0566013	0.0114902	0.00578907	0.0521764	0.0898805
Moraxella catarrhalis	0.00276542	0.00277807	0.00263205	0.00085149	0.04108	0.00213991	0.0012371	0.000275283	0.00346637	0.0150136	0.00425565	0.00327208	0.00312667	0.00150962
Mycobacterium leprae	0.00209791	0.00101284	0.000202465	0.000729849	0.0245155	0.000583611	0.000946015	0	0.00173318	0.00120109	0.00297895	0.000125849	0.000781668	0.000232249
Mycobacterium neoaurum	0.00267006	0.000810269	0.000578472	0.00182462	0.0384297	0.000713302	0.00465731	0.000225232	0.00693274	0.00240218	0.00319173	0.000604077	0.00312667	0.00290312
Mycobacterium tuberculosis	0.000858234	0.000491949	0.000202465	0.000973132	0.00861355	0.00246414	0.00283805	0.000125129	0.00693274	0.00240218	0.00297895	0.000201359	0.000781668	0.000928998
Mycoplasma fermentans	0.000190719	0	0	0	0	0	0	0.000150154	0.000866592	0	0	2.51699e-05	0	0
Mycoplasma genitalium	0.00143039	0.00104177	2.89236e-05	0.0107045	0.39026	0.000778148	0.00312913	0.000250257	0.0112657	0.00825749	0.041067	0.000780266	0.02345	0.00847711
Mycoplasma hominis	9.53593e-05	0	5.78472e-05	0.00218955	0	0.000389074	0	0.00538053	0	0	0	0.000125849	0	0
Mycoplasma orale	0.000762875	8.68146e-05	5.78472e-05	0.0107045	0.00927613	0	7.27704e-05	0.0131135	0.00433296	0	0.000212782	0.000125849	0.000586251	0.000232249
Mycoplasma pneumoniae	0	0	0	0.000121641	0.00132516	0	0.000873245	7.50772e-05	0	0	0	2.51699e-05	0	0
Mycoplasma salivarium	0.00181183	0.00208355	8.67708e-05	0.006447	0.00993871	0.0220475	0.00305636	0.0930457	0.00389967	0.00345313	0.00127669	0.000377548	0.0138746	0.000696748
Neisseria bacilliformis	0.509982	0.0193886	0.20689	0.0446424	0.0344542	0.105504	0.00946015	0.015516	0.00346637	0.00390354	0.0106391	0.152882	2.3665	0.00336762
Neisseria elongata	0.0144946	0.0935572	0.696885	0.0104612	0.0629452	0.00622518	0.000946015	0.00215221	0.00563285	0.0277752	0.0191504	0.0505159	1.6972	0.00267087
Neisseria flavescens	0.0164018	0.0270861	0.0277666	0.00632536	0.192148	0.0247062	0.00523947	0.00145149	0.0450628	0.268143	0.146607	0.230304	0.228247	0.00789648
Neisseria gonorrhoeae	0.000953593	0.00283594	0.015127	0.000729849	0.00132516	0.00233444	0.00101879	0.00280288	0.00563285	0.00720654	0.000851129	0.00357412	0.0437734	0.000928998
Neisseria lactamica	0.00143039	0.0122698	0.0238041	0.00547387	0.0881232	0.00959716	0.00138264	0.000250257	0.0129989	0.0112602	0.0257467	0.0086836	0.0767989	0.00406437
Neisseria meningitidis	0.00219326	0.0200542	0.031035	0.00316268	0.028491	0.00213991	0.000363852	0.017468	0.00216648	0.0102093	0.00255339	0.0109741	0.0791439	0.00174187
Neisseria mucosa	0.00600764	0.283044	0.286083	0.0279775	0.100712	0.00687364	0.0237959	0.00227734	0.0125656	0.0495449	0.0148948	0.0244903	8.08362	0.00487724
Neisseria polysaccharea	0.00390973	0.0157424	0.0340141	0.0035276	0.0364419	0.00603065	0.00611271	0.000950978	0.0112657	0.0148635	0.00766016	0.011704	0.0912598	0.00197412
Neisseria sicca	0.0104895	0.384328	1.40476	0.12225	0.567832	0.0134231	0.00756812	0.00978506	0.00476626	0.161997	0.0308534	0.0700729	1.82109	0.0156768
Neisseria sp. oral taxon 014 F0314	0.00944057	2.53964	0.540322	0.266152	0.090111	0.00343682	0.00400237	0.00873398	0.0181984	0.310331	0.0221294	0.0514975	1.54829	0.00754811
Neisseria sp. oral taxon 020 F0370	0.140846	0.0440439	0.0487941	0.148646	0.478383	0.0734053	0.0462092	0.0176431	0.358769	0.111101	0.241721	0.028895	0.258146	0.0909257
Neisseria subflava	0.00448189	0.0225429	0.0396253	0.00596043	0.145105	0.0324877	0.00625825	0.000976003	0.0155987	0.411673	0.148948	0.322401	0.184278	0.00487724
Neisseria weaveri	0.00171647	0.00245975	0.00402038	0.00085149	0.0165645	0.000648457	0.000509393	0.000825849	0.00303307	0.00390354	0.00319173	0.00276869	0.0171967	0.00174187
Ochrobactrum anthropi	0.00295614	0.00124434	0.000780937	0.00316268	0.06162	0.0068088	0.016155	0.000450463	0.0450628	0.0174158	0.00936242	0.00130883	0.00957544	0.00325149
Olsenella profusa	0.00467261	0.014961	0.00144618	0.00243283	0.00728839	0.00389074	0.00756812	0.0100103	0.00346637	0.00405368	0.00170226	0.00880945	0.000390834	0.000928998
Olsenella sp. oral taxon 809 F0356	0.0153529	0.00723455	0.00156187	0.00218955	0.0178897	0.000713302	0.00807752	0.00475489	0.000866592	0.000900817	0.00446843	0.00161087	0.000195417	0.00104512
Olsenella uli	0.0185951	0.0760206	0.00370222	0.00158134	0.0033129	0.00103753	0.0130259	0.0191947	0.000433296	0.00765694	0.000638347	0.00148502	0.000781668	0.00325149
Oribacterium sinus	0.0110617	0.000926022	0.00338406	0.00656864	0.00530065	0.00466889	0.0170283	0.00320329	0.0138655	0.0238717	0.0193632	0.0412031	0.000781668	0.00476111
Oribacterium sp. oral taxon 078 F0262	0.00705659	0.132421	0.0014751	0.0956102	0.0318039	0.0240577	0.161259	0.0274282	0.00259978	0.0722155	0.0108519	0.0679838	0.0361522	0.00824486
Oribacterium sp. oral taxon 108 F0425	0.00638908	0.000810269	0.00190896	0.00608207	0.00265032	0.0014266	0.00225588	0.00265273	0.00303307	0.00435395	0.00851129	0.010219	0.00156334	0.00104512
Paenibacillus sp. oral taxon 786 D14	0.00200255	0.000231506	0.000520625	0.00085149	0.00927613	0.00149145	0.0208851	0.000500515	0.0129989	0.00225204	0.00425565	0.00206393	0.000586251	0.00336762
Parascardovia denticolens	0	0	0	0	0	0	0	0	0	0	0	0	0	0.000464499
Parvimonas micra	0.048824	0.0451436	2.78309	0.601639	0.0424052	0.424934	0.196043	0.696766	0.374801	0.516318	0.0225549	0.315756	0.0332209	0.221218
Parvimonas sp. oral taxon 110 F0139	0.0260331	0.00425391	0.253226	0.0964617	0.0198774	0.191295	0.0195752	0.0791564	0.303307	0.0510463	0.00872407	0.0271079	0.00351751	0.108228
Parvimonas sp. oral taxon 393 F0440	0.0394788	0.00830526	0.155667	0.0669028	0.0311413	0.0909785	0.0166644	0.0495259	0.188484	0.0327297	0.00787294	0.0209413	0.00840293	0.0445919
Peptoniphilus indolicus	0.00476797	0.00147585	0.00543763	0.00328432	0.0463807	0.0100511	0.0090963	0.00510525	0.0545953	0.0145632	0.00744738	0.0117543	0.00488543	0.00743198
Peptoniphilus lacrimalis	0.00410045	0.00162054	0.00509055	0.00486566	0.0106013	0.00259383	0.00342021	0.00493007	0.00216648	0.00315286	0.000425565	0.00173672	0.00273584	0.00278699
Peptoniphilus sp. oral taxon 375 F0436	0.00104895	0.000260444	0.000549548	0.00085149	0.00530065	0.00239929	0.00189203	0.00135139	0.00606615	0.00450409	0.0023406	0.00206393	0.00449459	0.000928998
Peptoniphilus sp. oral taxon 386 F0131	0.0256517	0.00844995	0.00511947	0.0120425	0.0033129	0.00259383	0.000873245	0.00695715	0.00389967	0.00135123	0.00212782	0.0018374	0.000586251	0.0013935
Peptoniphilus sp. oral taxon 836 F0141	0.000858234	0.000347258	0.000289236	0.00194626	0.00397548	6.48457e-05	0.00174649	0.000400412	0.00259978	0.000600545	0	2.51699e-05	0	0.000232249
Peptostreptococcacea sp. oral taxon 113 W5053	0.456199	0.30961	0.0966626	0.556631	0.0119265	0.00291806	0.00312913	0.0181437	0.00823263	0.00345313	0.00766016	0.00581424	0.00527626	0.00197412
Peptostreptococcus anaerobius	0.0487286	0.0362017	0.00997864	0.0482917	0.135829	0.00953231	0.00989678	0.0185441	0.0558952	0.028676	0.0170226	0.0245154	0.0134838	0.0112641
Peptostreptococcus stomatis	0.126351	2.94186	0.00558225	1.91281	0.1027	0.00661426	0.000873245	0.012613	0.0272977	0.288412	0.0238316	1.42185	0.202257	0.019509
Porphyromonas asaccharolytica	0.00324222	0.000549826	0.000896631	0.00523058	0.028491	0.000324228	0.000218311	0.00575592	0.00303307	0.00150136	0.0023406	0.000151019	0.000390834	0.000812873
Porphyromonas catoniae	0.00848698	0.208239	1.60795	0.0126507	0.00530065	0.0151739	0.0376223	0.0495509	0.00563285	0.0921836	0.00404286	0.00307072	0.469392	0.000696748
Porphyromonas endodontalis	4.38853	2.84674	0.83728	5.92467	0.119265	0.00252898	0.00473008	1.2847	1.08931	1.63348	0.0636219	0.0319909	0.289608	0.0206702
Porphyromonas gingivalis	5.48335	2.23087	0.00665242	24.5441	0.0795097	0.00473373	0.00487562	3.6947	0.0138655	1.90718	0.0391519	0.0163101	0.00879377	0.00801261
Porphyromonas sp. OT 278 W7784	0.117578	0.0478348	0.520075	0.0212873	0.46977	0.292519	0.0289626	0.124028	0.15122	0.0205687	0.0563873	0.00314623	0.0298988	0.00557399
Porphyromonas sp. oral taxon 279 F0450	0.013541	0.00703198	0.0694745	0.00766341	0.0708961	0.449964	0.377387	0.0902678	0.011699	0.197729	0.0766016	0.0397684	0.958912	0.001858
Porphyromonas uenonis	0.0189765	0.00463011	0.00757798	0.00316268	0.00596323	0.000907839	0.00247419	0.0284042	0.0103991	0.000150136	0.00297895	0.000578907	0	0.00220637
Prevotella baroniae	0.0114431	0.0117778	0.0169203	0.006447	0.00265032	0.00213991	0.00509393	0.0259517	0.0563285	0.00720654	0.00106391	0.00188774	0.0011725	0.000812873
Prevotella bivia	0.0120153	0.0318899	0.000376007	0.00802834	0.000662581	0.00116722	0.00232865	0.0410172	0.00173318	0.00240218	0	0.00246665	0.000977085	0.0159091
Prevotella buccae	0.60372	0.132884	0.090473	0.04817	0.0192148	0.0409176	0.0217584	0.158963	0.00953252	0.0226706	0.0036173	0.0186509	0.00410376	0.0104512
Prevotella buccalis	0.0222187	0.00691623	0.00387576	0.0105828	0.0298161	0.00492827	0.00407514	0.025326	0.00693274	0.0037534	0.00297895	0.0136169	0.0056671	0.00150962
Prevotella dentalis	0.663987	2.02967	0.018916	0.863898	0.0655955	0.00402043	0.0143358	0.252785	0.0324972	0.149085	0.0114902	0.0041782	0.00195417	0.00394824
Prevotella denticola	0.0254609	0.41208	0.0178459	0.0310186	0.0218652	0.0490233	0.0807024	1.01267	0.0207982	0.247875	0.00212782	0.0450792	0.0121159	0.272777
Prevotella enoeca	0.241354	0.00949173	0.175479	0.0672677	0.00861355	0.00285321	0.018702	0.375561	0.624813	0.0623065	0.00127669	0.00719858	0.000390834	0.0121931
Prevotella fusca	0.04644	0.022022	0.021201	0.205452	0.00662581	0.00700333	0.530569	0.0514529	0.00519955	0.048494	0.00255339	0.0177448	0.0486589	0.0164897
Prevotella histicola	0.431596	0.242242	0.0567481	0.0864871	0.0192148	0.0424739	0.042789	0.120749	0.154687	0.0810735	0.0272361	0.0602818	0.036543	0.265113
Prevotella intermedia	1.63961	23.7655	11.0976	6.67617	0.32864	0.14506	0.0939466	11.3768	1.14477	0.127616	0.0902197	0.318323	0.0893056	0.181735
Prevotella loescheii	0.403751	0.0624486	0.92622	0.0125291	0.106676	0.0223069	0.210816	0.0290549	0.00736604	0.212142	0.00702181	0.0778756	0.155747	0.00418049
Prevotella maculosa	0.0105849	0.123537	0.0686935	0.0641051	0.0185523	0.108292	0.0550144	0.183213	0.00866592	0.126114	0.0434076	0.133828	0.0562801	0.0257797
Prevotella marshii	0.00143039	0.00309639	0.000636319	0.000486566	0	0.0014266	0.000218311	0.0334093	0.000433296	0.00135123	0	0.000528567	0	0
Prevotella melaninogenica	0.0404324	0.0332789	0.0114827	1.00488	0.0867981	0.278382	0.21067	0.0580096	0.0368302	0.360477	0.0268106	1.51812	0.204797	0.0664233
Prevotella micans	0.00810554	0.00390666	0.00248743	0.00243283	0.0291536	0.000778148	0.000436622	0.0017518	0.00693274	0.00675613	0.00255339	0.000427888	0.00312667	0.000696748
Prevotella multiformis	0.0337572	0.127068	0.034824	0.0671461	0.0172271	0.0221124	0.0141175	2.2618	0.0264311	0.0572019	0.00553234	0.0859803	0.011725	0.039134
Prevotella multisaccharivorax	0.0143039	0.0114595	0.00850353	0.006447	0.00530065	0.00337197	0.00618548	0.0312822	0.0138655	0.003303	0.00170226	0.00425371	0.00254042	0.00209025
Prevotella nigrescens	0.342245	8.02806	0.654425	3.66956	0.660593	3.82739	2.45898	4.40828	0.289875	3.28228	0.106604	8.11549	1.14612	3.54854
Prevotella oralis	0.0312779	0.845458	1.56855	0.0450073	0.00397548	0.00324228	0.0244509	0.0295804	0.0203649	0.387802	0.00276617	0.0243644	0.00762127	0.00580624
Prevotella oris	0.470122	1.56422	0.404207	0.704183	0.0808349	0.521748	0.0470097	1.19235	0.0940253	1.59219	0.0470249	1.34349	0.406468	0.0291473
Prevotella oulorum	0.0210744	0.119167	0.00853246	0.0409932	0.0404174	0.0514226	0.461947	0.312296	0.0147321	0.108248	0.134478	0.260659	0.0381063	0.00952223
Prevotella pallens	0.0140178	0.102846	0.06852	0.0738364	0.247143	0.0706169	0.0481012	0.234166	0.0112657	0.0779207	0.0780911	0.155852	0.0285309	0.0805906
Prevotella pleuritidis	4.64095	0.0388061	5.28613	1.78156	0.0364419	0.00972685	0.296248	0.406143	19.4697	2.21301	0.0127669	0.0230053	0.00390834	0.00406437
Prevotella saccharolytica	0.0542595	0.0381405	0.0960552	0.0160567	0.0165645	0.0356651	0.0199391	0.0444957	0.00996581	0.0232711	0.0465993	0.0542411	0.113342	0.00290312
Prevotella salivae	0.0224094	0.0936729	0.0194077	0.0173947	0.0152394	0.0121261	0.188111	0.105984	0.0125656	0.0361828	0.0104263	0.0503397	0.00859835	0.0591075
Prevotella scopus	0.0190719	0.00483268	0.00743336	0.46467	0.0251781	0.021853	0.015209	0.0531797	0.00649944	0.113203	0.00489399	0.112988	0.11471	0.0988221
Prevotella shahii	0.161157	0.0460407	0.0496039	0.00304104	0.0132516	0.0174435	0.00822306	0.020396	0.00303307	0.0174158	0.00446843	0.0554492	0.00214959	0.00278699
Prevotella sp. oral taxon 299 F0039	0.0137317	0.0213853	0.00601611	0.00620372	0.0185523	0.0256789	0.00480285	0.0125629	0.00519955	0.0917332	0.00340452	0.0103952	0.00136792	0.00499336
Prevotella sp. oral taxon 302 F0020	0.00114431	0.00222824	5.78472e-05	0.00620372	0.00132516	0.000389074	0.00160095	0.00197703	0.000866592	0	0	0.000906115	0	0.000928998
Prevotella sp. oral taxon 302 F0323	0.0261285	0.0474586	0.010991	0.0936639	0.0198774	0.000842994	0.0101151	0.0349359	0.03943	0.0178662	0.00425565	0.00294487	0.00254042	0.00406437
Prevotella sp. oral taxon 306 F0472	0.00400509	0.00989686	0.00864815	0.0538872	0.0225277	0.00810571	0.0578525	0.123777	0.00303307	0.0270245	0.00446843	0.0496601	0.0113342	0.756669
Prevotella sp. oral taxon 317 F0108	3.07496	3.37905	3.78101	0.0805267	0.0351168	1.37758	0.359631	0.479343	0.0177651	1.59955	0.264701	2.31452	0.0629243	0.129711
Prevotella sp. oral taxon 472 F0295	0.409282	0.0536514	0.936025	0.00425745	0.0543316	0.0364433	0.234248	0.0259016	0.00476626	0.222502	0.00638347	0.0989176	0.126826	0.00301924
Prevotella sp. oral taxon 473 F0040	0.316402	0.226818	0.079858	0.0109477	0.0152394	0.0486991	0.00327467	0.0760031	0.0372635	0.48479	0.00404286	0.0114775	0.00214959	0.00116125
Prevotella tannerae	0.876734	3.34479	0.0338406	0.655891	0.404837	0.0348221	0.526057	2.79595	0.265177	1.52358	0.138947	0.0167631	0.31169	0.834588
Prevotella veroralis	0.0102034	0.012183	0.00587149	0.107531	0.0576445	0.00959716	0.0160823	0.0732503	0.00909922	0.0791218	0.00106391	0.0569594	0.017783	6.05312
Propionibacterium acidifaciens	0.00486333	0.00312532	0.00130156	0.00729849	0.0172271	0.00285321	0.187457	0.00127631	0.0199316	0.00630572	0.00446843	0.00445507	0.00508084	0.00708361
Propionibacterium acnes	0.595901	0.0933835	0.0218952	0.217738	5.08199	0.378504	0.576997	0.0017518	2.11622	0.252079	0.598769	0.00531084	0.233719	0.176393
Propionibacterium avidum	0.00429117	0.0012154	0.000347083	0.00085149	0.0145768	0.00123207	0.00487562	5.00515e-05	0.00823263	0.00405368	0.000851129	0.000276869	0.000390834	0.000464499
Propionibacterium propionicum	0.0082009	0.128717	0.0223869	0.00863654	0.0318039	0.0202318	0.0128076	0.00615633	0.0229647	0.244272	0.0238316	0.0081047	0.0263813	0.0155607
Propionibacterium sp. oral taxon 192 F0372	0.00190719	0.000810269	0.000289236	0.00121641	0.0225277	0.00246414	0.00218311	0.00052554	0.00953252	0.00405368	0.00808573	0.00105713	0.00488543	0.00359987
Proteus mirabilis	0.00152575	5.78764e-05	0.00080986	0.00170298	0.0139142	0.00181568	0.00203757	0.000775798	0.0142988	0.00660599	0.00297895	0.00181223	0.00410376	0.00731586
Pseudomonas aeruginosa	0.00209791	0.0053825	0.000838784	0.0014597	0.0371045	0.00330713	0.00261973	0.000200206	0.0216648	0.00585531	0.00489399	0.000327208	0.00390834	0.0013935
Pseudomonas fluorescens	0.0150668	0.00277807	0.00173542	0.0158134	0.78317	0.0344331	0.0211762	0.00162667	0.0576284	0.0235714	0.107029	0.00586458	0.0752356	0.0276377
Pseudomonas otitidis	0.00267006	0.00610596	0.000144618	0.000729849	0.0145768	0.000129691	0.000946015	0	0.00563285	0.000300272	0.00617069	0.000276869	0.00136792	0.000696748
Pseudomonas pseudoalcaligenes	0.0199301	0.00517994	0.0040493	0.0169082	0.135166	0.013877	0.0145541	0.00535551	0.15382	0.0343812	0.029364	0.0236848	0.0252088	0.010219
Pseudomonas stutzeri	0.00877306	0.00272019	0.00115694	0.00583879	0.237204	0.00531734	0.00596717	0.000800823	0.0615281	0.0109599	0.0206399	0.00274352	0.01407	0.0105674
Pseudoramibacter alactolyticus	0.175175	0.0182311	0.00101233	0.0175164	0.0172271	0.000518765	0.00567609	0.00102605	0.0125656	0.00300272	0.0023406	0.001334	0.0396697	0.001858
Pyramidobacter piscolens	5.85249	2.82286	0.341038	3.42226	0.103363	0.00168599	0.152236	1.55845	1.10014	0.26469	0.0534083	0.00616662	0.11471	0.0980093
Ralstonia pickettii	0.0866816	0.00708986	0.000780937	0.00814998	0.347192	0.00732756	0.0510121	0.00633151	0.0303307	0.0181665	0.0408542	0.0369997	0.0154379	0.00975448
Rhodobacter capsulatus	0.00152575	0.00298063	0.00384684	0.00960968	0.117939	0.00531734	0.00567609	0.00212719	0.0710606	0.0106597	0.0212782	0.00737477	0.0056671	0.0114963
Rothia aeria	0.147044	0.431729	0.0623014	0.0143537	1.74325	0.00278836	0.0689863	0.00450463	0.0320639	0.0535986	0.0561745	1.20999	2.81244	0.0492369
Rothia dentocariosa	0.160108	0.0266521	0.252995	0.156309	1.92745	0.0140715	1.77909	0.0209215	0.07756	0.141128	0.17129	0.857638	0.206751	1.41788
Rothia mucilaginosa	0.00991737	0.0136009	0.00937124	0.0574148	0.201425	0.10719	0.120872	0.0101604	0.0298974	0.635376	0.390243	0.574427	0.213395	0.0369277
Sanguibacter keddieii	0.00238398	0.00254656	0.000983402	0.00413581	0.0496936	0.00181568	0.00538501	0.000450463	0.0199316	0.00300272	0.00914964	0.00135917	0.00410376	0.00336762
Scardovia inopinata	0.000667515	2.89382e-05	0.00349975	0.00973132	0.0159019	0.00265867	0.0275072	0.00302811	0.00909922	0.0199681	0.0155331	0.0210672	0.00527626	0.0420372
Scardovia wiggsiae	0.000476797	0.00147585	5.78472e-05	0.0844192	0.00198774	0.000842994	0.0153546	0.190621	0	0.000300272	0.00468121	0.00216461	0.000390834	0.20856
Selenomonas artemidis	0.0129689	0.0976085	0.00595826	0.0172731	0.00198774	0.0643918	0.0244509	0.0205711	0.00173318	0.00960872	1.02667	0.238258	0.073086	0.00162575
Selenomonas flueggei	0.0129689	0.0937308	0.00616072	0.00717685	0.0437303	0.00998623	0.225588	0.089467	0.00519955	0.00945858	0.062558	0.0326201	0.0250134	0.160484
Selenomonas infelix	0.192531	1.43131	0.25768	0.130278	0.0258406	0.0562212	0.200264	0.371332	0.0320639	0.00300272	0.948158	0.121193	0.115882	0.0131221
Selenomonas noxia	0.019644	0.144836	0.0307168	0.0283425	0.0735465	0.23526	1.8956	0.07295	0.030764	0.119809	1.25095	0.483136	1.44609	0.0880225
Selenomonas sp. oral taxon 133 F0473	0.0275588	0.0699725	0.0656855	0.0079067	0.00662581	0.00194537	0.00611271	0.0221478	0.00129989	0.000300272	0.0357474	0.00875911	0.00429918	0.00150962
Selenomonas sp. oral taxon 137 F0430	0.00944057	0.0489055	0.00141726	0.00887983	0.00132516	0.0249656	0.0136081	0.0139393	0.000433296	0.00495449	0.290661	0.110168	0.0400605	0.000928998
Selenomonas sp. oral taxon 138 F0429	0.106516	1.03127	0.0576736	0.254352	0.0291536	0.0182216	0.285697	0.195276	0.0173318	0.0181665	0.533445	0.141052	0.0125067	0.00778036
Selenomonas sp. oral taxon 149 67H29BP, F0410	0.0260331	0.132305	0.00879277	0.0217738	0.00927613	0.0103105	0.435313	0.134463	0.00953252	0.0223703	0.108519	0.106393	0.0259905	0.489001
Selenomonas sp. oral taxon 892 F0426	0.0539734	0.448079	0.0725693	0.06447	0.00596323	0.00440951	0.0382045	0.114593	0.0177651	0.00120109	0.358538	0.016008	0.0158288	0.00313537
Selenomonas sputigena	0.0955501	1.45727	0.0144618	0.342421	0.0649329	0.021853	0.458526	1.3592	0.0216648	0.113803	1.4482	0.60161	0.0429918	0.155259
Shuttleworthia satelles	0.0264145	0.00234399	0.00167757	0.0245716	0.0841478	0.0089487	0.00283805	0.153283	0.00346637	0.0166651	0.0104263	0.00410269	0.00332209	0.00696748
Simonsiella muelleri	0.0114431	0.0455198	0.0196102	0.00535223	0.0258406	0.0138121	0.00291082	0.00147652	0.00736604	0.0387351	0.0353219	0.0211175	0.151448	0.00359987
Slackia exigua	0.00839162	0.0243081	0.00867708	0.00450073	0.00198774	0.00136176	0.0213217	0.0187443	0.00259978	0.00270245	0.000851129	0.00538635	0.000195417	0.00313537
Solobacterium moorei	0.0130642	0.00303851	0.052612	0.017638	0.00795097	0.0298939	0.018702	0.0473987	0.0212315	0.0770199	0.00617069	0.113088	0.00664418	0.0853517
Staphylococcus aureus	0.00314686	0.00127328	0.00566902	0.00729849	0.0397548	0.0309314	0.0130987	0.00395406	0.175485	0.0436896	0.0148948	0.0231059	0.0091846	0.0140511
Staphylococcus caprae	0.0480611	0.0095496	0.00358652	0.0155701	0.386947	0.0366378	0.0628009	0.00100103	0.26691	0.034231	0.0325557	0.0062673	0.0128975	0.0333278
Staphylococcus epidermidis	0.0640815	0.0226007	0.00720197	0.0683625	1.09525	0.0734053	0.106536	0.00585602	0.520822	0.0966877	0.0874535	0.0233073	0.0261859	0.0359987
Staphylococcus warneri	0.0091545	0.00405135	0.00344191	0.0115559	0.235216	0.0256789	0.0435167	0.00520535	0.173752	0.0280755	0.0268106	0.014523	0.00957544	0.0159091
Stenotrophomonas maltophilia	0.0086777	0.00367515	0.00376007	0.006447	0.202087	0.00992139	0.0269978	0.000775798	0.0654277	0.0196678	0.0280873	0.00103196	0.0189555	0.0112641
Streptococcus agalactiae	0.00572156	0.000347258	0.00783829	0.00170298	0.0033129	0.0132934	0.00807752	0.00232739	0.027731	0.0153139	0.00638347	0.00460609	0.00312667	0.0166058
Streptococcus anginosus	0.0670376	0.345117	0.275034	0.446059	0.0682458	0.106736	0.271361	0.112691	0.0671609	0.0840763	0.026385	0.405487	0.0375201	3.21654
Streptococcus australis	0.00677051	0.00347258	0.0253949	0.030532	0.149081	0.197714	0.0879794	0.0210967	0.0571951	0.908624	0.215761	0.338384	0.173335	0.0703716
Streptococcus constellatus	0.0449142	0.244528	0.155811	0.265422	0.06162	0.193694	0.161041	0.1216	0.0216648	0.181214	0.0414925	0.0590233	0.0549122	0.626377
Streptococcus cristatus	0.0712334	0.0131669	0.294876	0.123466	0.286235	6.99581	9.97064	0.464202	0.125223	0.0872291	8.06572	1.33219	0.266744	0.328168
Streptococcus downei	0.000953593	0.000115753	0.00107017	0.000486566	0.00728839	0.00317744	0.00349298	0.00245252	0.0142988	0.00195177	0.00744738	0.00176189	0.00175875	0.0284506
Streptococcus gordonii	0.182136	0.0478059	0.670998	0.316754	0.481696	1.54346	0.697286	0.697792	0.115257	0.180163	0.520678	0.756581	0.184083	1.06161
Streptococcus infantarius	0.0137317	0.0356808	0.0291839	0.0478051	0.0748716	0.171646	0.17414	0.0424436	0.0857927	0.0635076	0.10171	0.0766674	0.045923	0.366025
Streptococcus infantis	0.0370948	0.00558507	0.0885929	0.0641051	0.579096	0.389787	0.309784	0.0579846	0.0792932	0.945708	0.334281	0.892347	0.232742	0.336762
Streptococcus intermedius	0.00963129	0.0527254	0.0575001	0.384752	0.34918	1.06989	0.146996	0.0306315	0.0550286	0.982341	0.0785167	0.149459	0.664613	3.3826
Streptococcus mitis	0.885793	0.142868	3.13656	1.07714	14.9207	13.3298	13.0878	1.97823	1.75442	7.10324	3.74965	6.43596	3.14211	18.6151
Streptococcus mutans	0.0739035	0.0316005	0.0216348	1.07519	10.6218	0.346989	2.81061	0.0279287	1.06331	0.428188	1.39521	0.0293732	0.269676	1.81201
Streptococcus oligofermentans	0.0544502	0.00882615	0.15182	0.0558334	0.161007	2.78875	3.59573	0.201657	0.0480959	0.0597542	4.37778	0.438635	0.162782	0.189632
Streptococcus oralis	1.41694	0.100242	2.53738	1.04527	3.38778	2.53157	5.76145	1.34616	0.275143	1.41038	1.86631	1.90632	2.79251	5.86174
Streptococcus parasanguinis	0.0156389	0.00309639	0.0246718	0.171879	0.587709	0.288434	0.540466	0.0356617	0.107891	0.214244	0.35024	0.403951	0.0605793	0.293679
Streptococcus peroris	0.010871	0.00222824	0.0422574	0.0211656	0.219314	0.152582	0.214091	0.0614131	0.0433296	0.199681	0.123839	0.226252	0.0533489	0.206702
Streptococcus pneumoniae	0.121965	0.0443044	0.377944	0.151079	3.43151	2.66282	1.13282	0.383569	0.431563	1.77236	0.354708	1.20317	0.59524	3.50534
Streptococcus pyogenes	0.00267006	0.000781331	0.00268989	0.0167865	0.121915	0.00830025	0.00480285	0.00217724	0.0121323	0.0153139	0.0229805	0.00996727	0.0080121	0.0152123
Streptococcus salivarius	0.0254609	0.00587445	0.0188582	0.396186	0.113964	0.149404	0.161987	0.0288046	0.15642	0.15419	0.253849	0.201158	0.0207142	0.40005
Streptococcus sanguinis	0.296758	0.109618	0.928592	0.236471	0.620176	2.60907	1.16833	0.0718238	0.161619	0.342461	0.968798	0.606996	0.55987	0.201476
Streptococcus sobrinus	0.00114431	0.000897084	0.00248743	0.00158134	0.0530065	0.0114128	0.00414791	0.0111114	0.0870925	0.0037534	0.00638347	0.00309589	0.00390834	0.286828
Streptococcus sp. oral taxon 058 F0407	0.223427	0.0222824	0.761992	0.250825	0.625476	1.17656	4.15061	0.555096	0.111357	0.325045	1.29776	1.00964	0.639991	0.844691
Streptococcus sp. oral taxon 066 F0442	0.0167832	0.00182311	0.0128131	0.0377089	0.178234	0.148043	0.155074	0.01464	0.0476626	0.203284	0.082134	0.14523	0.0427963	0.0857001
Streptococcus sp. oral taxon 070 F0441	0.883886	0.0626222	0.921216	0.372588	0.614212	0.65948	1.85943	1.18297	0.081893	0.328348	0.581108	0.588497	0.387317	1.26808
Streptococcus sp. oral taxon 071 73H25AP, F0408	0.815894	0.0543749	1.1017	0.411391	0.737452	0.714664	2.25916	1.28229	0.0710606	0.524726	0.63707	0.57274	0.387707	1.40581
Streptococcus sp.oral	0.0201208	0.00630853	0.0958528	0.027491	0.0682458	0.24155	0.201647	0.0404916	0.0472293	0.0436896	0.271723	0.089353	0.0363476	0.1001
Streptococcus vestibularis	0.124349	0.00778437	0.0950429	0.470023	0.401524	0.835796	0.0652023	0.0227234	0.450195	0.230609	0.115328	1.00028	0.0470955	5.20866
Tannerella forsythia	9.04235	4.10841	2.07162	6.90328	0.373033	0.195315	0.124001	3.14288	0.204516	0.444253	0.0544723	0.0923986	1.04646	0.203799
Tannerella sp. oral taxon BU063 isolate Cell 5	0.0978387	0.605705	0.338753	0.0228686	0.0384297	0.122104	0.295957	0.757153	0.00736604	0.0364831	6.36496	0.0317644	0.17568	0.010219
Treponema denticola	3.02032	2.53814	0.0711809	4.59975	0.112639	0.127746	0.0238687	2.03251	0.846661	0.0232711	0.0185121	0.00820538	0.109824	0.0202057
Treponema lecithinolyticum	0.953117	0.0668472	0.124516	0.0827162	0.0834852	0.00473373	0.0125893	0.06324	0.311107	0.0244722	0.00531956	0.00176189	0.00644876	0.0383212
Treponema maltophilum	0.585125	0.651022	0.0293574	0.251555	0.00198774	0.0123855	0.00742258	0.124553	0.0316306	0.0237215	0.00702181	0.00543669	0.022473	0.00232249
Treponema medium	6.03272	0.256595	0.27084	2.43514	0.0973994	0.00745725	0.179306	0.830053	0.921188	1.46428	0.0155331	0.101862	0.00547168	0.0368115
Treponema pallidum	0.00581692	0.000260444	0	0.00389253	0.00132516	0	0	0.00177683	0.00476626	0.000300272	0	0	0	0
Treponema socranskii	0.230007	0.340834	0.0267254	0.145118	0.0152394	0.0237984	0.0414791	0.215622	0.0212315	0.115755	0.0123414	0.0461867	0.031853	0.00731586
Treponema vincentii	3.56205	0.530813	0.0742758	1.42929	0.0251781	0.0748319	0.040242	1.29643	0.539454	0.708643	0.0180865	0.201636	0.00371292	0.00952223
Turicella otitidis	0.0154482	0.00376196	0.000549548	0.00182462	0.0304787	0.00466889	0.00218311	0.000575592	0.0103991	0.00300272	0.0072346	0.00186257	0.00156334	0.00209025
Variovorax paradoxus	0.0194533	0.0114885	0.00164864	0.0504812	2.15007	0.00654941	0.0157184	0.00102605	0.046796	0.0189172	0.247466	0.00448024	0.106307	0.0602687
Veillonella atypica	0.00858234	0.00228612	0.00812753	0.0214089	0.0165645	0.0994084	0.477083	0.136465	0.023398	0.0526978	0.0327685	0.649156	0.0310713	0.329214
Veillonella dispar	0.0273681	0.00729242	0.0335224	0.0823513	0.0384297	0.436671	0.181053	0.0534299	0.0298974	0.245172	0.0376625	0.478605	0.172358	0.783494
Veillonella parvula	0.48166	0.106348	0.441114	0.910851	0.196786	7.42814	1.40119	0.937213	0.246979	2.53325	0.321514	5.29335	4.07738	13.613
Veillonella sp. oral taxon 158 F0412	0.0282264	0.00572976	0.0227339	0.0678759	0.0530065	0.315993	0.0820122	0.0378389	0.0212315	0.554153	0.0397903	0.296652	0.15223	0.572727
Veillonella sp. oral taxon 780 F0422	0.00457725	0.0107939	0.00150403	0.00523058	0.0132516	0.106347	0.00334744	0.0945222	0.00389967	0.108548	0.00383008	0.0462119	0.00312667	0.0101029
Yersinia pestis	9.53593e-05	0	0	0.000121641	0.00795097	0	0	0	0	0.00150136	0	5.03397e-05	0.000195417	0.000232249

## Sheet: Sheet3
The Differential expression analysis on total transcript level for each bacterial species
species	log2FC	log2CPM	PValue	FDR
Bacteroidetes sp. oral taxon 272 F0290	5.16443	8.6187	5.33409e-09	1.94161e-06
Prevotella dentalis	5.94447	12.0526	1.45002e-08	2.63903e-06
Treponema maltophilum	5.32822	10.7801	2.27654e-08	2.7622e-06
Eubacterium saphenum	4.58756	8.64525	4.42e-08	4.0222e-06
Filifactor alocis	5.51825	13.7729	2.99177e-07	2.17801e-05
Treponema denticola	5.23973	13.633	4.74961e-07	2.88143e-05
Atopobium sp. oral taxon 199 F0494	4.81419	7.63175	1.02351e-06	5.05936e-05
Prevotella multiformis	5.08344	11.6127	1.14523e-06	5.05936e-05
Prevotella marshii	5.0132	5.64805	1.25094e-06	5.05936e-05
Porphyromonas gingivalis	6.28805	15.0194	2.13547e-06	7.7731e-05
Olsenella uli	3.81711	7.31014	1.62335e-05	0.000438321
Prevotella bivia	3.86686	6.95689	1.62682e-05	0.000438321
Mycoplasma hominis	5.0592	3.39454	1.64308e-05	0.000438321
Treponema socranskii	3.50891	10.2399	1.68585e-05	0.000438321
Pyramidobacter piscolens	4.52009	13.8289	1.84855e-05	0.000448583
Peptoniphilus sp. oral taxon 386 F0131	2.91915	6.0966	2.70494e-05	0.000615374
Campylobacter ureolyticus	4.24591	7.02525	3.09481e-05	0.000662653
Bacteroides pyogenes	2.7107	7.54048	3.5457e-05	0.000717019
Actinomyces sp. oral taxon 848 F0332	4.0548	8.83617	4.66024e-05	0.000892804
Peptostreptococcacea sp. oral taxon 113 W5053	4.40209	10.4528	6.25402e-05	0.00113823
Actinomyces israelii	4.12716	10.763	7.53204e-05	0.00130555
Campylobacter rectus	4.31452	13.5203	8.16976e-05	0.00135172
Abiotrophia defectiva	3.90111	12.5506	0.000102971	0.00162963
Treponema vincentii	4.04655	12.8452	0.000112471	0.00170581
Mitsuokella sp. oral taxon 131 W9106	2.84697	5.94299	0.000172701	0.00243629
Bifidobacterium dentium	3.94303	6.41718	0.000174021	0.00243629
Tannerella forsythia	3.71588	14.6879	0.000211251	0.00284798
Prevotella buccae	3.46059	10.1149	0.000230175	0.00299228
Prevotella sp. oral taxon 302 F0323	2.90962	8.06686	0.000275651	0.0034599
Prevotella sp. oral taxon 302 F0020	2.89965	4.04291	0.000758173	0.00919917
Prevotella tannerae	3.2514	13.4258	0.000785393	0.00922203
Shuttleworthia satelles	3.01195	8.22619	0.000837889	0.00953099
Pseudoramibacter alactolyticus	3.19161	7.90228	0.000986484	0.0108812
Porphyromonas endodontalis	3.6542	14.0002	0.00120986	0.0123842
Treponema medium	3.55222	13.32	0.00121116	0.0123842
Prevotella multisaccharivorax	2.29238	6.7178	0.0012404	0.0123842
Anaeroglobus geminatus	3.73657	11.1805	0.00128047	0.0123842
Fusobacterium necrophorum	2.22541	6.92956	0.00129285	0.0123842
Actinomyces sp. oral taxon 181 F0379	-2.82548	5.44216	0.0015787	0.0145926
Eubacterium infirmum	2.47684	7.53029	0.00160358	0.0145926
Prevotella denticola	3.23234	11.1165	0.00188021	0.0166926
Mitsuokella multacida	2.54109	5.14942	0.00217982	0.0188918
Mycoplasma salivarium	3.03017	7.30286	0.00266805	0.0225854
Porphyromonas uenonis	2.67195	6.3659	0.00318136	0.0263185
Mogibacterium timidum	2.98509	11.1386	0.00345099	0.0279147
Desulfobulbus sp. oral taxon 041 Dsb2	3.8316	11.3082	0.00421326	0.0333397
Acinetobacter baumannii	-6.17427	12.5636	0.00574526	0.0444952
Selenomonas sp. oral taxon 138 F0429	2.77999	11.2653	0.00621136	0.0471028
Mycoplasma orale	3.27324	5.07414	0.00642605	0.0476131
Enterobacter hormaechei	-3.27777	6.07548	0.00654026	0.0476131
Lactobacillus crispatus	-3.18158	6.42961	0.00731133	0.0521828
Prevotella buccalis	1.8759	6.81933	0.00798255	0.0558779
Chloroflexi bacterium sp. oral taxon 439 isolate Chl2	2.22366	8.78153	0.00827269	0.0568162
Streptococcus australis	-3.07566	10.3817	0.00887409	0.0591253
Peptostreptococcus stomatis	3.24944	12.7193	0.00895581	0.0591253
Cronobacter sakazakii	-2.66022	5.89003	0.0090962	0.0591253
Megasphaera micronuciformis	2.79257	8.58419	0.00930108	0.0593964
Chlamydophila pneumoniae	-3.62065	2.30755	0.00962405	0.0603233
Bacillus subtilis	-3.06752	8.65382	0.009866	0.0603233
Lactobacillus plantarum	-4.44483	3.79077	0.00994341	0.0603233
Dolosigranulum pigrum	-2.2914	6.91812	0.0101566	0.0606068
Olsenella profusa	1.87874	5.96568	0.0106596	0.0623108
Prevotella histicola	2.12313	10.4347	0.0108865	0.0623108
Selenomonas sp. oral taxon 892 F0426	2.64823	10.1065	0.0110386	0.0623108
Treponema lecithinolyticum	2.67171	10.4909	0.0111269	0.0623108
Lactobacillus gasseri	-2.44208	5.77339	0.0117322	0.0647047
Gemella sanguinis	2.5614	12.707	0.0122109	0.0663396
Prevotella intermedia	3.03206	15.9851	0.0129478	0.068886
Slackia exigua	2.11939	6.65375	0.0130581	0.068886
Treponema pallidum	3.2671	3.91348	0.0138774	0.0713721
Selenomonas sputigena	2.52571	12.4004	0.013958	0.0713721
Granulicatella adiacens	-3.15339	13.2692	0.0141176	0.0713721
Lysinibacillus fusiformis	-2.37088	7.34009	0.0143166	0.0713868
Staphylococcus aureus	-2.44324	7.78179	0.0146385	0.0720054
Enterobacter cancerogenus	-2.84383	7.31935	0.0151437	0.0734973
Selenomonas infelix	2.46942	11.8108	0.0175148	0.0830472
Lactobacillus brevis	-2.65472	4.53172	0.0175677	0.0830472
Haemophilus ducreyi	-2.64557	5.79642	0.0182142	0.0849995
Haemophilus influenzae	-2.17217	6.49134	0.0189937	0.0875152
Olsenella sp. oral taxon 809 F0356	1.87242	5.678	0.01996	0.0908179
Lactobacillus catenaforme	1.65127	6.73313	0.0205948	0.0919264
Neisseria subflava	-3.04347	9.67436	0.0207087	0.0919264
Streptococcus infantis	-2.64927	11.3847	0.0211415	0.0927169
Lactobacillus johnsonii	-2.60245	4.45646	0.0225172	0.0975746
Ochrobactrum anthropi	-2.29069	6.59094	0.0241878	0.102957
Haemophilus haemolyticus	-2.27161	7.71166	0.0243251	0.102957
Leptotrichia buccalis	2.43711	13.2171	0.0256809	0.107446
Actinomyces sp. oral taxon 171 F0337	-2.71039	10.2419	0.0275479	0.113691
Rothia mucilaginosa	-2.65795	10.478	0.027798	0.113691
Lactococcus lactis	-2.43406	8.19825	0.0281783	0.113966
Haemophilus parainfluenzae	-3.06677	12.5285	0.0289353	0.115741
Gemella haemolysans	-3.15345	13.3086	0.0305331	0.120805
Pseudomonas fluorescens	-2.79176	9.16221	0.0322613	0.125585
Atopobium rimae	2.50512	10.5653	0.0324313	0.125585
Actinomyces sp. oral taxon 170 F0386	-2.97003	10.2882	0.0337643	0.129371
Lactobacillus paracasei	-2.9399	2.67922	0.0347469	0.131749
Klebsiella pneumoniae	-2.08597	6.86428	0.0357771	0.134045
Bacillus anthracis	-1.97788	8.33455	0.036219	0.134045
Bacillus clausii	-1.87871	6.16038	0.0364573	0.134045
Listeria monocytogenes	-2.01444	8.06253	0.036835	0.134079
Corynebacterium durum	-2.40017	8.37769	0.0379603	0.136644
Prevotella shahii	1.96217	8.50026	0.0382905	0.136644
Streptococcus mitis	-2.35163	15.8051	0.0404395	0.142242
Cardiobacterium valvarum	2.36997	10.4978	0.0406405	0.142242
Streptococcus cristatus	-3.23155	14.1218	0.0416165	0.14427
Jonquetella anthropi	1.8721	6.02621	0.0424213	0.145673
Streptococcus oligofermentans	-3.06644	12.8733	0.0433065	0.147323
Bifidobacterium longum	-2.58953	5.23116	0.0437564	0.147475
Streptococcus sp. oral taxon 066 F0442	-1.99741	9.4845	0.0455332	0.152056
Streptococcus pneumoniae	-2.33992	13.2974	0.0460585	0.152412
Paenibacillus sp. oral taxon 786 D14	-2.0231	5.24183	0.0473284	0.154157
Aggregatibacter aphrophilus	-3.60666	12.5381	0.0474329	0.154157
Neisseria flavescens	-2.33912	9.53585	0.0511339	0.162829
Lactobacillus kisonensis	-2.1658	4.44039	0.051736	0.162829
Prevotella scopus	1.83659	9.64937	0.0520494	0.162829
Actinomyces sp. oral taxon 448 F0400	-2.48367	7.96932	0.0523244	0.162829
Capnocytophaga sp. oral taxon 332 F0381	1.83759	8.67436	0.0523378	0.162829
Erysipelothrix tonsillarum	-1.56585	6.00574	0.0529294	0.163274
Staphylococcus warneri	-2.04299	8.33819	0.0544098	0.165477
Escherichia coli	-3.10427	12.1152	0.0545529	0.165477
Stenotrophomonas maltophilia	-2.08679	7.72907	0.0557799	0.167801
Streptococcus downei	-1.91735	5.54306	0.0577479	0.172297
Proteus mirabilis	-1.70002	5.12874	0.0595382	0.176194
Streptococcus sobrinus	-2.71095	8.1782	0.0600506	0.176278
Centipeda periodontii	1.55479	11.4251	0.0620081	0.179203
Enterococcus durans	-2.1501	11.6093	0.0620319	0.179203
Enterococcus casseliflavus	-2.20567	13.7729	0.0629842	0.180522
Prevotella oris	1.82148	12.8492	0.064488	0.183301
Lactobacillus fermentum	-2.22634	4.04324	0.0649612	0.183301
Enterococcus faecalis	-2.19612	11.0664	0.06627	0.184124
Haemophilus aegyptius	-1.71159	6.74535	0.067039	0.184124
Prevotella sp. oral taxon 473 F0040	1.97467	10.0481	0.0670885	0.184124
Dialister invisus	1.84818	10.6866	0.067904	0.184124
Enterococcus saccharolyticus	-2.19199	11.7388	0.0681574	0.184124
Corynebacterium urealyticum	-1.79058	4.63866	0.0682878	0.184124
Comamonas testosteroni	-2.23873	8.85671	0.068935	0.184503
Johnsonella ignava	2.00568	10.7817	0.0703959	0.187037
Mycoplasma genitalium	-2.92108	7.86669	0.0724144	0.191006
Microbacterium sp. oral taxon 186 F0373	-2.03232	6.86185	0.074182	0.19426
Rothia dentocariosa	-2.37345	12.1389	0.0747155	0.19426
Pseudomonas stutzeri	-2.08002	7.59199	0.077945	0.20122
Scardovia wiggsiae	2.33514	8.80441	0.0799366	0.204908
Streptococcus peroris	-1.82156	9.97589	0.0805055	0.204923
Enterococcus italicus	-2.11465	12.1052	0.0811743	0.205147
Rhodobacter capsulatus	-1.74773	7.19748	0.0817206	0.205147
Afipia broomeae	-2.22655	7.04609	0.0887766	0.220815
Streptococcus agalactiae	-1.49425	6.2715	0.0896422	0.220815
Lactobacillus buchneri	-1.34222	4.93938	0.0897819	0.220815
Streptococcus sp.oral	-1.69225	9.76349	0.0903926	0.220825
Propionibacterium sp. oral taxon 192 F0372	-1.4681	5.14045	0.0926426	0.223889
Variovorax paradoxus	-2.70586	10.3205	0.092877	0.223889
Alloiococcus otitis	-1.37176	5.25603	0.0935713	0.224079
Arcanobacterium haemolyticum	-1.58845	4.80945	0.0951667	0.22641
Lactobacillus pentosus	-1.51673	4.15757	0.0959475	0.226785
Veillonella sp. oral taxon 158 F0412	-1.98741	10.4956	0.0971003	0.226951
Actinomyces oris	-2.11248	9.28132	0.0972648	0.226951
Neisseria sp. oral taxon 014 F0314	2.07655	12.3901	0.098365	0.228056
Granulicatella elegans	-2.02515	11.1814	0.0996327	0.229534
Propionibacterium acidifaciens	-2.06488	7.48817	0.102041	0.233604
Peptoniphilus indolicus	-1.36052	6.78703	0.103978	0.235143
Burkholderia cepacia	-2.0069	7.08177	0.104006	0.235143
Capnocytophaga ochracea	-2.21964	10.3697	0.105544	0.237147
Actinomyces johnsonii	-2.11949	9.91132	0.106303	0.237389
Scardovia inopinata	-1.68432	6.80668	0.10814	0.240018
Selenomonas noxia	-2.21031	11.905	0.109541	0.241654
Selenomonas sp. oral taxon 133 F0473	1.60383	8.02757	0.110879	0.242849
Veillonella dispar	-1.96522	10.7852	0.111587	0.242849
Gardnerella vaginalis	-1.50624	3.94815	0.112084	0.242849
Oribacterium sp. oral taxon 078 F0262	1.4288	9.08667	0.115876	0.249564
Prevotella nigrescens	1.51409	15.0783	0.116554	0.249564
Lactobacillus vaginalis	-2.05951	4.91185	0.117697	0.250536
Lactobacillus oris	-1.80902	4.20598	0.11877	0.251351
Bordetella pertussis	-1.90596	7.12342	0.11991	0.252296
Achromobacter xylosoxidans	-1.95082	7.46605	0.121868	0.253921
Prevotella salivae	1.32689	9.10054	0.122077	0.253921
Peptostreptococcus anaerobius	1.13839	8.31226	0.123478	0.255376
Streptococcus sanguinis	-1.76509	12.6312	0.124614	0.256268
Prevotella maculosa	1.27907	9.7761	0.127335	0.258946
Actinomyces sp. oral taxon 180 F0310	-1.89866	9.03104	0.127767	0.258946
Lachnospiraceae sp. oral taxon 107 F0167	-2.5814	10.4761	0.128625	0.258946
Delftia acidovorans	-2.05591	9.83638	0.129114	0.258946
Porphyromonas sp. oral taxon 279 F0450	-2.18458	10.6878	0.129473	0.258946
Actinomyces naeslundii	-1.90179	9.19399	0.131757	0.262075
Streptococcus parasanguinis	-1.73509	10.8814	0.136171	0.269382
Prevotella veroralis	-2.98984	12.0252	0.138192	0.271902
Veillonella parvula	-1.9706	14.6644	0.142799	0.279455
Fusobacterium gonidiaformans	1.12534	5.00201	0.145157	0.282551
Bifidobacterium breve	-1.82041	3.45008	0.146543	0.283733
Streptococcus intermedius	-2.00902	12.2145	0.150007	0.288902
Aggregatibacter actinomycetemcomitans	1.62366	10.7316	0.152706	0.292553
Prevotella baroniae	1.27523	6.95649	0.153679	0.292875
Bulleidia extructa	1.57779	9.7076	0.15552	0.29484
Corynebacterium matruchotii	-2.18761	12.5059	0.157434	0.296922
Prevotella pallens	1.15414	9.98621	0.158497	0.296958
Atopobium parvulum	1.39302	7.70805	0.159573	0.296958
Capnocytophaga gingivalis	-1.94711	12.0586	0.1599	0.296958
Yersinia pestis	-3.20417	2.41971	0.161059	0.297592
Lactobacillus acidophilus	-1.16489	6.88611	0.163218	0.300057
Neisseria lactamica	-1.59629	7.51626	0.164529	0.300948
Mycobacterium tuberculosis	-1.34324	4.18881	0.165622	0.301432
Neisseria elongata	-2.61914	11.1503	0.166717	0.301915
Prevotella enoeca	1.58049	10.3619	0.168874	0.304307
Streptococcus vestibularis	-2.00946	12.5258	0.170284	0.305338
Mesorhizobium loti	-1.33712	5.86344	0.181089	0.32312
Neisseria gonorrhoeae	-1.57716	6.16117	0.184275	0.3272
Haemophilus sp. oral taxon 851 F0397	-1.40649	7.90363	0.187714	0.331689
Streptococcus mutans	-1.87822	13.3566	0.202681	0.355505
Neisseria mucosa	-2.67326	12.6526	0.203146	0.355505
Lactobacillus casei	-1.81027	2.77936	0.211865	0.36899
Mycobacterium neoaurum	-1.28793	5.21729	0.213642	0.370313
Moraxella catarrhalis	-1.1976	5.57218	0.215833	0.372325
Lactobacillus coleohominis	-1.21752	4.10948	0.217158	0.372325
Campylobacter concisus	-1.79117	11.47	0.217871	0.372325
Kingella kingae	-1.23015	5.80369	0.222417	0.3781
Corynebacterium diphtheriae	-1.20957	4.24549	0.224097	0.3781
Staphylococcus epidermidis	-1.47539	10.1812	0.224367	0.3781
Peptoniphilus sp. oral taxon 375 F0436	-0.942959	4.47472	0.22593	0.378979
Brevundimonas diminuta	-1.19026	6.80093	0.229606	0.383378
Eubacterium limosum	1.09536	3.70828	0.230723	0.383485
Streptococcus sp. oral taxon 058 F0407	-1.4343	13.0345	0.234348	0.38774
Staphylococcus caprae	-1.4047	8.9898	0.236447	0.389442
Streptococcus pyogenes	-1.16796	7.04319	0.240298	0.393369
Lactobacillus rhamnosus	-1.02879	3.33586	0.240993	0.393369
Mobiluncus mulieris	-1.05366	4.42008	0.249502	0.404844
Porphyromonas asaccharolytica	1.0865	5.06807	0.250247	0.404844
Campylobacter showae	1.15267	11.3668	0.253474	0.40825
Sanguibacter keddieii	-1.08178	5.8835	0.256581	0.409935
Clostridiales sp. oral taxon 876 F0540	0.887739	5.96913	0.257056	0.409935
Campylobacter curvus	1.07235	8.30332	0.257899	0.409935
Pseudomonas pseudoalcaligenes	-1.08552	8.11187	0.262913	0.416088
Peptoniphilus lacrimalis	0.756817	5.30766	0.264791	0.417247
Leptotrichia sp. oral taxon 215 W9775	-1.4961	11.5805	0.26617	0.417611
Eikenella corrodens	1.08287	10.2906	0.268242	0.419057
Neisseria weaveri	-1.05995	5.32721	0.272319	0.423608
Neisseria polysaccharea	-1.21228	7.52055	0.27889	0.431983
Prevotella oulorum	0.993739	10.325	0.286352	0.441232
Actinomyces viscosus	-1.42012	10.6258	0.287286	0.441232
Streptococcus infantarius	-1.03151	9.79922	0.290323	0.444023
Aggregatibacter sp. oral taxon 458 W10330	-1.46894	11.5671	0.291589	0.444094
Propionibacterium propionicum	0.906784	8.72012	0.295989	0.448917
Actinomyces gerencseriae	-1.06896	7.57805	0.299282	0.452028
Leptotrichia shahii	1.06879	12.4781	0.305918	0.459972
Prevotella sp. oral taxon 317 F0108	1.09931	13.9689	0.30707	0.459972
Actinomyces sp. oral taxon 877 F0543	-1.05601	6.85255	0.312639	0.466395
Helicobacter pylori	0.911935	4.362	0.314226	0.466452
Aggregatibacter segnis	-1.11532	9.96694	0.315239	0.466452
Actinomyces cardiffensis	0.711977	6.64353	0.317912	0.467786
Lactobacillus jensenii	0.765625	4.84246	0.319661	0.467786
Oribacterium sp. oral taxon 108 F0425	0.661983	5.27916	0.319996	0.467786
Bacteroidetes sp. oral taxon 274 F0058	1.01979	13.1877	0.332854	0.484635
Candidate TM7c	-1.29587	12.8564	0.346218	0.502085
Cryptobacterium curtum	1.01293	3.82427	0.351611	0.507883
Lactobacillus salivarius	-0.924509	7.7608	0.362341	0.521313
Pseudomonas otitidis	0.898589	4.70211	0.367522	0.524794
Veillonella sp. oral taxon 780 F0422	0.856892	8.31712	0.367644	0.524794
Veillonella atypica	-1.2894	10.3962	0.369542	0.524931
Kingella oralis	-1.22564	11.2641	0.370624	0.524931
Streptococcus oralis	-0.998917	14.4698	0.380298	0.535041
Dialister micraerophilus	0.82636	5.89627	0.380702	0.535041
Actinomyces graevenitzii	-0.846109	5.85643	0.389114	0.54476
Streptococcus constellatus	0.733409	10.7846	0.392189	0.546961
Fusobacterium sp. oral taxon 370 F0437	0.741966	10.9039	0.394039	0.547444
Turicella otitidis	0.654249	5.73611	0.396987	0.549442
Eubacterium saburreum	-1.27726	12.1524	0.406733	0.560799
Mycoplasma fermentans	1.67007	1.1292	0.410738	0.56223
Candidate TM7b	0.638747	8.21869	0.41086	0.56223
Selenomonas flueggei	0.722144	9.23099	0.413305	0.562846
Bifidobacterium subtile	-0.85879	4.31627	0.416599	0.562846
Capnocytophaga sp. oral taxon 338 F0234	-0.975105	9.61331	0.416955	0.562846
Propionibacterium acnes	-1.20337	12.4051	0.417496	0.562846
Actinomyces sp. oral taxon 175 F0384	-1.06215	10.0875	0.423432	0.568743
Peptoniphilus sp. oral taxon 836 F0141	0.775295	3.24718	0.435873	0.583301
Lachnospiraceae bacterium sp. ACC2	-1.37973	9.74871	0.440123	0.585156
Actinomyces odontolyticus	-0.666206	6.89348	0.440474	0.585156
Porphyromonas catoniae	-1.53486	11.4233	0.444623	0.588519
Bartonella schoenbuchensis	-1.30793	3.06887	0.447312	0.589933
Agrobacterium tumefaciens	-0.841518	5.80029	0.449911	0.590452
Lactobacillus parafarraginis	-1.02016	3.39178	0.451639	0.590452
Oribacterium sinus	-0.737386	6.68983	0.452572	0.590452
Prevotella sp. oral taxon 299 F0039	0.570372	7.29618	0.459209	0.596971
Prevotella micans	0.566112	5.46639	0.477492	0.617045
Capnocytophaga sp. oral taxon 335 F0486	-0.787423	8.73097	0.47804	0.617045
Prevotella fusca	0.659151	9.59201	0.486003	0.621718
Finegoldia magna	-0.66654	6.33376	0.486705	0.621718
Capnocytophaga sp. oral taxon 336 F0502	-0.759239	8.74038	0.486784	0.621718
Atopobium minutum	0.853303	1.74688	0.492637	0.626993
Rothia aeria	-1.17211	12.1262	0.497942	0.631536
Leptotrichia goodfellowii	-0.931055	9.46865	0.502062	0.634115
Anaerococcus tetradius	0.587869	4.87066	0.503459	0.634115
Neisseria sicca	-1.19841	11.9713	0.50636	0.635569
Pseudomonas aeruginosa	-0.699729	5.69217	0.511465	0.639771
Capnocytophaga sp. oral taxon 412 F0487	-0.711475	8.68735	0.520853	0.649282
Capnocytophaga sp. oral taxon 329 F0087	-1.06762	12.6524	0.535963	0.665838
Actinomyces sp. oral taxon 172 F0311	-0.502787	6.43174	0.547375	0.674511
Actinomyces sp. oral taxon 178 F0338	-0.654414	6.12404	0.548445	0.674511
Gemella bergeriae	-0.487098	7.77071	0.548914	0.674511
Actinomyces timonensis	0.407702	6.59405	0.550357	0.674511
Alloscardovia omnicolens	-0.906555	3.62151	0.565103	0.69026
Atopobium sp. oral taxon 810 F0209	0.358722	6.25537	0.567237	0.690549
Kytococcus sedentarius	-0.493509	5.35043	0.581604	0.705679
Eubacterium yurii	0.559619	12.2244	0.602073	0.727184
Anaerococcus lactolyticus	-0.540867	4.87152	0.603323	0.727184
Atopobium vaginae	0.451159	3.79039	0.608398	0.730881
Mycobacterium leprae	-0.695897	4.3002	0.613185	0.734059
Candidate division SR1 bacterium sp. MGEHA	0.531308	7.46746	0.617231	0.734059
Capnocytophaga sp. oral taxon 863 F0517	0.411794	8.22561	0.618907	0.734059
Selenomonas artemidis	-0.8249	9.85225	0.61911	0.734059
Capnocytophaga sp. oral taxon 380 F0488	-0.596427	8.75163	0.6232	0.736509
Leptotrichia wadei	-0.858655	14.7942	0.626088	0.737528
Parascardovia denticolens	-2.43656	0.839417	0.649288	0.762389
Prevotella melaninogenica	0.383356	11.4816	0.656184	0.768009
Eggerthella lenta	0.316258	5.09883	0.670029	0.77708
Streptococcus sp. oral taxon 070 F0441	0.322011	12.8922	0.671142	0.77708
Prevotella saccharolytica	0.304884	8.91267	0.674294	0.77708
Candidate TM7a	0.307034	12.886	0.674455	0.77708
Capnocytophaga sp. oral taxon 326 F0382	-0.705318	11.5724	0.674608	0.77708
Prevotella oralis	0.37663	11.7052	0.692525	0.794713
Parvimonas sp. oral taxon 110 F0139	-0.567489	9.88837	0.694282	0.794713
Mycoplasma pneumoniae	-1.056	1.44073	0.701141	0.800048
Porphyromonas sp. OT 278 W7784	-0.588881	10.5869	0.709523	0.805803
Anaerococcus prevotii	0.274489	5.15388	0.711484	0.805803
Solobacterium moorei	-0.460137	8.57455	0.712825	0.805803
Capnocytophaga granulosa	-0.763691	12.6161	0.721212	0.812239
Actinomyces georgiae	-0.342948	5.23529	0.722982	0.812239
Neisseria bacilliformis	-0.722585	11.3552	0.732083	0.819933
Capnocytophaga sp. oral taxon 324 F0483	-0.344559	10.325	0.747758	0.83492
Leptotrichia sp. oral taxon 879 F0557	0.240018	12.2865	0.750756	0.835704
Tannerella sp. oral taxon BU063 isolate Cell 5	0.235417	12.4113	0.759271	0.841611
Selenomonas sp. oral taxon 149 67H29BP, F0410	0.216033	10.159	0.762174	0.841611
Streptococcus gordonii	-0.408445	12.4569	0.762999	0.841611
Leptotrichia hofstadii	-0.543924	13.2824	0.766251	0.842645
Prevotella sp. oral taxon 472 F0295	-0.557641	11.0302	0.776994	0.851885
Streptococcus sp. oral taxon 071 73H25AP, F0408	0.162973	13.0461	0.794054	0.867975
Prevotella loescheii	-0.492887	11.0327	0.800329	0.871021
Lactobacillus iners	0.154621	5.75362	0.801626	0.871021
Lactobacillus reuteri	0.230806	3.71664	0.80823	0.875583
Kingella denitrificans	-0.457977	8.74995	0.813783	0.878047
Lachnospiraceae sp. oral taxon 082 F0431	0.139449	10.0414	0.81533	0.878047
Actinomyces dentalis	-0.338511	9.7511	0.827745	0.888788
Parvimonas micra	-0.418924	12.5919	0.836522	0.894694
Leptotrichia sp. oral taxon 225 F0581	0.103924	12.3356	0.838161	0.894694
Neisseria sp. oral taxon 020 F0370	-0.257322	10.3102	0.843075	0.897308
Propionibacterium avidum	-0.264045	4.64767	0.857124	0.906957
Actinomyces massiliensis	-0.256125	7.05445	0.86534	0.912997
Fusobacterium nucleatum	-0.25836	16.5581	0.875842	0.919256
Lautropia mirabilis	-0.264013	7.85064	0.876324	0.919256
Streptococcus anginosus	-0.313064	11.9843	0.884728	0.925405
Gemella morbillorum	0.0289722	12.7079	0.890798	0.929084
Cardiobacterium hominis	0.00699069	11.0195	0.896928	0.932805
Streptococcus salivarius	0.0225955	10.4091	0.904161	0.936889
Neisseria meningitidis	0.0147743	7.45047	0.906003	0.936889
Simonsiella muelleri	-0.20519	8.13483	0.917592	0.946186
Capnocytophaga sputigena	-0.0408182	11.6571	0.924041	0.950144
Catonella morbi	-0.226962	10.186	0.928335	0.95065
Ralstonia pickettii	-0.195433	8.54508	0.930369	0.95065
Parvimonas sp. oral taxon 393 F0440	-0.179486	9.24375	0.932589	0.95065
Bradyrhizobium elkanii	-0.17516	6.97758	0.93498	0.95065
Actinobaculum sp. oral taxon 183 F0552	-0.287831	11.9829	0.944009	0.957157
Selenomonas sp. oral taxon 137 F0430	-0.218686	8.49911	0.951867	0.962443
Prevotella sp. oral taxon 306 F0472	-0.221773	9.664	0.954723	0.962657
Fusobacterium periodonticum	-0.0454487	11.1956	0.958215	0.963509
Campylobacter gracilis	-0.130418	12.1727	0.973619	0.976301
Prevotella pleuritidis	-0.262931	14.5356	0.993019	0.993019
