# Supplementary material for: Dysbiosis in chronic periodontitis: Key microbial players and interactions with the human host
Source: Sci Rep. 2017 Jun 16;7:3703. doi: 10.1038/s41598-017-03804-8 (PMC5473847; doi:10.1038/s41598-017-03804-8)
Supplement: Supplementary file 4 — Dataset S3 [file 41598_2017_3804_MOESM4_ESM.xls]

## Sheet: KO_DE
Result of the differential expression analysis for expressed KO genes
KO	log2FC	log2CPM	P	FDR
K00821	4.67654	7.93721	7.8389e-21	4.62495e-17
K01905	6.91494	5.88821	3.53923e-18	1.04407e-14
K07003	3.64936	8.76172	1.84981e-15	3.63796e-12
K02392	3.5199	8.20748	2.91675e-14	4.30221e-11
K18119	5.47712	9.50075	9.26408e-14	1.09316e-10
K03406	3.15637	9.86638	1.9003e-13	1.86863e-10
K14534	5.17134	9.35041	5.4636e-13	4.60504e-10
K02397	3.77987	7.76628	1.13724e-12	8.38712e-10
K18122	4.27565	8.29873	2.30837e-12	1.51326e-09
K00283	3.97246	9.83191	3.48197e-12	2.05436e-09
K02390	3.62877	8.70234	1.00228e-11	5.37585e-09
K02389	4.31887	7.55485	1.12837e-11	5.54784e-09
K03407	2.94665	9.31597	1.34164e-11	6.08897e-09
K18428	6.57305	8.11525	1.9387e-11	8.17023e-09
K02406	3.77621	13.1598	3.54387e-11	1.39392e-08
K10671	4.59021	9.18367	2.12674e-10	7.3938e-08
K10672	4.59021	9.18367	2.13042e-10	7.3938e-08
K07164	2.756	8.96844	2.38316e-10	7.5697e-08
K08651	6.37141	5.20187	2.4377e-10	7.5697e-08
K09749	3.96935	7.06134	2.80181e-10	8.26533e-08
K18574	6.34371	5.64136	4.35469e-10	1.22346e-07
K03408	3.54007	7.89959	4.69911e-10	1.26022e-07
K02556	2.98054	7.58931	5.01605e-10	1.28673e-07
K02410	3.22393	7.8597	8.30255e-10	2.04104e-07
K18120	4.90949	7.87673	9.90832e-10	2.33836e-07
K01572	3.14122	7.41609	1.06946e-09	2.42686e-07
K00282	4.15333	9.39864	1.75886e-09	3.84344e-07
K00174	3.07727	10.5055	2.16562e-09	4.56327e-07
K00180	4.44047	5.19325	5.16023e-09	1.04984e-06
K01077	3.30907	8.07066	6.67241e-09	1.29484e-06
K02437	2.56561	8.85326	6.80341e-09	1.29484e-06
K01006	2.67626	10.9788	7.12917e-09	1.31444e-06
K16089	3.23958	11.2048	8.14714e-09	1.44811e-06
K02409	2.98111	7.80391	8.34503e-09	1.44811e-06
K02416	3.28374	8.24792	1.00201e-08	1.68911e-06
K07133	2.2423	8.87484	1.15238e-08	1.88862e-06
K02417	3.09623	7.79036	1.20483e-08	1.92122e-06
K03315	2.92372	7.46498	1.80108e-08	2.79642e-06
K09459	4.96139	4.06631	2.15663e-08	3.21715e-06
K00175	2.70657	9.55143	2.18112e-08	3.21715e-06
K00831	2.43431	10.0305	2.41066e-08	3.469e-06
K03409	4.32024	8.25965	2.75288e-08	3.86714e-06
K04835	4.18847	5.76179	2.97362e-08	4.08008e-06
K03642	2.64405	7.4391	3.51857e-08	4.71808e-06
K00605	2.60995	9.07915	3.65e-08	4.78555e-06
K07080	3.119	6.97626	3.83268e-08	4.83256e-06
K10117	2.7166	8.17511	3.84967e-08	4.83256e-06
K00261	2.68347	8.64487	4.26274e-08	5.21124e-06
K02388	3.37489	6.65166	4.32798e-08	5.21124e-06
K00613	3.69083	8.03956	5.2133e-08	6.15169e-06
K01841	3.95974	5.68906	5.55952e-08	6.4316e-06
K02387	3.26527	6.3533	5.7839e-08	6.5625e-06
K00620	2.71093	7.55206	7.15766e-08	7.96796e-06
K00262	2.27337	11.2539	1.08356e-07	1.18389e-05
K02414	3.65192	6.59977	1.15054e-07	1.23421e-05
K01284	2.71198	8.94847	1.43261e-07	1.50936e-05
K00266	2.05577	9.64165	1.47733e-07	1.52916e-05
K00179	4.12242	6.3715	1.50455e-07	1.53049e-05
K01719	2.29657	7.84079	1.58047e-07	1.58047e-05
K13993	2.86272	9.02578	1.61057e-07	1.58373e-05
K01466	4.29712	4.8784	1.87772e-07	1.81615e-05
K04562	3.25554	5.81205	2.02576e-07	1.92774e-05
K00176	3.68548	7.1546	2.09991e-07	1.94721e-05
K00325	3.19736	8.4429	2.14888e-07	1.94721e-05
K01960	2.51419	9.23547	2.1586e-07	1.94721e-05
K16363	2.51888	8.73937	2.17824e-07	1.94721e-05
K00177	3.16453	7.34903	2.50488e-07	2.20579e-05
K13016	3.15341	5.66599	3.0596e-07	2.65466e-05
K02396	2.74848	8.03094	3.38589e-07	2.89518e-05
K02626	3.397	5.97876	3.60429e-07	3.0379e-05
K02411	3.30196	6.22725	3.72171e-07	3.09269e-05
K19142	5.74172	3.9742	4.04365e-07	3.31355e-05
K02806	2.34496	7.53095	4.33516e-07	3.50376e-05
K04041	2.48834	8.40885	4.62451e-07	3.68711e-05
K00324	3.09732	8.14496	5.02744e-07	3.95492e-05
K13893	3.90984	7.80612	7.31611e-07	5.67961e-05
K03773	2.60136	8.89207	8.86823e-07	6.79514e-05
K00895	2.41852	8.78159	1.15537e-06	8.73932e-05
K12257	2.28381	10.095	1.25225e-06	9.35228e-05
K01993	2.53019	7.51394	1.27176e-06	9.3792e-05
K01270	2.11111	10.2979	1.36875e-06	9.96988e-05
K02051	2.28604	7.86586	1.67401e-06	0.000120447
K14742	2.47887	6.50506	2.2731e-06	0.000161582
K00803	4.29362	4.87827	2.3937e-06	0.000168129
K03088	1.72117	10.0436	2.66241e-06	0.000184802
K08589	6.15113	11.4357	2.77316e-06	0.000190251
K07263	2.72595	10.4582	3.27439e-06	0.000222056
K03772	2.60581	7.75831	4.35317e-06	0.00029186
K06215	2.17457	8.26444	4.47094e-06	0.000296388
K02412	2.60242	6.96298	4.70566e-06	0.000308482
K02230	2.87268	9.8061	4.76381e-06	0.000308863
K00639	2.11798	9.31847	5.01942e-06	0.000321898
K03973	4.121	4.16358	5.40871e-06	0.000343133
K11031	3.30977	7.49061	5.84857e-06	0.000367091
K07230	2.39022	10.7494	6.44022e-06	0.000399971
K00527	1.60183	11.1572	6.54042e-06	0.000401964
K13626	3.39542	5.60625	7.83875e-06	0.00047679
K02121	2.27048	7.78497	8.27086e-06	0.00049794
K01744	2.34943	9.9531	8.682e-06	0.000515702
K11645	2.86534	6.77254	8.74071e-06	0.000515702
K03770	2.29478	9.88068	8.93572e-06	0.000521988
K01938	1.85242	10.649	1.01731e-05	0.000588446
K00600	1.66018	10.6145	1.04683e-05	0.000599642
K12343	4.41481	3.60668	1.17666e-05	0.000667527
K01277	2.15931	7.66235	1.20814e-05	0.000678859
K03413	2.30601	8.37754	1.22087e-05	0.00067954
K13832	4.65365	3.89842	1.34758e-05	0.000739869
K00929	2.98602	6.45313	1.35434e-05	0.000739869
K02385	3.80564	5.55124	1.37258e-05	0.000742955
K09458	1.65871	11.346	1.46481e-05	0.000785673
K00145	2.34524	7.3921	1.50319e-05	0.000797141
K00346	2.65151	9.08868	1.51322e-05	0.000797141
K09766	3.31819	5.08884	1.59393e-05	0.000830052
K04566	3.10364	6.56275	1.60383e-05	0.000830052
K02361	2.20553	6.31893	1.70475e-05	0.000874609
K00652	2.26193	7.08483	1.84315e-05	0.000937465
K01768	2.80076	5.90671	1.86033e-05	0.000938114
K00876	1.68041	8.17346	1.92337e-05	0.000961683
K03412	2.75737	7.00088	2.00353e-05	0.000993348
K06001	2.23535	6.55294	2.14938e-05	0.00105678
K10670	2.96669	11.7196	2.25998e-05	0.00110198
K04047	2.00598	11.4677	2.35032e-05	0.00112047
K07114	1.83378	8.15955	2.35104e-05	0.00112047
K08301	1.95908	10.0784	2.35489e-05	0.00112047
K02415	2.56344	6.16659	2.38217e-05	0.00112438
K05595	2.56402	4.98683	2.66639e-05	0.00124855
K01174	3.11249	6.14292	2.83104e-05	0.00130482
K01278	2.04635	8.94902	2.84568e-05	0.00130482
K00058	1.63726	9.68785	2.85292e-05	0.00130482
K00209	2.21178	7.40019	2.88195e-05	0.00130796
K05807	2.03557	8.0553	2.92781e-05	0.00131863
K09973	3.32903	5.46603	3.0734e-05	0.00137042
K07146	-2.48826	8.98496	3.11932e-05	0.00137042
K03775	1.99703	8.41743	3.13101e-05	0.00137042
K03733	2.08529	9.50688	3.1357e-05	0.00137042
K13607	4.36854	5.03339	3.22623e-05	0.00139961
K01950	2.03889	8.42491	3.73185e-05	0.00160715
K00024	1.82614	10.0167	3.79731e-05	0.00162349
K00528	2.19866	8.05795	3.95985e-05	0.0016808
K01918	2.02582	7.52167	4.53064e-05	0.00190934
K01991	1.99258	7.38134	4.77785e-05	0.00199924
K02422	2.26074	6.47936	4.90912e-05	0.0020397
K13963	3.52726	7.05119	5.12501e-05	0.00211451
K01596	1.8569	8.88292	5.27439e-05	0.00215043
K04477	3.42708	4.24879	5.28495e-05	0.00215043
K02036	-2.14217	8.33584	5.33359e-05	0.0021513
K03073	2.33718	8.96418	5.38668e-05	0.0021513
K03526	1.47268	9.13991	5.39648e-05	0.0021513
K02394	2.6368	6.08401	5.66686e-05	0.00224393
K10546	2.90218	5.4398	5.86116e-05	0.00230327
K01897	1.45816	10.0668	5.8948e-05	0.00230327
K13038	1.57054	8.61077	6.0338e-05	0.00234207
K00018	2.05777	7.58285	6.1785e-05	0.00238256
K03628	1.52971	9.99101	6.34099e-05	0.00242934
K04079	1.79887	9.90346	6.39168e-05	0.00243296
K00757	2.04441	7.4256	6.52881e-05	0.00246923
K00789	1.37172	10.1738	6.63802e-05	0.00249454
K00971	1.85871	8.33986	6.69201e-05	0.00249892
K01885	1.46592	9.84029	7.46029e-05	0.00276828
K01886	1.68856	9.60124	7.55478e-05	0.00278582
K16885	4.85806	3.11956	8.66704e-05	0.00317612
K01880	1.56383	9.29205	8.77942e-05	0.00319744
K02058	2.57884	6.84181	9.13264e-05	0.00326293
K17759	2.22645	7.03164	9.14692e-05	0.00326293
K17758	2.22645	7.03164	9.15996e-05	0.00326293
K06147	1.42531	11.4054	9.21794e-05	0.00326293
K09000	4.49362	3.64267	9.23576e-05	0.00326293
K01119	1.56336	8.17143	9.30802e-05	0.00326889
K19141	4.65326	3.38631	9.69048e-05	0.00338307
K02939	1.61465	9.87115	9.89549e-05	0.00342395
K02405	2.04824	6.43526	9.92366e-05	0.00342395
K09924	3.42154	5.40951	0.000100971	0.00346353
K09607	5.44973	3.45311	0.00010491	0.00356399
K10793	2.7433	6.82007	0.000105635	0.00356399
K13990	2.39	8.1268	0.000105712	0.00356399
K00794	1.55123	8.18889	0.000107235	0.00359481
K08307	1.85904	7.51501	0.000118705	0.00395683
K07250	3.63488	5.66171	0.000120138	0.00398211
K01491	1.3964	9.09691	0.000124567	0.00410585
K03320	-2.90862	7.07543	0.000126529	0.00414733
K09797	2.53911	6.52102	0.0001302	0.00424409
K00958	2.7508	4.96838	0.000131833	0.00427369
K02039	-2.25137	7.3996	0.000138683	0.00447121
K04084	1.98832	8.94224	0.000141542	0.00453859
K03568	2.42879	6.88939	0.000151712	0.00483839
K00844	3.09626	5.12552	0.000155115	0.0049187
K02527	1.95144	8.20421	0.000155898	0.0049187
K01875	1.33995	10.1304	0.000159306	0.00499948
K02117	1.70095	10.3597	0.000166262	0.00519019
K19076	3.89525	3.9452	0.000172561	0.00535849
K02404	2.1165	5.42682	0.000180547	0.00555429
K00394	3.14007	5.11949	0.000182115	0.00555429
K01468	2.02392	8.41486	0.000182556	0.00555429
K11617	-2.72978	8.59832	0.000182633	0.00555429
K01813	3.19412	4.78301	0.00018937	0.00572967
K14623	2.24619	6.11125	0.00019115	0.00575399
K04070	3.82201	3.68628	0.000200255	0.00599749
K04078	1.50484	9.98167	0.00020148	0.0060037
K01662	1.55523	9.26223	0.000210575	0.00624317
K00242	-4.0547	5.60734	0.00021191	0.00625135
K11181	4.41189	5.24695	0.000227501	0.00667789
K01342	4.146	9.30105	0.000229024	0.00668933
K00121	-2.56259	8.32057	0.000234316	0.00681016
K18427	3.73472	7.72533	0.000237295	0.00686293
K02408	3.02202	5.50119	0.000249382	0.00717502
K03569	1.3311	10.3071	0.000250518	0.00717502
K03390	4.95335	2.82293	0.000256236	0.00730334
K03851	3.87551	4.41305	0.00026467	0.00750748
K02472	1.93096	6.79417	0.000273541	0.00772198
K03743	2.54732	6.54784	0.000279016	0.00783901
K09181	2.79123	5.83715	0.000284185	0.0079194
K03718	1.63136	7.2449	0.000284561	0.0079194
K00648	1.37798	10.9675	0.000287966	0.00797653
K00826	1.23445	9.5736	0.000296084	0.00816306
K00432	1.5211	8.76299	0.000305713	0.00838934
K13730	3.44108	4.83777	0.000308968	0.00843941
K01673	-2.09138	7.51399	0.000315203	0.00857003
K06398	-4.30422	4.49834	0.000322884	0.0087386
K02398	2.91614	4.67035	0.000325199	0.00875481
K00575	1.80292	6.82689	0.000326451	0.00875481
K07301	2.22344	5.81863	0.00033591	0.00896774
K13280	2.73942	3.70877	0.00035251	0.00936851
K14983	-3.12735	7.7914	0.000358362	0.00948133
K16299	3.94981	3.94298	0.000369571	0.00973422
K00547	-3.1101	6.89633	0.000373621	0.00979716
K01322	2.16065	8.33646	0.000382324	0.00998103
K00627	-1.78671	10.523	0.00040137	0.0104321
K03316	-2.04493	7.37707	0.000410789	0.0106301
K03771	1.60727	8.70159	0.000416233	0.0107239
K04077	1.32333	12.1664	0.000422387	0.0108351
K08961	2.55956	4.57683	0.000429645	0.0109736
K03654	1.37933	9.67648	0.000451252	0.011455
K01589	-1.90176	7.49362	0.000452374	0.011455
K02418	3.00879	4.90816	0.000455482	0.0114844
K01745	1.67918	9.24266	0.000477016	0.0119526
K03782	-2.53725	7.85229	0.000478105	0.0119526
K05516	1.79792	7.03231	0.000494686	0.012315
K01923	1.36972	9.13937	0.000498616	0.0123606
K07056	1.28035	9.19633	0.000504044	0.0124429
K00606	1.7895	7.15534	0.000548589	0.0134861
K03833	2.21377	5.82516	0.000559862	0.0137062
K13378	2.06711	8.30817	0.000589182	0.0143643
K00681	1.94173	7.48963	0.000599292	0.0145507
K06934	4.53663	3.03217	0.000612874	0.0148195
K00219	-6.17944	5.99178	0.000615982	0.0148339
K03325	-4.39061	6.30618	0.00064248	0.0154091
K14441	1.44217	8.68406	0.000645441	0.0154174
K01937	1.14283	10.064	0.000649141	0.0154433
K01610	1.59417	11.3011	0.000653433	0.0154829
K16784	2.94112	4.38565	0.000667585	0.015755
K11607	2.4584	6.43681	0.000672833	0.0158156
K03685	1.34369	8.89707	0.000712534	0.0166824
K09789	2.81172	4.88921	0.000715919	0.0166953
K03832	1.81673	9.79502	0.000724797	0.0168358
K07568	1.26295	9.38113	0.000735084	0.0170078
K01008	1.91483	6.56116	0.000751958	0.0173303
K01761	2.29807	8.1578	0.000792919	0.0182032
K00767	1.57021	7.0924	0.00086657	0.0198169
K02275	-2.49813	6.70358	0.000885831	0.0201686
K17363	3.86541	3.24965	0.000888788	0.0201686
K00265	-2.29265	8.42358	0.000903854	0.020432
K01579	1.78616	6.7121	0.000928212	0.0209025
K00608	4.14266	3.95525	0.000943487	0.0211657
K00632	-3.10914	6.10542	0.000988143	0.0220835
K01678	2.20106	6.80732	0.00099788	0.0221928
K03592	2.00245	5.8654	0.00100056	0.0221928
K01079	1.50907	7.67244	0.00100877	0.0222672
K02970	1.46148	9.32352	0.00101146	0.0222672
K06162	3.25492	4.50834	0.00102421	0.0223988
K10907	1.8701	5.60158	0.00102503	0.0223988
K07386	1.4934	10.324	0.00105557	0.0229811
K08586	4.4022	6.59325	0.00108507	0.0234739
K02118	1.34503	10.11	0.00108667	0.0234739
K06960	1.34839	8.84031	0.00109014	0.0234739
K07085	1.80793	8.53995	0.00111872	0.0240017
K01674	-2.46253	6.33797	0.00112663	0.0240581
K03787	1.62158	7.47169	0.00112951	0.0240581
K04784	3.78978	4.05586	0.00118571	0.0251643
K01163	1.89423	7.94691	0.00120161	0.0253322
K01754	-1.43493	8.6274	0.0012022	0.0253322
K02217	1.5583	9.00513	0.00120846	0.0253733
K07322	2.04027	7.3261	0.00122423	0.0256133
K12292	-3.92865	6.98843	0.00123816	0.0258133
K09127	5.46792	2.97446	0.00124415	0.0258468
K07177	-1.99351	7.42503	0.00127625	0.0264207
K03769	1.99875	5.96452	0.00129544	0.0266862
K00518	3.38436	3.4548	0.00129812	0.0266862
K02291	-3.16597	5.25781	0.00130447	0.0267234
K01787	1.93585	6.42329	0.00131628	0.0268097
K10555	3.02006	4.82512	0.00131777	0.0268097
K00395	3.09316	4.30466	0.0013731	0.0278395
K02313	1.30149	9.56003	0.00137854	0.027854
K02470	1.04686	11.0374	0.00141499	0.0284132
K02867	1.3245	11.278	0.00141584	0.0284132
K19005	-2.20405	8.13267	0.0014418	0.0287732
K11921	2.83984	5.67822	0.00144671	0.0287732
K02393	2.47261	5.4662	0.00144841	0.0287732
K10027	-2.38702	6.92347	0.0014533	0.0287733
K02887	1.15533	9.44087	0.00147558	0.0291167
K03810	3.14942	5.52555	0.00148388	0.029183
K02037	-2.3419	6.55308	0.00149662	0.0293358
K06898	2.53928	4.55149	0.00152783	0.0298483
K03924	1.28969	8.67806	0.00154591	0.0300101
K03600	-4.36865	4.89351	0.00154651	0.0300101
K01206	1.6167	8.06659	0.00155817	0.0300101
K02591	-2.64454	5.3096	0.00155873	0.0300101
K02959	1.29785	10.6499	0.00156154	0.0300101
K04773	1.32312	8.86141	0.00158777	0.0304151
K01840	1.3522	8.88742	0.00160323	0.0306118
K02575	-1.6904	7.79808	0.00163779	0.0311708
K02401	2.10853	5.46205	0.00166347	0.0314836
K07473	2.00285	5.78906	0.00166489	0.0314836
K01620	1.6122	6.61309	0.00167145	0.0315066
K03797	1.09825	10.0936	0.0016775	0.03152
K02124	1.60234	8.07964	0.00171804	0.0321792
K01623	1.86799	9.88012	0.0017503	0.0326796
K09795	2.82422	3.2707	0.00179446	0.0333984
K01952	1.11277	10.6503	0.00180576	0.033503
K03885	-1.56029	8.32426	0.00182954	0.0338378
K03697	-1.99825	8.76579	0.00184253	0.0339717
K18955	-2.59791	6.79053	0.00186637	0.0343039
K11618	-2.28995	7.21286	0.0018838	0.0344711
K18231	-3.37509	4.48483	0.00188848	0.0344711
K01261	-1.96567	7.81088	0.00189299	0.0344711
K07482	-3.11024	4.54869	0.00190917	0.0346588
K04061	2.56496	4.59138	0.00198632	0.035932
K02503	1.32676	7.97749	0.00199429	0.035932
K00690	-2.18102	5.80332	0.00200345	0.035932
K00281	1.89183	8.34516	0.00200367	0.035932
K01868	1.04531	10.9514	0.00202762	0.0362514
K01420	-1.76869	9.42272	0.00204367	0.0363326
K03415	1.697	6.96626	0.00204448	0.0363326
K02902	1.27081	10.1142	0.00205602	0.0364115
K02002	-2.26203	8.16169	0.00206126	0.0364115
K02553	-3.66626	4.75423	0.0020796	0.0366259
K18692	-2.03223	7.72939	0.00213466	0.037404
K07304	-1.78594	7.02516	0.00213646	0.037404
K16886	3.91053	2.78577	0.00216263	0.0377249
K01295	2.67458	4.19227	0.00216758	0.0377249
K02048	-3.99802	6.26443	0.00219218	0.0380408
K07029	-2.23524	7.04127	0.00221449	0.0382503
K03072	1.22423	9.17602	0.00221722	0.0382503
K09925	2.72619	3.70131	0.00226725	0.0389994
K03518	1.74515	6.03659	0.00228608	0.039209
K07395	-6.88646	4.87049	0.00230194	0.0393666
K05845	-1.72691	8.88367	0.0023313	0.0397533
K04074	-1.74193	9.24778	0.00234346	0.0398455
K18707	1.25514	8.20098	0.00241231	0.0408914
K02863	1.35636	11.7716	0.00241883	0.0408914
K02274	-2.00783	8.97385	0.00248486	0.0418877
K02047	-4.42986	4.50694	0.00250322	0.0420769
K02001	-2.27371	7.96644	0.00251987	0.0422365
K02400	1.87589	6.9417	0.00259846	0.0434304
K05801	2.02022	5.82491	0.00264521	0.0440868
K03297	-6.02373	4.22132	0.00268494	0.044623
K00162	-1.68461	10.379	0.00270692	0.044792
K02062	3.12955	3.49454	0.00271635	0.044792
K07137	1.31755	8.03597	0.00271789	0.044792
K03087	-3.1842	4.64442	0.00273842	0.0449595
K03715	3.72289	3.07758	0.00274329	0.0449595
K16235	-7.20809	5.03425	0.00275298	0.0449934
K03615	1.67888	9.32569	0.00277887	0.045291
K12294	-3.96893	4.60753	0.00279783	0.045353
K02669	1.38256	8.02668	0.00280569	0.045353
K13819	2.17788	5.08871	0.00280574	0.045353
K09680	2.52473	4.73065	0.00286215	0.0461384
K02395	2.39394	4.13954	0.00287217	0.0461738
K02383	4.0708	3.16614	0.00288866	0.0462365
K15975	-2.27499	6.86059	0.00289237	0.0462365
K01585	1.36694	8.0982	0.00290079	0.0462365
K02301	-2.80071	6.10074	0.00291357	0.0462365
K01040	1.83777	8.73525	0.00291525	0.0462365
K02377	1.49259	7.51999	0.00295559	0.0466915
K05846	-1.75265	8.85891	0.002979	0.0466915
K02791	-2.2984	7.69762	0.00297991	0.0466915
K02914	1.34852	8.55514	0.00298019	0.0466915
K02790	-2.2984	7.69762	0.00298351	0.0466915
K05311	-2.10353	8.54535	0.00303602	0.0473444
K02123	1.43106	9.5812	0.00304127	0.0473444
K01265	1.05885	10.6544	0.00306087	0.0474258
K11782	2.64798	4.04192	0.00306258	0.0474258
K01238	-3.22349	5.46003	0.00307419	0.047481
K08676	2.0097	5.9316	0.00310612	0.0478489
K11747	-3.54144	5.88168	0.0031372	0.0482018
K01712	1.49228	10.1221	0.00317628	0.0486755
K04786	4.02344	3.11893	0.00321196	0.0490625
K16511	-2.03945	8.44248	0.00321817	0.0490625
K06926	1.95168	4.9685	0.00327678	0.0498274
K00383	-1.82473	8.41824	0.00331907	0.0503406
K15876	2.00781	5.76181	0.00334703	0.0506346
K07313	-1.80715	6.95716	0.00336618	0.0507638
K08303	1.01772	9.78896	0.00337278	0.0507638
K09808	1.42746	7.90674	0.00347535	0.0521744
K00962	1.04261	11.6484	0.00352102	0.0527259
K01893	1.09269	10.199	0.00358098	0.0534535
K10914	-3.52294	4.96006	0.00359255	0.0534535
K07516	-2.73199	7.08111	0.00359679	0.0534535
K14982	-2.31858	8.31582	0.00362498	0.0536329
K02428	1.15609	8.70781	0.00363728	0.0536329
K01772	-1.57939	7.60447	0.00364768	0.0536329
K11602	2.57131	3.91166	0.00366507	0.0536329
K02808	-1.64206	7.43787	0.00366958	0.0536329
K00154	-7.44869	5.21944	0.00367566	0.0536329
K00897	-3.416	6.00507	0.00367867	0.0536329
K01390	-3.52296	5.3257	0.00368964	0.0536329
K01676	1.53786	8.30084	0.00369067	0.0536329
K07498	-2.33326	8.53778	0.00372635	0.0539403
K02064	1.91035	5.6418	0.00373011	0.0539403
K01752	1.12713	8.79788	0.00375081	0.054107
K01223	-1.78809	9.87678	0.00387342	0.0557395
K00364	-1.83735	7.91331	0.0039799	0.0571324
K02356	1.09517	10.2708	0.00400546	0.057273
K01424	1.15534	8.68917	0.00400911	0.057273
K10680	-4.00448	5.69907	0.00407041	0.0578289
K00117	-4.66827	5.37727	0.00407492	0.0578289
K01870	1.03805	11.1505	0.00408296	0.0578289
K03340	1.63378	8.54922	0.0041007	0.0578289
K18474	-3.00563	6.97734	0.00410559	0.0578289
K12295	-2.52009	5.18637	0.00410803	0.0578289
K01919	-1.50588	7.5261	0.00411663	0.0578289
K02948	1.26697	10.4908	0.00413071	0.0578888
K00278	1.36817	7.81973	0.00419943	0.0585751
K01677	1.7177	7.87477	0.00420237	0.0585751
K09962	-2.36256	5.64961	0.00420947	0.0585751
K00965	-1.64725	7.94247	0.00424943	0.0589921
K00023	-5.01326	4.36894	0.00426282	0.0590391
K09799	-4.55267	5.70628	0.00430024	0.0594179
K17762	-3.95035	3.61528	0.00433013	0.059691
K00161	-1.4992	10.1899	0.00435187	0.059778
K02445	-1.73439	6.59472	0.0043567	0.059778
K07259	1.78536	6.26563	0.00438152	0.0599791
K02413	2.20785	4.73704	0.00439687	0.0600499
K03190	-4.75504	4.29588	0.00443125	0.0603796
K03346	-1.71932	7.64531	0.00450086	0.06097
K01858	1.91071	6.22468	0.00450436	0.06097
K19128	5.03567	2.824	0.00450558	0.06097
K01846	1.62516	7.35791	0.00452233	0.0610566
K00290	1.30722	8.5218	0.00463039	0.0623729
K10563	-1.50456	7.17095	0.00480095	0.064304
K05561	-7.42793	5.1971	0.00480409	0.064304
K03457	-2.63005	7.95577	0.00480645	0.064304
K00571	-1.90185	6.38559	0.00483276	0.0644097
K19116	2.65501	3.67289	0.00483619	0.0644097
K03491	-2.3466	7.06669	0.00487656	0.0648011
K02564	1.15492	9.25353	0.00489411	0.0648882
K03075	1.26643	7.90259	0.00493461	0.0652785
K08988	3.03499	3.28386	0.00497089	0.0656113
K02248	-6.98582	5.90966	0.00506838	0.0667487
K00036	-1.43193	8.57665	0.00509657	0.0669706
K02243	-4.976	7.24116	0.00511523	0.0670664
K07586	-2.07962	8.32186	0.00514895	0.0673495
K06911	-2.33853	6.90925	0.00515965	0.0673495
K01039	1.95414	8.87228	0.00520831	0.0678274
K06041	1.19906	8.33815	0.00521926	0.0678274
K18346	2.62451	3.79944	0.0052562	0.0681573
K03565	1.15804	7.23477	0.00535194	0.0690267
K01695	-1.6903	7.08413	0.00535316	0.0690267
K02890	1.2425	11.217	0.00535834	0.0690267
K18892	-1.99177	6.93139	0.00538768	0.0692138
K02871	1.20583	11.7212	0.00539633	0.0692138
K04759	1.21456	10.1874	0.00542376	0.069328
K01486	1.7898	5.81071	0.00542873	0.069328
K03332	1.89479	6.85822	0.00556579	0.0708218
K12308	-1.60623	9.11001	0.00558064	0.0708218
K01667	1.82436	9.86261	0.00558587	0.0708218
K10217	-5.85021	3.95217	0.00559372	0.0708218
K00938	-1.79453	7.49144	0.00564503	0.0711895
K03593	1.22422	8.42175	0.0056469	0.0711895
K03664	1.13886	8.50337	0.0057177	0.0719197
K03785	-1.91661	7.29478	0.00572919	0.0719197
K01338	1.032	10.8135	0.00576388	0.0722015
K18682	0.971496	11.5024	0.00581744	0.0724641
K18591	-2.90367	9.30588	0.00582625	0.0724641
K07267	-6.81944	4.72205	0.00582921	0.0724641
K03580	-3.52259	6.74085	0.00583397	0.0724641
K02078	1.13397	10.5981	0.00586475	0.0726854
K07699	-3.64431	3.84071	0.00587643	0.0726854
K02246	-6.90084	5.83284	0.00599373	0.0739812
K00347	1.36334	7.96636	0.00605784	0.0746164
K09022	1.23971	8.8661	0.00607833	0.0746744
K00241	1.21031	8.52953	0.00608787	0.0746744
K02190	1.58365	10.3188	0.00612066	0.0749209
K07658	-2.8636	5.57196	0.00618011	0.075492
K01222	-2.02672	6.63807	0.00623627	0.0758142
K11209	-2.42862	6.1499	0.00624416	0.0758142
K00595	2.75634	4	0.00624504	0.0758142
K01071	-2.09324	6.35019	0.00628908	0.0761922
K03530	1.1233	11.7315	0.00631909	0.0763988
K02851	-1.51901	7.96559	0.006367	0.0768206
K00099	1.2011	8.08169	0.00646491	0.0778428
K02835	0.925987	9.76289	0.00655523	0.0787254
K11180	3.42932	5.04847	0.0065649	0.0787254
K11891	-4.58519	6.48372	0.00658709	0.0787839
K16961	2.58136	3.66787	0.00659649	0.0787839
K10026	-2.60525	6.11196	0.00661689	0.0788385
K03890	-2.87	6.26911	0.00662778	0.0788385
K01262	1.07763	9.98824	0.00666397	0.0790462
K03800	-1.61637	8.84596	0.00667203	0.0790462
K02589	-3.41617	3.70863	0.00669689	0.0791817
K17733	-4.48824	5.69408	0.00672985	0.0794123
K00457	-2.69751	6.17681	0.00674637	0.0794483
K10254	-2.49712	5.91854	0.00678482	0.0797419
K02000	-1.88771	8.0768	0.00680231	0.0797831
K03695	1.11318	10.9391	0.00681537	0.0797831
K01448	1.11843	9.14004	0.00683772	0.0798862
K00381	-2.69175	6.14755	0.00687209	0.0801291
K01173	1.94109	6.83622	0.00698945	0.0812398
K11065	1.24471	9.30924	0.00700399	0.0812398
K07706	-2.75695	5.26268	0.00700866	0.0812398
K03446	-2.81251	5.5563	0.00713751	0.0825712
K02601	1.22282	11.67	0.00721648	0.0833214
K03385	1.54196	8.50287	0.00724861	0.0835289
K10843	2.25942	5.17708	0.00726595	0.0835655
K06199	-2.15252	5.21596	0.0073268	0.0841014
K03809	-2.07683	5.90987	0.0073557	0.0842691
K03549	-2.23	7.33919	0.00741076	0.0847354
K16958	-3.98854	3.6742	0.00754753	0.0861324
K03300	-3.54902	4.65794	0.00766235	0.0872739
K06286	-1.71965	9.37073	0.0076858	0.0873134
K16090	-4.36178	5.76392	0.00769542	0.0873134
K03492	-2.1005	6.09558	0.00773227	0.0873407
K03761	-4.58875	5.42542	0.00773649	0.0873407
K06218	2.00559	5.22994	0.0077425	0.0873407
K00839	2.90085	3.90793	0.00775704	0.0873407
K03574	-1.32709	8.44974	0.00782758	0.0879671
K09798	1.86819	4.29675	0.00787637	0.0882082
K00380	-2.91907	6.12952	0.00787894	0.0882082
K05825	1.83569	5.1139	0.00802128	0.0896145
K06894	1.24865	9.24624	0.00803493	0.0896145
K12269	-2.64507	7.06433	0.00807726	0.0899167
K11741	-3.89912	3.71455	0.0081442	0.0903313
K09810	1.34312	6.94706	0.00815812	0.0903313
K12339	-3.79707	5.24994	0.0081672	0.0903313
K14393	-3.25601	6.20764	0.00817826	0.0903313
K19138	2.79524	3.89998	0.00819106	0.0903313
K02009	1.48009	8.69536	0.00824564	0.0907636
K02990	1.15325	10.6306	0.00832145	0.0914275
K07044	-6.05916	5.33538	0.00835523	0.0914936
K00285	-3.95125	5.91333	0.00835848	0.0914936
K03699	-1.3444	9.25467	0.00846294	0.0924655
K03339	-3.19236	3.94482	0.00848587	0.0925446
K11105	1.6662	5.53777	0.00850336	0.0925525
K12555	-1.72669	8.05103	0.00851797	0.0925525
K01873	0.883031	10.7699	0.00871707	0.0944549
K12556	-1.54441	9.04377	0.00872507	0.0944549
K01637	-2.5571	6.43061	0.00879044	0.0948584
K03599	-2.79749	5.83279	0.0087945	0.0948584
K00658	-1.49751	8.04473	0.00883368	0.0950289
K00946	1.23203	8.01696	0.00884252	0.0950289
K02913	1.16242	10.1907	0.00890961	0.0955758
K06178	1.01795	9.42669	0.00897269	0.0960778
K05847	-1.5639	8.52013	0.0090813	0.0970646
K16509	-2.09785	9.3161	0.00909942	0.0970824
K06893	2.1899	3.88255	0.00911748	0.0970995
K13479	2.68181	4.17201	0.00920205	0.0978236
K01588	1.18232	7.44059	0.0092565	0.098105
K01428	-2.23536	7.57722	0.00926177	0.098105
K00603	1.4963	8.76823	0.00928377	0.0981617
K00990	-2.64387	6.49561	0.00931554	0.0982492
K01791	1.07757	8.82619	0.00932535	0.0982492
K07336	-7.13294	4.96173	0.00934332	0.0982631
K15342	1.31608	6.87839	0.00940949	0.0987829
K09684	-2.92743	3.09096	0.00950386	0.0995964
K08316	-2.22825	6.05142	0.00954615	0.0998622
K00761	1.18757	9.3483	0.00958913	0.100134
K07469	2.96683	4.24925	0.00967126	0.100813
K00164	-1.53341	8.5807	0.00973245	0.101272
K07124	-1.38343	7.13016	0.0097778	0.101393
K17319	-1.81528	8.7982	0.00977841	0.101393
K12511	-3.5275	4.33343	0.009826	0.101689
K02086	-1.91327	6.46579	0.00985212	0.101689
K11704	-1.75302	10.5449	0.00990193	0.101689
K01998	-1.49361	7.98939	0.00991074	0.101689
K02120	1.27297	9.27039	0.00992258	0.101689
K03613	1.59775	7.04795	0.00993001	0.101689
K01092	-1.29469	7.36132	0.0099414	0.101689
K03367	-1.95421	8.38245	0.00994486	0.101689
K03520	-4.91583	4.4912	0.00999273	0.102002
K01256	-1.22183	9.16558	0.0100674	0.102587
K09835	4.45561	2.70742	0.0100971	0.102712
K00451	-3.1943	5.56094	0.0101302	0.102872
K11358	2.27219	3.58441	0.0103231	0.10465
K17810	-2.44105	6.01115	0.0103684	0.104666
K03150	-3.10296	10.8963	0.0104047	0.104666
K03571	-1.91935	6.67655	0.0104095	0.104666
K05515	0.96655	9.43355	0.0104117	0.104666
K05916	-2.8414	5.03011	0.010428	0.104666
K02446	1.2112	8.46931	0.0104311	0.104666
K04762	1.58148	5.68212	0.0104608	0.104748
K01218	-2.5134	5.61569	0.0104748	0.104748
K17241	-2.2601	5.86911	0.010545	0.105271
K09162	-2.00512	6.02497	0.0105883	0.105525
K01061	-4.47347	4.28636	0.0106456	0.105918
K00766	-1.66627	6.72943	0.0106759	0.10604
K12293	-3.52281	6.34636	0.0107278	0.106163
K01147	1.5616	5.73887	0.010742	0.106163
K04086	-2.04117	10.3823	0.0107561	0.106163
K01823	-1.70309	7.46138	0.0107602	0.106163
K02956	1.09789	9.78021	0.0107954	0.106177
K05979	2.77467	4.11454	0.0107976	0.106177
K03048	-1.48184	8.01788	0.0108729	0.106602
K12410	1.16235	7.35189	0.010877	0.106602
K19075	2.24847	4.99243	0.0109084	0.106733
K01469	-5.91016	4.10429	0.0110049	0.107499
K09002	2.167	5.54608	0.0111316	0.108497
K00602	0.941849	9.6342	0.0111439	0.108497
K09767	-1.41204	7.26215	0.0111906	0.108772
K01607	2.02152	5.58686	0.0112716	0.109059
K09781	-3.58698	4.68547	0.011307	0.109059
K09155	1.25271	9.7143	0.0113204	0.109059
K02755	-1.80306	6.63645	0.0113208	0.109059
K02532	-4.03237	3.75136	0.011344	0.109059
K05548	-7.02889	4.87831	0.0113557	0.109059
K07000	1.85139	5.51559	0.0113631	0.109059
K00027	1.16883	9.62104	0.011368	0.109059
K01696	-1.16161	8.41037	0.0114322	0.109497
K02551	1.11496	7.22943	0.0115338	0.11029
K02600	0.863358	10.5362	0.0116022	0.110765
K02895	1.10292	11.4232	0.0116783	0.111311
K01635	-1.98703	8.95166	0.0117616	0.111925
K00001	-2.49886	5.94165	0.0118517	0.112419
K00135	-1.60979	7.57605	0.0118547	0.112419
K16868	-1.6936	6.35471	0.0118707	0.112419
K03739	-2.06701	8.66479	0.0119474	0.11256
K02819	-1.77711	7.68742	0.0119627	0.11256
K02818	-1.77711	7.68742	0.0119711	0.11256
K01556	-3.27177	5.30395	0.0119733	0.11256
K08999	1.63885	5.83613	0.0119928	0.11256
K00033	-1.28571	9.93655	0.0120001	0.11256
K09692	-2.72134	4.71066	0.0121179	0.113485
K03737	1.36922	12.2534	0.0122205	0.113799
K00348	1.49327	7.81769	0.0122375	0.113799
K07272	-2.82921	6.51451	0.0122548	0.113799
K06872	1.28927	7.78331	0.0122626	0.113799
K13018	2.25113	4.59074	0.0122672	0.113799
K02809	-1.37122	8.10592	0.012336	0.113799
K02557	1.20877	9.1813	0.0123368	0.113799
K02810	-1.37122	8.10592	0.0123412	0.113799
K03319	-1.84443	7.47984	0.0123498	0.113799
K02757	-1.77584	6.62879	0.0123667	0.113799
K01820	-4.14901	3.87581	0.0123742	0.113799
K02756	-1.77583	6.62879	0.0123829	0.113799
K02342	1.09002	8.31011	0.0124681	0.114404
K13821	-1.66	7.58139	0.0125283	0.114778
K00355	-2.94908	4.5796	0.0126752	0.115944
K02456	1.73884	5.77423	0.012754	0.116336
K00059	0.881294	10.2942	0.0127576	0.116336
K07576	1.79913	6.35534	0.0128991	0.117026
K03310	1.3044	9.31932	0.01293	0.117026
K17462	-3.18493	3.95419	0.0129365	0.117026
K02852	3.4087	3.89055	0.0129505	0.117026
K02817	-1.81676	7.43557	0.0129525	0.117026
K03808	-2.65401	4.14061	0.0129596	0.117026
K01641	-1.66125	7.57903	0.0130145	0.117026
K03690	-5.86787	3.93761	0.0130156	0.117026
K02407	1.57809	7.38621	0.0130245	0.117026
K00384	0.901999	11.0576	0.0130398	0.117026
K01541	-2.06644	7.61955	0.013088	0.117026
K02276	-2.05166	6.24182	0.0130981	0.117026
K05362	-1.73771	6.77808	0.0131005	0.117026
K08138	2.53143	4.01705	0.0131109	0.117026
K00252	-2.45973	8.02545	0.013339	0.118882
K09160	-6.04122	4.11832	0.0134441	0.119638
K11604	1.80227	6.94353	0.0135087	0.119947
K02197	-2.63915	4.55885	0.0135195	0.119947
K13747	1.17431	7.01786	0.0135569	0.120099
K00362	-2.4399	6.47704	0.0137393	0.121532
K11959	-3.30944	4.93586	0.0137767	0.121649
K00284	-2.17845	8.78505	0.0137938	0.121649
K02244	-5.38492	5.98453	0.013864	0.122086
K18967	-4.86223	3.32168	0.0139847	0.122806
K09685	-1.49049	7.38964	0.014015	0.122806
K03294	-1.86978	7.20043	0.0140282	0.122806
K01669	-2.46582	6.52455	0.014029	0.122806
K02968	1.2078	10.0525	0.0141331	0.123149
K00957	-1.97517	6.36637	0.0141427	0.123149
K00507	-3.4753	5.69238	0.014151	0.123149
K07009	-1.50066	7.09299	0.0141519	0.123149
K14647	-3.18817	3.1795	0.0141726	0.123149
K02337	0.856906	10.3766	0.0142019	0.123222
K16899	-1.37268	8.21259	0.0142276	0.123264
K01372	1.02051	9.58288	0.0143313	0.123958
K07347	-3.87514	5.60114	0.0143498	0.123958
K18320	-6.65651	6.54137	0.0143862	0.124084
K03758	-2.54728	4.57019	0.0144063	0.124084
K09971	-5.44837	3.69239	0.0144357	0.124155
K03790	-1.62876	6.75207	0.0145935	0.12533
K08987	-2.16122	5.43967	0.0146784	0.125806
K06897	2.58259	3.99	0.0146915	0.125806
K03387	1.15678	10.4169	0.0149056	0.127438
K01697	-1.99926	6.11667	0.0149341	0.127438
K07652	-1.50527	8.24353	0.014947	0.127438
K03100	0.883571	9.39761	0.0150655	0.128046
K01070	-1.79024	6.80693	0.0150827	0.128046
K08234	-2.73239	4.0867	0.0150834	0.128046
K05967	3.28847	2.75887	0.0152051	0.128875
K03205	-1.57497	6.39851	0.0152402	0.128875
K09788	-3.56197	4.80549	0.0152465	0.128875
K09946	-3.16182	4.74088	0.0152878	0.129038
K11737	-3.25615	6.77212	0.0153115	0.129054
K04092	-4.49059	3.53864	0.015393	0.129556
K09159	-4.18031	4.05356	0.0154638	0.129854
K07791	1.46208	7.1846	0.0154725	0.129854
K01825	-3.95668	5.01315	0.0155464	0.13029
K10540	1.4288	9.86877	0.0156465	0.130942
K03521	1.50957	10.5112	0.0157218	0.131386
K11179	2.13013	5.44202	0.0157663	0.131572
K07098	1.09074	7.65029	0.0157919	0.131599
K02426	1.37508	5.65302	0.0158463	0.131866
K04091	-4.82132	4.4955	0.0159751	0.132465
K16091	1.32234	6.91177	0.0159842	0.132465
K01176	-1.26506	9.35795	0.0159856	0.132465
K00313	1.65582	8.19884	0.016092	0.133019
K00549	-1.22988	8.75322	0.0160975	0.133019
K09907	-3.23521	4.66099	0.0161539	0.133298
K03517	1.3351	7.2394	0.0164876	0.135861
K11942	-2.97329	6.49923	0.0165279	0.136003
K13925	-6.48179	4.44008	0.0166206	0.136479
K01647	-1.12678	8.5916	0.016632	0.136479
K15780	-2.14666	6.12651	0.0166784	0.13667
K07664	-6.43093	4.36872	0.016713	0.136764
K01866	0.822649	10.2212	0.0167893	0.136924
K02440	-1.2654	9.25872	0.0167894	0.136924
K00372	-2.26643	5.89745	0.016809	0.136924
K11051	-3.24258	4.66047	0.0168254	0.136924
K03708	-1.53373	7.14556	0.0168626	0.13696
K08196	-7.71991	5.46331	0.0168979	0.13696
K07742	-1.43577	8.08503	0.0168995	0.13696
K03410	1.87802	4.4873	0.0169594	0.137257
K00088	0.853378	10.8217	0.0171086	0.138275
K03740	-1.84781	9.33097	0.0171418	0.138354
K07101	1.78752	5.4744	0.0172139	0.138746
K00500	-2.88261	4.59715	0.0175057	0.140646
K07014	2.29229	5.54546	0.0175113	0.140646
K00097	1.43067	7.26998	0.0175212	0.140646
K07079	2.51046	3.93217	0.0176123	0.141186
K03557	-3.02298	3.89959	0.0176388	0.141206
K06720	-2.88481	4.78551	0.0176895	0.141421
K07107	1.11792	7.63081	0.0177448	0.14167
K03281	1.35398	6.58765	0.0177706	0.141685
K07093	-3.31983	5.12836	0.0180526	0.143557
K05794	-2.48416	5.89719	0.0180541	0.143557
K03647	-1.95385	6.03766	0.0181008	0.143734
K05366	0.872764	10.5107	0.0181502	0.143933
K18430	1.844	4.33346	0.0182993	0.144921
K05299	2.88581	2.617	0.0183317	0.144983
K09927	-4.00243	3.59383	0.0184162	0.145456
K14188	-2.28195	6.18817	0.0184489	0.145519
K07185	-2.21044	3.93046	0.0185014	0.145739
K00054	-1.63726	7.63294	0.0185622	0.145963
K01465	0.924719	9.36078	0.0185793	0.145963
K01467	-1.9511	7.22829	0.0187323	0.146969
K06881	0.930918	8.45714	0.0188595	0.147771
K01785	1.07158	8.55349	0.0188961	0.147861
K07110	-4.15072	3.9848	0.0193302	0.151057
K01958	-1.28065	9.42896	0.0194516	0.151714
K06142	1.19154	10.5823	0.0194656	0.151714
K06077	-3.46848	4.48742	0.0195291	0.151861
K14260	-1.28846	7.99379	0.0195478	0.151861
K01889	0.826609	9.64812	0.0195618	0.151861
K02892	0.940463	10.7592	0.0195898	0.151879
K02613	-2.25729	5.09509	0.0197445	0.152877
K02838	0.886322	9.65064	0.0198121	0.1532
K00564	-1.44622	6.86312	0.0198424	0.153209
K01734	1.39365	5.52205	0.0198823	0.153209
K00249	-3.29239	5.84498	0.0198912	0.153209
K07112	1.42735	6.69368	0.0199654	0.153259
K06193	-1.50621	6.64254	0.020012	0.153259
K06992	-6.778	4.6581	0.0200197	0.153259
K01060	-2.39424	6.28402	0.0200249	0.153259
K02014	1.04328	11.2432	0.0200276	0.153259
K00848	1.84832	4.03931	0.020206	0.154323
K19115	2.05053	4.71434	0.0202336	0.154323
K01141	-2.68588	4.5992	0.020245	0.154323
K03305	1.16023	8.73857	0.0202832	0.154414
K01995	-1.1337	8.14861	0.0203725	0.154707
K01968	-4.64893	4.63789	0.0203976	0.154707
K16898	-1.22669	8.7867	0.0204004	0.154707
K04088	1.29269	6.60162	0.0204501	0.154885
K02647	2.13074	3.9899	0.0204888	0.154944
K05560	-5.81939	3.90662	0.0205205	0.154944
K01597	-1.55686	6.80786	0.0205366	0.154944
K01601	-3.04825	6.52776	0.0205629	0.154944
K02952	0.943446	10.8625	0.0206208	0.15508
K01652	-0.969837	9.61432	0.0206428	0.15508
K02110	-1.18951	7.87445	0.0206706	0.15508
K12997	-2.43655	5.71524	0.0206861	0.15508
K00274	-3.92334	3.74731	0.0207553	0.155401
K05342	-1.68697	6.15082	0.020945	0.156623
K18217	-1.95136	4.50343	0.0210567	0.157259
K01200	-1.4241	8.25191	0.0212251	0.158316
K03975	-2.16112	5.93967	0.021268	0.158436
K10795	2.65462	3.89073	0.0213919	0.158979
K05805	-5.41943	3.77574	0.0213948	0.158979
K12979	-5.10287	3.44129	0.0214879	0.15947
K06596	-3.31225	6.07087	0.0215401	0.159656
K08217	-4.02812	3.62533	0.0215678	0.159661
K01482	3.29323	4.05683	0.021676	0.160179
K01267	1.15567	7.67495	0.021692	0.160179
K00970	1.33709	6.68614	0.0217367	0.160308
K00253	-3.6687	4.75234	0.0218127	0.160668
K03741	-2.6136	4.05308	0.0218572	0.160795
K03060	-1.20885	8.16386	0.0218888	0.160827
K02019	1.61261	5.532	0.0221137	0.161797
K03118	-1.36289	7.45706	0.022118	0.161797
K07233	-4.24737	5.13901	0.0221424	0.161797
K10778	-2.43081	4.59147	0.0221673	0.161797
K07074	-2.66787	5.39262	0.0221729	0.161797
K04751	-1.69429	5.23808	0.0221933	0.161797
K00982	-2.29499	6.35878	0.0222129	0.161797
K16872	-4.39389	4.42958	0.0222515	0.161855
K02774	-2.37154	6.83168	0.0222757	0.161855
K09693	-2.03231	6.30857	0.0223306	0.162055
K09951	1.5182	5.20967	0.022443	0.16267
K15862	-2.97013	6.43315	0.0224795	0.162735
K07127	-4.02264	4.77863	0.0226538	0.163796
K08194	-4.72092	3.26985	0.0227513	0.164299
K02196	-3.18528	3.49221	0.0228786	0.164855
K15726	-2.23738	8.69359	0.0229368	0.164855
K15634	-1.14823	8.49229	0.0230395	0.164855
K05365	-2.8502	5.49893	0.0230495	0.164855
K01780	2.77874	3.20638	0.0230528	0.164855
K00561	-1.83735	5.27155	0.0230545	0.164855
K01681	-1.03889	8.89938	0.023078	0.164855
K03471	-1.56031	6.23992	0.0231001	0.164855
K06987	-4.59583	3.29329	0.0231222	0.164855
K00254	-1.63513	6.29626	0.0231547	0.164855
K07091	1.06241	7.7247	0.0231693	0.164855
K15527	3.98818	2.56955	0.0232035	0.164855
K03483	-2.81354	5.43419	0.0232196	0.164855
K01118	-1.59331	6.59268	0.0232547	0.164855
K03306	-1.23226	7.36229	0.0232628	0.164855
K02963	0.911937	9.07886	0.0232752	0.164855
K07305	-1.39515	6.36882	0.0233498	0.165185
K03799	-1.12748	8.37744	0.0233904	0.165274
K07265	3.3382	3.21708	0.0235355	0.16592
K03617	1.64784	7.07308	0.0235382	0.16592
K01032	-4.67984	4.42708	0.0235746	0.165978
K01555	-3.21379	5.16089	0.0236082	0.166001
K07183	-1.61909	6.14097	0.023634	0.166001
K07406	-1.92105	5.66233	0.0236961	0.166239
K07668	-1.34671	7.45596	0.0237533	0.166443
K02168	-2.39281	6.26264	0.0238696	0.167059
K19068	-1.69492	5.46543	0.0240157	0.167882
K13288	-1.97991	5.4821	0.024287	0.169448
K03814	1.32369	6.04731	0.0242971	0.169448
K08590	1.42523	5.72093	0.0243403	0.169549
K02348	-2.10458	4.4364	0.0244258	0.169944
K06886	-2.04506	4.14365	0.0244953	0.170195
K12268	-2.35475	6.87647	0.0245359	0.170195
K07239	-4.86747	4.6904	0.0245485	0.170195
K03781	-1.40971	9.08313	0.0246058	0.170392
K09698	-1.22041	9.34916	0.0246448	0.170462
K12585	-4.6914	3.2068	0.024691	0.170533
K11635	-2.62477	4.85404	0.0247128	0.170533
K05782	-5.01123	4.72531	0.024752	0.170604
K07639	-4.88924	4.59542	0.0248312	0.170851
K03522	1.35922	11.0427	0.0248517	0.170851
K00257	1.5867	8.22913	0.0248831	0.170851
K03791	-3.77077	6.66535	0.0249037	0.170851
K04761	1.10263	7.26496	0.0249799	0.171174
K01429	-2.20087	4.40134	0.0251559	0.172181
K00950	1.24045	6.47064	0.025244	0.172583
K07560	1.0298	6.98098	0.0254754	0.173964
K18902	-4.42194	4.27332	0.0255242	0.174096
K07497	-1.70318	6.99177	0.0256421	0.174698
K04517	-1.21716	7.30184	0.0257455	0.1752
K06191	-2.01053	5.50505	0.0258173	0.175486
K07023	1.47696	5.64712	0.025863	0.175535
K06916	-2.32046	5.35478	0.0259223	0.175535
K10001	-3.66717	4.82251	0.0259422	0.175535
K07577	-3.41619	3.37064	0.0259435	0.175535
K11904	-2.49737	6.06749	0.026139	0.176656
K03624	0.812824	8.71763	0.0261945	0.176691
K02474	1.16162	7.48959	0.0262042	0.176691
K03783	0.948691	8.34509	0.026296	0.177108
K14989	-5.12763	3.59188	0.0263631	0.177357
K02950	0.907764	11.2519	0.0264964	0.178051
K00074	1.12225	9.54765	0.0265854	0.178402
K11996	-2.72181	4.7925	0.0266317	0.178402
K03698	-1.24707	7.40178	0.0266394	0.178402
K11004	1.79512	5.36355	0.0267211	0.178747
K00105	-1.81277	10.4324	0.026859	0.179466
K10541	1.41346	6.34669	0.026893	0.17949
K01854	-1.08048	8.44196	0.0269881	0.179921
K02945	0.840058	13.0176	0.0270381	0.179952
K01996	-1.00276	8.20711	0.0270538	0.179952
K18891	-1.70037	6.86237	0.0270895	0.179987
K17320	-1.66414	8.06103	0.0272901	0.181116
K10857	-6.02552	4.06586	0.0273319	0.181189
K18012	1.83161	7.74932	0.0276114	0.182837
K17224	-5.29649	3.56405	0.0277423	0.183222
K12238	2.99956	2.57723	0.0277485	0.183222
K09922	-5.74859	3.83794	0.0277628	0.183222
K00520	-1.98913	5.67071	0.0280369	0.184824
K01546	-2.24518	5.60724	0.0280985	0.185023
K10536	-1.8747	5.88092	0.0282048	0.185041
K02609	-3.08854	4.74789	0.028205	0.185041
K06446	-4.57408	4.4065	0.0282183	0.185041
K11619	-4.46959	3.11951	0.0282266	0.185041
K14652	0.809993	9.42995	0.0283021	0.18533
K02523	1.04251	8.19702	0.0283407	0.185377
K03750	-1.06919	7.87597	0.0284458	0.185411
K01638	-2.40213	6.02608	0.0284488	0.185411
K01690	-2.47782	4.82673	0.0284489	0.185411
K12296	2.0367	6.20653	0.0284716	0.185411
K02665	-3.1488	4.63146	0.028551	0.185723
K18698	-2.56519	8.45274	0.0288	0.186951
K13776	-5.54813	4.8961	0.0288031	0.186951
K16650	-2.26431	5.81816	0.0289319	0.187397
K03644	0.973414	8.07996	0.0289353	0.187397
K03657	0.731776	9.77871	0.0289967	0.187588
K04744	-1.10777	8.2034	0.0290334	0.18762
K01874	0.710915	10.6606	0.0290865	0.187726
K00508	-2.7636	5.29852	0.0291135	0.187726
K00111	1.01094	8.34452	0.0291757	0.18777
K13527	-2.88692	4.21145	0.0292044	0.18777
K01409	0.819366	8.77355	0.0292157	0.18777
K00563	-1.8068	5.24645	0.029301	0.188113
K07729	-1.96769	5.70119	0.0294134	0.18863
K02531	-2.81928	4.73728	0.0295629	0.189154
K06902	-1.85088	5.54202	0.0295806	0.189154
K03564	1.10491	7.23451	0.0295914	0.189154
K03891	-2.56651	5.76782	0.0296997	0.189641
K02046	-3.59089	5.16513	0.029861	0.190465
K00351	1.11294	8.43266	0.0301662	0.192204
K00029	1.05949	8.66281	0.0302109	0.192281
K03638	-2.43205	5.43566	0.0302914	0.192585
K00012	0.914691	8.46444	0.0303702	0.192779
K14287	-3.18208	4.92414	0.030413	0.192779
K13735	-4.43769	3.10091	0.0304199	0.192779
K03411	1.46779	5.38828	0.0304898	0.192888
K07506	2.40722	4.08883	0.0305024	0.192888
K03146	2.41654	5.1123	0.0305777	0.193157
K02075	1.65048	4.39409	0.0307614	0.193832
K11963	-3.59331	3.36727	0.0307969	0.193832
K02760	-1.54787	8.2493	0.0308096	0.193832
K06958	-1.13316	8.41821	0.030845	0.193832
K00687	-1.34741	7.79056	0.0308587	0.193832
K04750	-2.40558	4.87049	0.0308816	0.193832
K06181	-3.28981	4.70121	0.0309656	0.194152
K16169	-1.75289	5.54571	0.0310048	0.194192
K12733	2.92787	2.61832	0.031067	0.194375
K01531	-1.61329	8.0015	0.0311246	0.194529
K00609	0.874173	8.83549	0.0313257	0.195578
K03603	-2.70308	4.03238	0.0314447	0.195948
K03888	-2.71061	4.89748	0.0314514	0.195948
K16925	-2.07776	6.14393	0.0315311	0.196238
K02298	-3.17803	6.07849	0.0316103	0.196385
K05823	-1.8696	6.79077	0.0316213	0.196385
K05563	-6.08929	4.09689	0.0316632	0.196438
K03839	1.14215	11.1869	0.031743	0.196726
K06876	-2.09779	5.6673	0.0318124	0.196851
K02899	0.859053	11.0288	0.0318299	0.196851
K16850	3.11581	2.83396	0.0319744	0.197538
K01782	-3.02725	5.15596	0.0320721	0.197935
K07644	-3.26574	6.04737	0.0322566	0.198795
K13853	-2.23082	4.8711	0.0323101	0.198795
K00558	-1.72225	9.23047	0.0323126	0.198795
K09807	1.52953	5.66273	0.0323618	0.19889
K00169	-2.77541	3.71216	0.0324479	0.199194
K01354	1.42412	6.84438	0.0325071	0.199194
K07245	-2.87842	5.00184	0.0325125	0.199194
K01626	-1.1876	8.61946	0.032579	0.199395
K04096	1.00491	7.50617	0.0326992	0.199922
K07533	-1.19301	9.00448	0.0327415	0.199974
K09758	2.19815	6.24488	0.0328767	0.200536
K02996	0.993081	11.0577	0.0329014	0.200536
K01808	1.07694	8.40409	0.0331339	0.201744
K07707	-2.16077	4.70182	0.0332067	0.201881
K15371	-1.85924	6.38296	0.0332601	0.201881
K13628	-2.02464	5.49459	0.0332692	0.201881
K07001	0.954961	8.05901	0.0332932	0.201881
K15895	2.41207	2.91327	0.0333806	0.202203
K00322	-3.20407	4.75881	0.0335424	0.202975
K16692	-4.19038	4.77714	0.0336467	0.203397
K06151	-4.80554	3.29707	0.0338023	0.204129
K03713	-1.52721	6.19297	0.0338464	0.204186
K00374	-1.36404	7.26541	0.0339721	0.20424
K03098	-4.1208	4.70658	0.0339753	0.20424
K08681	1.23669	7.03681	0.0339857	0.20424
K02558	-2.03832	6.04464	0.0339938	0.20424
K02403	-4.8743	3.28365	0.0340552	0.204401
K00625	0.89059	10.1324	0.0340988	0.204454
K03179	-1.88395	6.41525	0.0342085	0.204698
K00240	0.92103	8.91989	0.0342245	0.204698
K00912	0.988804	7.84637	0.0342609	0.204698
K15526	-2.98645	5.27079	0.0342783	0.204698
K00244	1.1262	9.19156	0.0343261	0.204777
K00311	-2.25716	6.18768	0.0343785	0.204882
K18986	-1.94257	7.93118	0.0345222	0.205531
K09141	3.86972	2.53116	0.0346039	0.205608
K07661	-6.03325	4.07038	0.0346048	0.205608
K15792	2.62085	3.71141	0.0346667	0.205631
K00158	-1.86062	10.3446	0.0347355	0.205631
K07646	-2.01356	6.02804	0.0347678	0.205631
K05352	-1.5455	6.97377	0.0347818	0.205631
K03566	-2.43589	4.44951	0.0348107	0.205631
K01179	-2.12746	4.96174	0.0348178	0.205631
K03612	1.33817	8.28772	0.0349169	0.206008
K00634	1.95104	3.6666	0.0349515	0.206008
K03212	-3.21989	4.00222	0.0351745	0.207115
K04068	1.01547	7.52051	0.0352135	0.207138
K06167	1.63848	5.80269	0.0352546	0.207174
K02068	-1.58933	5.55245	0.0353089	0.207286
K02822	-1.84059	6.90043	0.0354052	0.207506
K08296	-2.81734	4.30102	0.0354685	0.207506
K08224	-4.53944	3.18401	0.0354745	0.207506
K18369	-2.63298	5.95597	0.0354871	0.207506
K09931	3.37766	2.72974	0.0357694	0.20895
K01687	-0.837307	9.25448	0.0358581	0.209181
K00230	-4.42168	3.13569	0.0358878	0.209181
K06929	-1.6526	8.51676	0.0359302	0.209181
K03536	0.978099	7.82419	0.0359508	0.209181
K01925	0.785003	9.39334	0.0360729	0.209685
K09796	-3.04211	6.9551	0.0361248	0.20978
K07495	-2.61478	3.31175	0.0362922	0.210545
K00101	-1.46821	7.22317	0.0364948	0.211422
K01493	0.915643	7.29688	0.0365151	0.211422
K06445	-2.79951	5.43459	0.0366509	0.212
K06169	-3.34523	4.84319	0.0367736	0.212502
K02069	-1.62703	4.49964	0.0368628	0.212578
K01220	-2.61276	8.40475	0.0368766	0.212578
K09136	-2.77748	5.8268	0.036895	0.212578
K03767	-1.13698	7.07636	0.0371457	0.213814
K01760	-1.20431	7.63637	0.0372159	0.214009
K02429	1.13131	7.34066	0.0372881	0.214216
K11605	1.97171	4.31931	0.0374666	0.214849
K16014	-1.82062	7.40409	0.037473	0.214849
K01838	-1.49005	6.90718	0.037548	0.214849
K00138	-2.06942	5.76338	0.0375633	0.214849
K18987	-2.15019	6.63723	0.0375803	0.214849
K01819	-2.45885	8.40028	0.0376417	0.214935
K03710	-1.57326	6.26862	0.0376682	0.214935
K07117	-5.10459	3.41536	0.0377504	0.215196
K09771	-3.28882	5.11203	0.0378446	0.215524
K01101	-1.41777	6.85141	0.0378928	0.215591
K07180	-2.01247	6.23845	0.0379709	0.215827
K15725	-3.47306	4.68323	0.0381144	0.216434
K02282	-2.96688	4.20155	0.0382374	0.216836
K02783	-1.89199	5.59317	0.0382588	0.216836
K07404	-1.31751	6.98403	0.0383618	0.217212
K08097	-3.67279	3.89689	0.0384058	0.217252
K09477	-2.41701	5.4559	0.0384937	0.217541
K04090	-3.13494	5.25712	0.0386118	0.217966
K11382	-3.08521	4.55131	0.0386427	0.217966
K12251	1.08653	6.66522	0.0387961	0.218543
K01887	0.772989	10.3056	0.0388293	0.218543
K03605	-1.87437	5.53104	0.0388562	0.218543
K06415	-3.67433	3.75094	0.0389873	0.218752
K07660	-2.2217	4.36782	0.0390254	0.218752
K06883	2.49048	3.9996	0.0390619	0.218752
K09470	-5.59296	3.75351	0.039071	0.218752
K07138	1.91174	3.10107	0.0390883	0.218752
K09803	2.3626	3.86844	0.0391639	0.218752
K01215	-1.36684	8.18476	0.0391751	0.218752
K02299	-4.03347	3.92389	0.0391899	0.218752
K01581	1.10914	8.00481	0.0393141	0.219238
K12684	-3.29125	3.28887	0.0394415	0.21974
K07720	-1.64709	8.30143	0.0397086	0.220834
K09968	-3.6837	3.79529	0.0397127	0.220834
K12262	-3.43372	4.76904	0.0398508	0.220838
K07130	-2.26133	3.92114	0.0398511	0.220838
K18888	-1.60094	6.21453	0.0398647	0.220838
K00610	1.46132	6.1286	0.0399045	0.220838
K14266	-4.54427	3.2192	0.0399367	0.220838
K04752	-2.19118	3.8188	0.0399379	0.220838
K06938	-4.04882	3.99022	0.040072	0.221372
K13766	-2.85139	4.46009	0.0402023	0.221713
K05520	-1.50636	7.45551	0.0402152	0.221713
K11733	-1.72563	7.31966	0.0403085	0.221713
K00302	-2.90557	3.53415	0.040375	0.221713
K06206	-1.65289	5.67263	0.0403999	0.221713
K00239	0.899707	10.3004	0.0404147	0.221713
K01750	1.56967	5.37822	0.040433	0.221713
K06905	2.52304	2.86347	0.0404345	0.221713
K07120	-2.56995	4.42669	0.0405672	0.222158
K03889	-2.68775	5.338	0.0406141	0.222158
K03616	-2.68148	4.13384	0.0406285	0.222158
K02038	-1.34951	7.0624	0.0406951	0.222316
K05363	-1.79776	6.39729	0.0407746	0.222368
K01629	1.64579	4.14152	0.0407799	0.222368
K01867	0.689355	9.39916	0.0409187	0.222918
K13012	-1.7911	5.00777	0.0410423	0.223065
K00496	-3.30577	4.5368	0.0410607	0.223065
K15524	-3.31436	3.19823	0.0410859	0.223065
K00849	0.859388	8.60711	0.041097	0.223065
K16012	-1.67702	5.20542	0.0412251	0.223555
K01711	1.08805	8.30352	0.0416332	0.225561
K03555	0.705016	9.85099	0.0417311	0.225884
K03043	0.727573	12.4973	0.0418512	0.226245
K00021	-4.9064	3.33882	0.0419005	0.226245
K01965	-2.65141	4.92881	0.0419528	0.226245
K00978	1.42691	5.51677	0.0420036	0.226245
K07039	-3.16899	4.34624	0.0420056	0.226245
K02025	-1.14355	7.6862	0.042028	0.226245
K02673	-5.77494	3.86328	0.0421364	0.226623
K03852	2.30431	4.91989	0.0422786	0.226988
K16088	-1.90772	5.31891	0.0422865	0.226988
K18887	-1.76207	5.98601	0.0423197	0.226988
K03389	2.54519	2.59441	0.0424118	0.227213
K01894	-3.5449	4.42839	0.0424394	0.227213
K14682	-3.09944	4.77711	0.0424772	0.227213
K01657	-1.30955	7.38371	0.0426679	0.227851
K02463	-5.78394	3.86964	0.0426738	0.227851
K07096	3.23904	2.86939	0.0429494	0.22904
K00068	-2.19475	5.23721	0.04299	0.22904
K03449	-1.82239	5.37964	0.0430129	0.22904
K02926	0.898617	11.2865	0.0431245	0.229097
K02778	-1.52308	10.8225	0.0431404	0.229097
K02779	-1.52308	10.8225	0.0431407	0.229097
K01739	-1.38542	6.52981	0.0431872	0.229097
K05919	1.2577	8.76571	0.0432178	0.229097
K11144	-1.41491	7.69099	0.0432818	0.229153
K00721	0.903305	8.62412	0.0433061	0.229153
K00635	-6.93065	4.77665	0.043399	0.229439
K06885	-1.00871	7.52361	0.0434847	0.229686
K13052	-1.5532	5.89324	0.0436612	0.230334
K01591	0.7556	8.63173	0.0437822	0.230334
K00366	-2.38856	6.66019	0.043789	0.230334
K06996	-3.39647	3.67582	0.0437994	0.230334
K02103	-4.64802	3.2365	0.0438277	0.230334
K09952	0.996955	7.60135	0.0438719	0.230334
K05559	-3.34104	4.94524	0.0439208	0.230334
K00791	0.834549	8.39914	0.0439488	0.230334
K00167	-2.55154	4.09112	0.0439791	0.230334
K07387	1.26922	6.38876	0.0439976	0.230334
K02906	0.82012	11.8241	0.04409	0.230613
K16234	-4.70387	3.66295	0.0441446	0.230693
K01575	-1.39923	6.93641	0.0442466	0.230963
K00819	1.35138	6.39275	0.0442745	0.230963
K01619	0.818786	8.85981	0.0445625	0.232116
K02782	-2.1404	5.01429	0.0445742	0.232116
K00370	-0.905709	10.2843	0.044628	0.232192
K02297	-3.48429	4.45254	0.0448702	0.232922
K06861	0.845474	8.33234	0.0449214	0.232922
K06188	-1.6924	5.67463	0.044995	0.232922
K00677	0.866959	9.50859	0.0450001	0.232922
K02916	0.952781	9.18657	0.0450126	0.232922
K13818	-2.38656	6.66404	0.0450489	0.232922
K01856	-5.57276	3.7663	0.0450663	0.232922
K16926	1.31636	5.98671	0.0451069	0.232922
K00956	-1.55836	6.05084	0.0451395	0.232922
K02510	-5.20148	3.529	0.0451877	0.232922
K07798	-2.62884	5.42146	0.0452027	0.232922
K09124	2.90454	3.07521	0.0452701	0.233066
K00673	-3.35446	3.97015	0.045453	0.233804
K00872	-1.06259	8.09917	0.0455149	0.233918
K09901	-3.14155	3.50817	0.0455837	0.234068
K08484	-3.54201	5.27702	0.0456378	0.234073
K08311	-1.87125	4.95904	0.0456641	0.234073
K05567	-3.85828	2.879	0.045729	0.234202
K00712	-2.63756	4.18512	0.0458463	0.234599
K02884	0.847909	10.3694	0.0458932	0.234636
K02775	-1.58384	8.68353	0.0460091	0.234852
K01595	-1.15312	9.11438	0.0460151	0.234852
K05550	-5.30497	3.60185	0.0460888	0.234953
K10229	-4.52678	3.24851	0.0461145	0.234953
K01258	0.781621	9.72244	0.0463505	0.235952
K03576	-2.79894	5.23792	0.0464826	0.23642
K17242	-3.12292	3.32536	0.0465572	0.236595
K03111	0.669755	11.0828	0.046864	0.237776
K00263	-2.2037	4.41078	0.0469082	0.237776
K00796	0.834474	8.45069	0.0469105	0.237776
K03296	-1.01392	9.90823	0.0470626	0.238343
K02686	-1.75937	6.81739	0.0472396	0.239034
K01286	-1.41429	6.37239	0.0473194	0.239233
K06903	2.56273	2.80577	0.0474397	0.239636
K02622	0.703175	9.34519	0.0475114	0.239713
K07678	-4.12639	5.4865	0.0475687	0.239713
K11927	-1.79128	6.73845	0.047577	0.239713
K07178	-3.24279	3.1548	0.0476608	0.239931
K04094	-1.06907	7.79288	0.0479944	0.241237
K00684	-2.62984	5.13968	0.0480352	0.241237
K00220	-4.73899	4.49109	0.0480576	0.241237
K07011	1.32673	5.44045	0.0481633	0.241237
K01442	-3.27322	4.05801	0.0482347	0.241237
K01709	1.31066	5.40504	0.0482415	0.241237
K03595	0.734842	9.06692	0.0482489	0.241237
K00375	-2.32711	5.4501	0.0482581	0.241237
K10211	-3.08552	3.09302	0.0482882	0.241237
K03778	1.18179	9.42556	0.0484632	0.241906
K06942	0.721844	9.52565	0.0487453	0.243108
K03594	-2.14116	8.45313	0.0488542	0.243446
K03760	-2.5694	5.45312	0.0489707	0.24382
K03185	-3.60932	4.74343	0.0491138	0.244327
K18133	-3.38934	5.17011	0.0493015	0.245054
K11005	2.36915	4.95395	0.0494768	0.245718
K07505	-2.80531	3.61001	0.0495294	0.245773
K03587	0.78394	9.27818	0.0496062	0.245947
K14415	-2.36275	6.17393	0.0499748	0.247319
K04567	0.736357	10.662	0.0499865	0.247319
K00851	-1.49914	5.22594	0.0500086	0.247319
K07078	-1.19455	7.02256	0.0500637	0.24735
K01609	-1.33645	6.21993	0.0500988	0.24735
K03086	0.654222	11.0287	0.0503645	0.248288
K01682	-1.33947	6.92003	0.0504359	0.248288
K02625	-6.80847	4.7184	0.0504407	0.248288
K00297	-1.12849	7.71935	0.0504856	0.248288
K07712	-2.91503	5.25411	0.0504992	0.248288
K00426	0.950836	8.58604	0.0507045	0.24909
K18138	-1.36642	8.27191	0.0508887	0.249787
K09772	-1.33056	9.26893	0.0510722	0.250479
K05577	-4.50968	3.13449	0.0512002	0.250748
K00153	-2.40865	4.74214	0.0512976	0.250748
K17899	3.16451	2.64158	0.0512978	0.250748
K01584	-2.40814	5.11463	0.0513161	0.250748
K02240	-3.01321	5.02224	0.0513396	0.250748
K01872	0.676402	10.9519	0.0514448	0.250832
K02961	0.846593	10.3868	0.0514821	0.250832
K05820	-2.67291	5.44423	0.0514844	0.250832
K12270	-2.51775	6.22817	0.0515419	0.250905
K01028	-2.60389	5.19042	0.0516606	0.251276
K02245	-4.62213	4.37225	0.0517938	0.251562
K17686	-0.927608	10.6736	0.0518046	0.251562
K01883	0.656114	9.68397	0.0518643	0.251644
K07019	-3.3348	3.76919	0.0521131	0.252644
K07115	-2.70852	5.08183	0.0523089	0.253385
K05712	-3.80404	4.27078	0.0524928	0.254067
K04063	-2.91633	3.67591	0.0525576	0.254172
K01890	0.706296	10.5707	0.0526338	0.254214
K03189	-2.20828	4.98692	0.0526914	0.254214
K07570	-1.48966	6.78158	0.0527163	0.254214
K07015	-1.44415	6.32087	0.0527387	0.254214
K08302	1.70958	3.13743	0.0529395	0.254786
K05597	-5.35965	3.59279	0.0529437	0.254786
K02076	-2.14861	5.75651	0.0530284	0.254986
K00662	1.96671	3.77229	0.0531635	0.255427
K09706	3.2602	2.4462	0.0532925	0.255577
K00133	0.672409	9.25627	0.0533222	0.255577
K12515	2.85261	4.60661	0.0533246	0.255577
K07090	-1.12048	7.73556	0.0533989	0.255681
K00919	0.833408	8.08581	0.0534372	0.255681
K10039	-1.71309	5.41833	0.0534764	0.255681
K15461	-3.29551	4.86584	0.0535755	0.25588
K02590	-3.89981	2.89306	0.0536047	0.25588
K01916	-0.91982	8.58691	0.0537616	0.256197
K01640	-2.79254	5.24315	0.0537877	0.256197
K07038	-2.62558	4.11449	0.0538013	0.256197
K02652	0.857486	8.47859	0.0538723	0.256291
K01547	-1.83974	5.68702	0.0539881	0.256291
K00526	-0.753347	9.34631	0.0540024	0.256291
K07700	-4.64099	3.1781	0.0540359	0.256291
K00075	0.720753	8.96139	0.0540383	0.256291
K02045	-2.26201	4.17608	0.0543996	0.257672
K09461	-3.3986	3.82709	0.0544169	0.257672
K01299	-1.23533	7.13901	0.0546166	0.258411
K00666	-1.45473	7.063	0.0547571	0.258868
K07391	0.966799	7.8321	0.0548111	0.258916
K01130	-2.09755	5.71467	0.054876	0.258921
K00216	-5.17904	3.51201	0.0549001	0.258921
K00228	-2.29492	5.20259	0.0550159	0.25926
K05814	-3.13252	3.8641	0.0552275	0.25999
K05787	-3.1317	4.70686	0.055259	0.25999
K03269	0.992073	6.80848	0.0555373	0.261092
K01525	-2.69284	5.20066	0.0556172	0.261259
K10210	-1.68675	4.52532	0.0558157	0.261983
K16959	-3.21766	3.39813	0.0559648	0.262474
K02028	-0.899222	8.95443	0.0560911	0.262857
K06952	-5.20206	3.55619	0.0564655	0.264344
K02549	-1.28454	6.54365	0.0565056	0.264344
K03309	-4.10023	2.95949	0.0565428	0.264344
K03110	0.638397	9.24052	0.0567086	0.264909
K11075	-2.6489	3.86789	0.0567782	0.265025
K10831	-3.38434	3.21009	0.056927	0.26551
K06919	-2.63478	6.12698	0.057086	0.265758
K11895	-5.33618	3.6208	0.0571269	0.265758
K02424	-1.27158	6.05286	0.0571273	0.265758
K03333	-5.58584	3.73701	0.0571605	0.265758
K12957	-3.78179	3.80172	0.0573425	0.266098
K03168	0.636486	10.5572	0.0573468	0.266098
K00286	-1.01056	7.97809	0.0574132	0.266098
K02703	-2.59893	7.11451	0.057449	0.266098
K13797	1.93889	4.26159	0.0574592	0.266098
K02653	0.940658	7.57742	0.0575425	0.266246
K01263	-5.60478	3.76283	0.0576676	0.266246
K01902	0.941105	8.76315	0.0576694	0.266246
K16210	2.15176	3.81307	0.0577395	0.266246
K00822	-3.03293	4.06678	0.0577686	0.266246
K01096	-2.79364	4.47391	0.057778	0.266246
K00574	-1.83677	6.22735	0.057807	0.266246
K16937	-4.29142	3.15463	0.0579393	0.266648
K05358	-4.6581	4.50382	0.0581292	0.267313
K13482	-3.39941	4.6205	0.0583979	0.268339
K07147	-2.86821	4.60911	0.058565	0.268898
K07670	-2.07444	4.37785	0.0588977	0.270076
K07552	-1.35669	6.13989	0.0589133	0.270076
K02063	1.92197	3.67207	0.0590834	0.27039
K07464	1.34589	5.46236	0.0591303	0.27039
K06892	-2.89751	4.83607	0.0591731	0.27039
K02586	-1.43201	5.68292	0.0592083	0.27039
K04756	-1.93356	5.78761	0.0592109	0.27039
K02614	-1.76013	4.94275	0.0593004	0.27059
K07224	-1.4109	7.94167	0.0593477	0.270596
K11892	-3.18589	4.24545	0.0597111	0.271873
K15635	1.59984	4.56719	0.0597198	0.271873
K02238	-1.72976	7.56662	0.0598098	0.272072
K08483	-1.00946	12.0864	0.0598948	0.272249
K01686	-1.29348	6.0755	0.0599917	0.272341
K19131	-5.19554	3.76906	0.0600497	0.272341
K04045	-1.50432	4.9339	0.0600535	0.272341
K11960	-3.88969	3.85089	0.0602145	0.272861
K16300	3.4965	2.47963	0.0605676	0.274251
K14988	-3.28189	4.05269	0.0607551	0.274875
K13643	-1.4608	6.16845	0.0608024	0.274875
K02802	-2.55303	3.33272	0.0608453	0.274875
K03322	-1.16837	6.89987	0.0610694	0.274978
K01361	-1.73928	7.17376	0.0610759	0.274978
K02420	1.4063	3.61915	0.0610879	0.274978
K00005	-1.17836	8.44726	0.0610994	0.274978
K09888	1.17822	6.25982	0.0612192	0.274978
K12553	-4.78197	3.24483	0.0612305	0.274978
K08680	-1.84578	5.74971	0.0612704	0.274978
K02346	-1.04674	7.15721	0.0612715	0.274978
K00215	0.712334	8.6941	0.0612875	0.274978
K07645	-3.13662	4.37785	0.0614354	0.275008
K00917	-2.00076	8.50994	0.0614693	0.275008
K06954	-5.21341	3.54064	0.0614753	0.275008
K07389	3.67077	2.611	0.0615294	0.275008
K18333	-5.15102	3.5065	0.0615969	0.275008
K00382	-0.74093	11.5846	0.0616633	0.275008
K03693	-1.08872	8.55029	0.0616711	0.275008
K06948	-1.09371	7.8461	0.0617406	0.275008
K00691	-1.13808	7.72204	0.0617665	0.275008
K02452	-4.04729	3.74549	0.0617885	0.275008
K04691	-2.72264	4.62544	0.0618068	0.275008
K02909	0.837642	10.039	0.0618917	0.275178
K15633	0.9077	10.2718	0.0622323	0.276484
K06284	-2.06534	5.49501	0.0624778	0.277365
K17228	-5.65965	3.79328	0.0629254	0.278969
K06423	-1.70141	4.87656	0.0629336	0.278969
K01281	-1.35871	7.44645	0.0630017	0.279062
K07574	-1.23233	7.00619	0.0631029	0.279252
K07275	-2.12443	5.09747	0.0631394	0.279252
K05817	-5.57371	3.74518	0.0633795	0.280104
K08365	-2.40767	3.81277	0.0634702	0.280295
K01573	2.04298	2.43564	0.0635882	0.280606
K15553	-2.20359	5.26851	0.0637582	0.281027
K02302	-3.379	4.17837	0.0637789	0.281027
K01851	2.73692	2.39678	0.0641353	0.282387
K03639	-1.04385	8.05532	0.0642853	0.282836
K01636	-2.7204	4.66437	0.0648544	0.285009
K15629	-2.18807	4.62129	0.0648759	0.285009
K03046	0.667856	12.7087	0.0650095	0.285384
K04655	-1.54946	6.21226	0.065423	0.286986
K04565	1.44495	7.91904	0.0655155	0.287178
K04758	1.00907	7.53224	0.0656116	0.287386
K05340	-2.40028	3.9954	0.0657702	0.287866
K17752	-2.64361	3.59412	0.0660878	0.288855
K00926	0.887264	8.5687	0.066128	0.288855
K03488	-1.43686	5.49879	0.0661429	0.288855
K08357	1.90691	4.32713	0.0664737	0.290085
K09005	1.38041	4.01	0.0665555	0.290227
K09018	-5.86944	3.9494	0.0667394	0.290814
K03481	-1.54306	5.746	0.0668368	0.291024
K06999	-1.45653	5.41796	0.0670439	0.29171
K03923	-1.92199	4.85918	0.0671192	0.291823
K07461	-1.32456	5.88555	0.0672706	0.292265
K08084	-3.9029	3.68021	0.0675673	0.293339
K00963	-0.877839	9.37764	0.0678566	0.294192
K07010	-1.01583	8.16259	0.0678636	0.294192
K07718	-1.53876	9.29273	0.0682322	0.295572
K01770	1.13468	6.12133	0.0685769	0.296848
K06917	1.85088	4.4979	0.0686659	0.297015
K07319	-1.70745	8.58702	0.0688708	0.297683
K00795	-1.90733	5.06446	0.0690894	0.298257
K03304	-2.26468	4.18442	0.0691046	0.298257
K01198	-1.98534	4.67231	0.0693005	0.298884
K08195	-4.1695	4.23302	0.0693781	0.299
K00645	0.728315	10.2386	0.0696255	0.299847
K06959	0.629632	9.5545	0.0696856	0.299887
K01892	0.645315	9.4677	0.0697859	0.299904
K03342	-1.27243	6.52074	0.0698367	0.299904
K03581	-0.861391	8.40645	0.0698421	0.299904
K07651	-1.7758	3.92744	0.0699004	0.299936
K01274	-1.32419	7.10394	0.070287	0.30117
K00363	-2.36542	3.89667	0.0703194	0.30117
K15724	-2.11404	4.95869	0.070341	0.30117
K01920	-1.62604	5.62443	0.0704586	0.301455
K13678	-1.58312	6.35637	0.0708686	0.302989
K09913	-3.70537	3.67988	0.0711323	0.303896
K05970	1.23692	5.47057	0.0712223	0.30406
K06879	-3.02648	4.74552	0.0715094	0.305002
K03324	0.828307	8.71393	0.0715644	0.305002
K01881	0.620091	10.4738	0.0716547	0.305002
K07665	-2.87848	4.97228	0.0716658	0.305002
K06198	-2.60612	3.8677	0.0717141	0.305002
K01945	0.68417	9.08538	0.0717531	0.305002
K03147	0.872531	7.81319	0.0718414	0.305158
K00343	0.997678	7.44744	0.0720276	0.305619
K01839	-0.897063	8.45091	0.0720537	0.305619
K01933	0.645329	9.10337	0.0722147	0.305809
K10974	1.92666	3.97275	0.0722589	0.305809
K18299	-2.8764	3.62123	0.0722893	0.305809
K07485	-1.9951	4.81151	0.0723057	0.305809
K12297	-2.62205	5.1687	0.0723845	0.305923
K07777	1.35581	4.46278	0.0724734	0.30608
K09384	-2.15443	5.16774	0.0727921	0.307205
K01197	1.40399	4.897	0.0730403	0.308033
K00185	-1.98839	6.42056	0.0734856	0.309482
K04031	-1.70491	5.54546	0.0734887	0.309482
K09117	-0.976286	9.10808	0.0736376	0.309887
K07182	-2.55544	3.70285	0.0737299	0.309931
K17713	-3.8944	4.20293	0.073753	0.309931
K06416	-1.88242	3.55908	0.0738359	0.310058
K00616	0.699456	8.42684	0.0740413	0.310662
K00685	-3.18226	4.95623	0.074122	0.310662
K08972	-1.51998	5.39089	0.0742208	0.310662
K03855	2.59699	2.9155	0.0742255	0.310662
K01924	0.77905	9.75265	0.0742629	0.310662
K01421	-1.13453	6.78495	0.0743094	0.310662
K07248	-1.47014	4.72726	0.0743483	0.310662
K17838	-5.08057	3.43482	0.0745377	0.311231
K03386	0.867945	12.6773	0.0745899	0.311231
K01811	-1.89506	4.97841	0.0746699	0.311252
K02986	0.774599	11.6719	0.0747072	0.311252
K03886	-2.26651	3.7679	0.0747533	0.311252
K13927	3.68158	2.49628	0.0748814	0.311566
K12982	-2.67283	3.3743	0.0751952	0.312651
K07017	-1.53722	5.22702	0.0753293	0.312988
K09801	-4.28748	3.16937	0.0754121	0.313111
K01801	-4.23313	2.99779	0.0755867	0.313616
K07478	0.665256	8.62434	0.075762	0.314097
K00878	-2.09561	7.31794	0.0758092	0.314097
K01031	-4.19105	4.75815	0.0759538	0.314475
K11731	-3.54136	3.6807	0.076023	0.314541
K08384	1.14998	5.45173	0.0761224	0.314732
K05549	-4.179	4.47605	0.0762232	0.314928
K11735	-3.98201	5.09193	0.0763276	0.315138
K17624	-1.41183	8.3909	0.0765308	0.315632
K08722	-1.76771	4.98326	0.076554	0.315632
K02182	-4.12775	2.95604	0.0768262	0.316453
K01922	-1.52105	5.96338	0.0768654	0.316453
K06149	-2.50797	4.70182	0.0769594	0.316453
K01266	-4.21784	3.07681	0.0769679	0.316453
K00799	-2.22178	6.3979	0.0770832	0.316707
K13019	1.58027	4.48076	0.0773409	0.317544
K00533	2.44044	2.83247	0.0775776	0.318148
K11893	-3.18416	4.75194	0.0776064	0.318148
K06988	-1.96617	4.354	0.0776694	0.318148
K09977	-5.41703	3.63239	0.0777036	0.318148
K03469	0.871174	7.85562	0.0778151	0.318383
K03101	0.717169	7.92106	0.0778801	0.318403
K13785	-2.99566	4.31718	0.0779279	0.318403
K09704	1.04839	6.45485	0.0780743	0.318781
K04755	-1.66165	5.65279	0.0781483	0.318862
K13796	-4.49413	3.15939	0.0783079	0.319293
K06871	0.824789	7.93546	0.0784566	0.319678
K12508	-3.40003	4.16299	0.0786187	0.320118
K07399	-1.41309	5.58991	0.0786926	0.320198
K00198	-1.3701	7.99456	0.0788257	0.320518
K00626	0.82258	10.2609	0.0789045	0.320547
K15984	-2.70408	4.2287	0.0789994	0.320547
K09923	-2.90344	4.25374	0.0790048	0.320547
K07004	-1.53717	6.38954	0.0791618	0.320547
K06909	-2.57953	9.01265	0.0791843	0.320547
K18640	-3.33559	3.53191	0.0792012	0.320547
K02888	0.662665	11.4036	0.079213	0.320547
K17398	-2.83136	6.19905	0.0793747	0.32074
K07104	-1.41088	6.31205	0.0793758	0.32074
K01756	0.645385	9.96423	0.0794238	0.32074
K17837	-5.21555	3.50271	0.0795129	0.32088
K08325	1.128	6.89582	0.0797366	0.321563
K02881	0.719991	10.5992	0.0798896	0.321628
K03863	-5.53799	3.7109	0.0799069	0.321628
K07642	-4.22482	4.44503	0.0799165	0.321628
K07337	1.9261	3.77574	0.0800102	0.321632
K14205	-1.57724	4.78677	0.0800264	0.321632
K07457	-2.44554	2.98334	0.0801544	0.321927
K10202	-2.11513	3.80268	0.0803805	0.322616
K06595	-2.89253	3.00104	0.0804576	0.322656
K11603	-2.67816	4.08386	0.0805	0.322656
K13282	-3.60525	3.69765	0.0807773	0.323329
K07168	-4.14636	4.74221	0.0807774	0.323329
K13929	-3.94311	3.92377	0.0808404	0.323362
K09153	-1.92657	3.53586	0.0809121	0.323386
K16652	-4.23923	3.01784	0.080956	0.323386
K00510	-2.7384	5.55633	0.0811429	0.323801
K08643	-1.33479	8.10349	0.0812009	0.323801
K00554	0.621187	9.36718	0.0812245	0.323801
K03742	-0.96576	8.52326	0.0815995	0.325076
K10094	-3.23526	5.77718	0.0819456	0.326234
K02259	-2.00759	5.00052	0.0820244	0.326328
K01876	0.586462	10.5314	0.0821792	0.326571
K00076	1.49008	4.01051	0.0822311	0.326571
K02793	-1.07651	9.83259	0.0822517	0.326571
K03719	-1.73368	5.69069	0.0823668	0.326723
K07343	-2.97533	3.29231	0.0824006	0.326723
K15509	-4.44069	3.07836	0.0825374	0.32694
K12454	-2.69172	4.34578	0.0825892	0.32694
K03092	0.812026	7.91641	0.0826217	0.32694
K01301	-4.23579	3.08326	0.0826898	0.32699
K11902	-5.22928	3.52509	0.0828142	0.327011
K18968	-4.10607	2.94458	0.082842	0.327011
K02552	-1.20757	6.02328	0.0828664	0.327011
K07504	-1.86176	4.7654	0.0829166	0.327011
K18302	-5.48044	3.68265	0.08301	0.32716
K01470	1.63156	4.40343	0.0830696	0.327177
K03707	-1.83746	6.3235	0.0832295	0.327588
K11928	-1.06504	7.24697	0.0833183	0.327719
K10201	-2.48161	3.75971	0.0834471	0.328006
K08369	-1.96434	5.3239	0.0839128	0.329276
K05708	-5.50081	3.69772	0.0839745	0.329276
K02598	1.44975	3.88517	0.0840202	0.329276
K06222	-4.2441	4.0993	0.0840523	0.329276
K07460	1.10165	5.93094	0.0840611	0.329276
K07119	-2.64455	4.2554	0.0841049	0.329276
K05937	-2.23458	3.5175	0.0845621	0.330724
K03596	0.580088	10.1224	0.0846136	0.330724
K09456	-2.75634	3.67831	0.0846775	0.330724
K06518	-1.62649	4.12823	0.0846989	0.330724
K01730	-4.02101	2.96572	0.0847845	0.330839
K11811	-2.94311	4.36243	0.0848859	0.331016
K11905	-2.62716	2.92343	0.0850928	0.331434
K03656	-1.80284	5.95689	0.0851058	0.331434
K17883	-1.66477	5.57225	0.0851616	0.331434
K01963	-0.719816	9.29519	0.0853649	0.331912
K01908	-2.22968	5.48686	0.0855109	0.331912
K17893	-2.79024	3.75479	0.0855793	0.331912
K06182	-2.44891	4.40379	0.085609	0.331912
K06923	-2.03981	5.34635	0.0856143	0.331912
K00764	0.662242	9.62733	0.0856651	0.331912
K02759	-1.14461	6.73123	0.0856864	0.331912
K00331	0.954808	7.43601	0.0857346	0.331912
K03273	-1.22578	6.13188	0.0861323	0.333233
K01654	-1.61232	5.50654	0.0863654	0.33383
K00798	-1.10698	7.56625	0.0864066	0.33383
K11102	-2.27639	4.48282	0.0864924	0.33383
K08989	-2.36648	4.1732	0.086513	0.33383
K07113	-2.52668	3.34324	0.0866866	0.334282
K03214	1.56141	4.15439	0.0867529	0.334319
K03095	-1.64376	5.2472	0.0869954	0.335034
K00612	-3.39159	4.55308	0.0871363	0.335358
K11906	-2.71465	3.9634	0.0871937	0.335361
K00090	-3.96811	4.61102	0.0872679	0.335427
K14645	-2.15594	5.88165	0.0874686	0.335935
K14159	-5.8976	3.96994	0.0875208	0.335935
K12256	-3.65624	3.50834	0.0875709	0.335935
K01247	-2.81031	3.86032	0.0876868	0.336161
K12658	-5.2031	3.51256	0.0878696	0.336636
K04030	-1.51333	5.48636	0.0879394	0.336636
K06950	-1.00049	8.28584	0.0879884	0.336636
K02438	0.787867	7.11529	0.0880625	0.336636
K06328	-2.15052	3.56293	0.0880959	0.336636
K00276	-4.01565	3.97503	0.0882757	0.337104
K10009	-1.54435	4.91054	0.088485	0.337166
K06313	-3.96111	2.90136	0.0884859	0.337166
K07821	3.07926	2.84167	0.0884895	0.337166
K03606	1.25688	5.13557	0.0885204	0.337166
K17763	-1.93136	3.94896	0.0886792	0.337553
K11249	3.43317	2.50627	0.0888869	0.338126
K00548	-0.868462	9.40361	0.0889997	0.338334
K02026	-0.980211	7.7383	0.0890564	0.338334
K06412	0.988599	7.48181	0.0891146	0.338337
K03486	-1.40693	6.26564	0.0894721	0.339476
K07638	-3.28402	4.98111	0.0897331	0.340156
K11601	-2.0237	4.79896	0.0897666	0.340156
K01181	-3.64482	3.6533	0.090151	0.34091
K02611	-3.24139	4.01115	0.0901839	0.34091
K18149	-1.75704	4.70202	0.0901862	0.34091
K18216	-1.61289	4.63859	0.0902548	0.34091
K00332	-1.5375	5.57092	0.0902942	0.34091
K00523	-2.22505	4.36292	0.0903494	0.34091
K03556	1.47532	4.78141	0.0903699	0.34091
K02992	0.749698	11.2972	0.0905242	0.341273
K07175	1.06088	6.41844	0.0906446	0.341407
K00480	-4.39241	3.14829	0.0906754	0.341407
K09936	-3.67509	3.5238	0.090758	0.3415
K01246	-1.02225	6.62701	0.0908732	0.341648
K17723	-2.03243	4.21147	0.0909248	0.341648
K17938	-3.29814	4.4913	0.0910269	0.341648
K01114	-2.51957	4.15658	0.091109	0.341648
K01847	0.814218	10.3896	0.0911248	0.341648
K01434	-2.88806	4.82007	0.0911448	0.341648
K02765	1.28676	6.96447	0.0912445	0.341805
K02764	1.28676	6.96447	0.0913042	0.341812
K02763	1.28819	6.96379	0.0914261	0.342051
K00864	-0.837992	10.5828	0.0916519	0.342678
K01358	0.59005	10.068	0.0919939	0.343691
K02507	-2.93961	3.07591	0.0920392	0.343691
K03284	0.648099	8.33311	0.0921779	0.343991
K06904	-2.69596	4.77173	0.0923839	0.344288
K07669	-2.22876	3.46492	0.0923879	0.344288
K07192	-0.862666	8.45846	0.0925041	0.344288
K00392	-2.37499	4.53014	0.0925362	0.344288
K00782	0.740771	8.65578	0.0926485	0.344288
K02054	-2.43005	4.1595	0.0926534	0.344288
K01444	-3.25872	4.5601	0.092666	0.344288
K16214	-1.45003	5.94475	0.092801	0.344365
K06020	-2.02241	5.8337	0.0928033	0.344365
K10530	-1.23097	7.69759	0.0930196	0.34495
K00116	-1.13879	6.18118	0.0932573	0.345614
K03801	0.966137	6.62299	0.0935957	0.346091
K00042	-4.55195	3.23542	0.0936024	0.346091
K09989	-2.76078	4.86142	0.0936037	0.346091
K07812	1.25418	6.97483	0.0936711	0.346091
K11145	-1.00687	6.75899	0.0937457	0.346091
K02237	-1.3657	6.63809	0.0938039	0.346091
K00688	0.695025	11.3455	0.0938133	0.346091
K01807	-0.870078	7.4276	0.0938552	0.346091
K02705	-3.00919	6.65138	0.0940996	0.346666
K02530	-1.50826	6.8211	0.0941718	0.346666
K06159	-2.42758	2.855	0.0941873	0.346666
K00433	-3.25317	3.41549	0.0945485	0.347571
K05565	-1.64376	4.64038	0.0945512	0.347571
K03381	-3.56444	3.62808	0.0947078	0.34793
K03930	-1.27145	6.55678	0.0950228	0.348427
K03432	-3.8395	2.8566	0.0950395	0.348427
K03484	-1.23709	6.14687	0.0950527	0.348427
K07223	-1.25219	7.57131	0.0951224	0.348427
K01537	-0.701097	9.67199	0.0951602	0.348427
K02020	0.885511	7.18317	0.0952221	0.348427
K03687	0.65421	9.20609	0.0952845	0.348427
K12503	-3.00279	3.4248	0.0953362	0.348427
K02347	-2.26593	4.4347	0.0954182	0.348427
K10004	-2.69168	4.14762	0.0954405	0.348427
K11050	-2.08466	5.41653	0.0954927	0.348427
K09121	1.28841	3.93597	0.0958533	0.349455
K00390	-1.65513	5.35815	0.0958929	0.349455
K07300	-3.02419	3.31582	0.0960483	0.349587
K17828	0.827883	7.95835	0.0960539	0.349587
K07172	1.3972	4.11317	0.0961067	0.349587
K05844	-1.59858	4.86194	0.0963624	0.350176
K04043	0.61943	12.2277	0.0963875	0.350176
K15551	-4.41298	3.07982	0.09655	0.350551
K08984	-2.83171	4.51931	0.0966859	0.350828
K16137	-3.37554	3.86044	0.0967674	0.350908
K04720	0.974889	6.46752	0.0968566	0.351016
K00568	-2.07856	4.37522	0.0969925	0.351293
K07493	-2.47271	3.9791	0.0973754	0.352463
K15727	-2.521	5.52799	0.097444	0.352471
K01796	-3.89408	2.8764	0.0974971	0.352471
K08475	-4.44711	3.1256	0.0978281	0.3533
K03686	0.624627	10.1662	0.0979491	0.3533
K00255	-4.06195	4.02521	0.0979501	0.3533
K01699	1.72076	3.83625	0.0979658	0.3533
K04013	-2.94996	3.87786	0.0980531	0.353398
K02967	0.6632	11.5839	0.0983857	0.354293
K01571	0.766942	9.49704	0.0984398	0.354293
K08317	-1.99972	3.32677	0.0985528	0.354293
K10804	-3.99383	3.72303	0.0986163	0.354293
K01042	1.05928	5.84372	0.0986573	0.354293
K02258	-4.32157	3.06758	0.0986616	0.354293
K00979	0.872432	7.32213	0.0989626	0.355158
K04087	0.98743	6.26874	0.0994369	0.356433
K05524	-2.30372	4.39181	0.0994833	0.356433
K04516	0.875152	6.54221	0.0994993	0.356433
K03776	-2.49392	3.80127	0.0995865	0.356529
K00166	-2.06147	3.99606	0.0997004	0.356721
K18830	-1.64853	5.06455	0.0997837	0.356802
K03827	-2.27491	2.8176	0.0998845	0.356946
K01818	1.07542	6.79416	0.0999823	0.356964
K07778	-1.34732	6.10148	0.10001	0.356964
K00745	-2.04394	4.96892	0.100158	0.357243
K02108	-0.80975	9.88432	0.10021	0.357243
K02836	0.551428	9.62235	0.100361	0.357567
K07749	-2.78126	3.80489	0.100457	0.357691
K08997	-3.65487	3.49277	0.100658	0.358192
K03502	-0.984324	7.02433	0.100764	0.358351
K11734	-3.18361	5.49241	0.101021	0.359052
K03823	-1.11225	5.39804	0.101226	0.359514
K00529	-4.79063	3.26364	0.101273	0.359514
K13498	-1.32831	6.28106	0.101481	0.360035
K00367	-3.51147	4.24343	0.101578	0.360161
K18941	2.94025	2.50819	0.101847	0.360899
K02671	-4.56165	3.27623	0.101987	0.361179
K02082	-1.56658	6.86456	0.10241	0.362457
K00333	-1.51274	7.70234	0.102714	0.363318
K00108	-2.02795	4.73449	0.102794	0.363382
K02965	0.649556	10.4098	0.103165	0.364186
K18303	-2.76084	4.19351	0.103173	0.364186
K07018	-2.42655	4.71535	0.103207	0.364186
K02788	-1.75345	6.83254	0.103441	0.364654
K02787	-1.75346	6.83254	0.103463	0.364654
K12072	-3.13639	3.52293	0.103541	0.36471
K02355	0.668701	13.9586	0.103647	0.364762
K13924	-2.55781	4.75172	0.103723	0.364762
K16915	1.78289	5.08125	0.103741	0.364762
K00349	0.944033	6.30363	0.103853	0.364938
K06889	0.618048	7.89474	0.104192	0.365888
K09967	-2.38463	3.91042	0.104247	0.365888
K00993	3.28652	2.44113	0.104582	0.366845
K06023	-0.80702	8.02323	0.104754	0.367229
K19159	1.52209	3.96842	0.104906	0.367545
K00156	-1.12909	9.0765	0.105406	0.369078
K03328	-1.68848	4.71129	0.105477	0.369108
K02338	0.638869	9.60445	0.105592	0.369292
K10220	-3.31469	3.5595	0.105796	0.369784
K02911	0.797693	9.33685	0.106184	0.370922
K07687	-4.22445	3.03202	0.106294	0.371087
K03586	-2.90598	3.33418	0.106436	0.371363
K07025	0.712435	7.4913	0.10664	0.371545
K18850	-2.0611	5.38373	0.106642	0.371545
K01845	-0.730388	7.92951	0.106744	0.371545
K06382	-4.22502	2.98056	0.106798	0.371545
K11066	1.46899	6.02589	0.106804	0.371545
K03106	0.556485	10.4122	0.106936	0.371555
K07075	1.52043	3.99635	0.106981	0.371555
K07659	-2.95221	3.97541	0.106995	0.371555
K09930	-1.58191	4.72494	0.107171	0.371882
K02773	-1.72994	6.05412	0.107215	0.371882
K14155	0.711034	8.83828	0.10753	0.372439
K01194	-3.10682	3.68078	0.107555	0.372439
K02469	0.53456	11.299	0.107565	0.372439
K02954	0.737755	10.0249	0.107871	0.373279
K05592	0.615592	10.2	0.108209	0.374229
K16243	-5.29531	3.56521	0.108354	0.374511
K00869	-1.05363	6.08454	0.108497	0.374786
K06204	-1.25978	5.91092	0.108626	0.375011
K15827	3.38339	2.44874	0.108732	0.375157
K18785	0.884512	6.88455	0.109051	0.375989
K00857	0.658308	7.20872	0.109101	0.375989
K01929	0.60438	8.97206	0.109403	0.376811
K06168	0.616318	9.39396	0.109542	0.37707
K12063	-2.5907	4.3367	0.109871	0.377983
K08482	-3.32798	3.76645	0.110229	0.378993
K03312	1.02139	10.1415	0.110412	0.379402
K03817	1.56715	3.50516	0.110488	0.379442
K03655	0.54898	9.42493	0.110635	0.379725
K03887	-2.363	3.81779	0.110709	0.379758
K03044	-4.03481	3.04847	0.111156	0.381065
K03722	-0.788209	8.29333	0.111314	0.381065
K07657	-2.41634	4.85939	0.111339	0.381065
K02519	0.568943	11.4623	0.111381	0.381065
K01239	-1.48028	4.8048	0.111443	0.381065
K02419	1.04088	5.80612	0.111517	0.381065
K00611	0.835831	9.7393	0.111542	0.381065
K06132	-2.60163	2.95584	0.111786	0.38153
K03500	-0.681299	8.40029	0.111808	0.38153
K07501	-1.54192	4.90978	0.111962	0.381836
K03149	-1.35835	6.13719	0.112159	0.382286
K02841	-2.22401	5.00255	0.112615	0.383621
K13571	-1.79881	4.75229	0.112852	0.384142
K16135	-4.88137	3.34955	0.112899	0.384142
K06925	0.685847	7.54516	0.113058	0.384462
K07679	-2.62933	3.49445	0.113227	0.384556
K00208	0.677077	8.25652	0.113245	0.384556
K18331	1.76919	3.26805	0.113281	0.384556
K03929	-1.45074	5.25377	0.113348	0.384563
K13635	-4.52451	4.09194	0.113497	0.384846
K02074	-2.01529	3.96695	0.113696	0.385282
K02461	-2.52181	3.81272	0.113756	0.385282
K02487	-2.14577	5.02578	0.11383	0.385311
K10794	1.13588	7.49676	0.114577	0.387619
K11910	-3.27206	3.15285	0.114661	0.38768
K15977	-1.48617	5.64181	0.115	0.388405
K02006	0.909815	5.93559	0.115007	0.388405
K03554	-1.9549	4.62031	0.115125	0.388579
K09020	-5.28966	3.55622	0.115468	0.389359
K10015	-4.20206	2.99319	0.115548	0.389359
K02794	-0.950398	9.63714	0.115554	0.389359
K07170	-0.844725	6.67621	0.115742	0.38977
K05596	-2.0793	3.64825	0.115869	0.389874
K02358	0.650528	14.2834	0.115923	0.389874
K19143	2.33446	2.49886	0.116007	0.389874
K16962	1.83859	2.67673	0.116037	0.389874
K03201	-3.02096	3.91327	0.116298	0.390529
K11896	-2.47169	4.45439	0.116434	0.390764
K09773	-0.95349	6.82386	0.116646	0.391253
K08170	-4.67542	3.22634	0.116787	0.391498
K09701	-3.30984	3.49812	0.116881	0.391498
K00836	-1.59271	5.47016	0.116919	0.391498
K06878	-0.989224	6.89927	0.11725	0.392386
K01941	-2.82443	4.19536	0.117372	0.392571
K17737	-4.27669	3.02578	0.118048	0.394436
K05568	-1.55119	4.37174	0.11813	0.394436
K00260	1.10264	11.573	0.11813	0.394436
K01777	1.49472	5.44055	0.118363	0.394942
K16651	-2.10571	5.24464	0.118416	0.394942
K03182	-0.952104	6.46671	0.118658	0.395528
K11740	-1.84052	3.24007	0.118813	0.395726
K02029	-0.725874	8.63537	0.118852	0.395726
K00941	0.809979	7.41038	0.119445	0.397476
K07145	-3.87086	2.85565	0.119658	0.397541
K01679	-0.831792	9.31492	0.119877	0.397541
K09969	-2.72749	3.72381	0.119888	0.397541
K01857	-4.25928	3.01757	0.119952	0.397541
K01087	-2.645	3.45972	0.119954	0.397541
K01803	0.618629	10.6966	0.119966	0.397541
K07086	-2.72337	4.13957	0.120008	0.397541
K01523	-1.6277	4.17985	0.120014	0.397541
K00663	-4.01066	2.93703	0.120071	0.397541
K13017	1.5338	4.35444	0.120454	0.39857
K03183	0.665661	8.02121	0.120517	0.39857
K10040	-1.36748	5.11466	0.120785	0.399145
K11939	-2.6565	4.66925	0.120826	0.399145
K02499	0.932128	7.1328	0.121175	0.399882
K00854	0.993095	6.03149	0.121184	0.399882
K05989	1.11798	5.30267	0.12133	0.400139
K01159	0.737967	7.24855	0.121456	0.400207
K00841	-1.01851	7.44081	0.121487	0.400207
K07667	-2.35991	4.77751	0.121607	0.400352
K12543	-1.52445	5.84678	0.121666	0.400352
K00786	-2.11957	3.58149	0.121984	0.401174
K03892	-1.16731	8.27303	0.122163	0.401419
K06887	-4.29703	3.02038	0.122195	0.401419
K00647	0.894006	6.97402	0.122302	0.401439
K09483	-4.99375	3.35317	0.122337	0.401439
K03735	-1.05299	7.55281	0.122841	0.40287
K01193	-0.949679	8.37175	0.122998	0.403159
K02982	0.614358	12.0067	0.123211	0.40332
K19002	-0.961412	8.418	0.123236	0.40332
K08352	1.35332	5.28789	0.123252	0.40332
K07685	-1.58138	3.82892	0.123423	0.403545
K00773	0.554411	9.33754	0.123552	0.403545
K03561	0.703279	10.2806	0.123592	0.403545
K06603	1.40587	5.11521	0.123594	0.403545
K12278	-4.1625	3.04689	0.123752	0.403836
K06306	-2.12429	2.75928	0.124008	0.404305
K09762	-0.903236	7.83888	0.124033	0.404305
K00373	-0.863807	8.56992	0.124395	0.405264
K00046	-0.897696	6.99856	0.124494	0.405362
K17677	-1.28011	7.41155	0.124666	0.405459
K01749	-0.793407	7.21212	0.124699	0.405459
K03862	-2.9597	4.28212	0.124735	0.405459
K05784	-4.2473	4.15077	0.124862	0.405459
K00318	-1.36289	5.83636	0.124868	0.405459
K02624	-3.75087	3.55537	0.125135	0.406105
K11068	-0.946605	6.7003	0.125348	0.406573
K16301	-1.23826	7.56102	0.125442	0.406652
K14052	-4.91431	3.33628	0.12559	0.40691
K17316	-2.18943	3.53262	0.125742	0.407179
K09966	-3.68709	4.07876	0.125919	0.407529
K11924	2.38379	2.47435	0.126528	0.40905
K02618	-2.04703	4.90174	0.126528	0.40905
K02823	0.734354	7.46	0.126682	0.409322
K07480	-2.72365	3.15226	0.126849	0.409639
K11636	-1.78584	4.97963	0.126956	0.40976
K09017	-2.89061	3.51349	0.127122	0.41007
K02616	-5.42413	3.64487	0.127214	0.410142
K02535	-0.751753	8.48628	0.127779	0.411283
K13421	-2.62265	3.45771	0.127794	0.411283
K05591	-2.42963	3.75599	0.127797	0.411283
K02862	-2.20716	3.21169	0.127846	0.411283
K00931	-0.769494	7.86499	0.127929	0.411325
K00436	-4.84487	3.36502	0.128625	0.413287
K09786	-1.81601	4.759	0.128754	0.413287
K11175	0.647735	7.31836	0.128773	0.413287
K07816	-0.945728	7.09205	0.128848	0.413287
K07689	-2.66087	3.11638	0.128952	0.413287
K05593	-1.32276	5.69789	0.128959	0.413287
K03431	-0.630889	9.7466	0.129047	0.413341
K16963	2.23576	2.88487	0.129163	0.413377
K02988	0.651516	11.0685	0.129198	0.413377
K04656	-1.12073	6.6526	0.129349	0.413452
K12554	-1.57527	5.68526	0.129551	0.413452
K07775	-2.24662	3.68754	0.129593	0.413452
K08995	-3.66089	3.71164	0.129626	0.413452
K01076	-4.95102	3.39373	0.129643	0.413452
K02380	-1.74983	3.82155	0.129704	0.413452
K03543	-1.75815	5.23905	0.129794	0.413452
K07455	-2.55741	5.53561	0.129939	0.413452
K03788	-1.38366	6.97511	0.129969	0.413452
K01994	-2.22292	3.18962	0.129982	0.413452
K07153	-2.78814	3.6962	0.129992	0.413452
K05523	-4.91041	3.35986	0.130307	0.41423
K03523	-1.09879	7.67447	0.130838	0.415693
K00004	-1.31473	8.03966	0.130936	0.415781
K17881	-3.94383	2.86763	0.131466	0.41724
K07862	-1.18373	6.64036	0.131768	0.417975
K11705	-1.10614	8.13115	0.131914	0.418007
K06024	-0.750162	7.91003	0.13192	0.418007
K08738	-2.40979	4.65636	0.132426	0.419384
K15532	-2.49441	4.00493	0.132598	0.419612
K05952	-3.76215	2.96428	0.132688	0.419612
K02494	-1.9662	4.23088	0.132711	0.419612
K07405	0.906767	5.87197	0.132897	0.419975
K06189	-1.514	5.609	0.133093	0.42037
K00449	-2.85155	3.75151	0.13374	0.422186
K05541	-2.12632	4.29767	0.133937	0.42258
K00930	0.909603	6.95827	0.134065	0.42276
K01175	-1.77946	4.07392	0.134211	0.422995
K01113	-2.02336	4.51905	0.134284	0.422998
K00003	-0.799663	8.81574	0.134557	0.423616
K12574	-0.643593	10.5221	0.134624	0.423616
K03388	1.81041	4.02907	0.134747	0.423779
K03041	-2.37039	3.6761	0.134977	0.424275
K01997	-0.823411	7.59202	0.135574	0.425375
K05966	-1.54084	4.9851	0.135584	0.425375
K02473	-1.21199	4.60502	0.135598	0.425375
K07394	-3.70434	3.57951	0.135615	0.425375
K01166	-4.21484	2.99742	0.13578	0.425666
K03217	0.528994	9.98528	0.135925	0.425894
K16246	-5.14836	3.479	0.13619	0.426498
K02689	-2.48984	7.09573	0.137018	0.428862
K00371	-0.81269	9.31529	0.137261	0.429084
K15034	-2.58171	2.91544	0.137329	0.429084
K06180	0.556302	9.52578	0.137338	0.429084
K07390	-1.3489	4.80861	0.13738	0.429084
K00882	-0.824594	8.30021	0.137697	0.42944
K01590	-4.32882	3.08091	0.137725	0.42944
K19091	1.34708	4.65448	0.137745	0.42944
K11907	-1.77537	5.64241	0.137785	0.42944
K10041	-1.38885	5.10048	0.138124	0.43027
K00350	0.816878	6.87711	0.138573	0.43144
K01835	0.631982	10.9441	0.138707	0.431629
K02886	0.658264	12.1474	0.138943	0.432136
K02042	-0.899979	6.16799	0.139348	0.433169
K00928	0.528621	9.50677	0.139463	0.433297
K01693	-0.859816	6.44632	0.139552	0.433346
K10240	-3.1191	3.06968	0.139709	0.433605
K03473	1.685	5.15616	0.140368	0.43542
K09899	-3.87907	2.87225	0.140827	0.436617
K09935	-2.03521	3.97861	0.140908	0.436638
K07008	-1.71796	4.87378	0.141295	0.437381
K02592	-2.36382	3.12612	0.14134	0.437381
K14058	-1.62421	5.16388	0.14137	0.437381
K05834	-2.84773	3.75804	0.141478	0.437483
K03187	-2.18812	2.80356	0.141695	0.43757
K06989	1.82464	2.91248	0.141702	0.43757
K02573	-1.3947	5.02365	0.141728	0.43757
K03472	-3.4964	2.7501	0.142123	0.437995
K03643	-1.93561	3.70228	0.142325	0.437995
K01906	-1.89411	5.36871	0.14233	0.437995
K13639	-4.51787	3.13047	0.142332	0.437995
K09009	-2.62287	3.08902	0.142445	0.437995
K12239	2.67883	2.5094	0.142447	0.437995
K00884	-2.50214	3.52998	0.142472	0.437995
K02204	-1.84538	4.61544	0.142488	0.437995
K13503	-4.14048	2.94699	0.142555	0.437995
K11936	-2.37701	5.60448	0.142608	0.437995
K01599	-0.731528	7.37028	0.142736	0.438161
K07054	-0.954546	5.87332	0.143001	0.438744
K06968	1.32351	4.06534	0.143166	0.438764
K01736	0.533364	8.86491	0.143219	0.438764
K05815	-2.41051	3.99539	0.1433	0.438764
K03578	-1.35823	6.73332	0.14345	0.438764
K11085	0.675523	8.2329	0.143521	0.438764
K07673	-2.32143	3.5184	0.143577	0.438764
K00855	-2.5701	3.47842	0.14358	0.438764
K02536	0.59551	9.18992	0.143669	0.438764
K00840	-4.33937	3.03074	0.143716	0.438764
K03674	-2.32361	3.06827	0.143751	0.438764
K04069	-0.927435	9.96515	0.144085	0.439557
K06013	-2.35373	4.21849	0.14432	0.440045
K01012	-0.71931	8.95424	0.144428	0.440146
K07240	0.815711	6.59829	0.144748	0.440896
K07246	-1.55824	4.70735	0.145667	0.443466
K09906	-2.34785	3.93702	0.145782	0.443587
K00368	-1.4704	7.65189	0.146089	0.44406
K09911	-2.28667	2.89553	0.146139	0.44406
K00163	-0.901534	9.03972	0.146199	0.44406
K02659	-3.83541	3.88722	0.146294	0.44406
K07102	-2.05323	4.97703	0.146314	0.44406
K03288	-3.91719	2.92687	0.146435	0.444198
K13778	-2.91423	3.69187	0.146561	0.444352
K19172	-3.48438	2.79345	0.146676	0.444472
K00901	-1.09837	5.47135	0.147217	0.445611
K11103	-1.49325	6.08604	0.147277	0.445611
K02072	-0.836649	6.9709	0.147278	0.445611
K07303	-2.58812	5.22297	0.147364	0.445642
K03650	0.527263	8.62091	0.14752	0.445885
K00231	0.729864	6.95521	0.147739	0.446112
K00102	-2.93269	3.95556	0.147751	0.446112
K03577	-1.92061	3.3257	0.147893	0.446112
K03475	-1.00597	8.2997	0.147898	0.446112
K08372	-1.75304	5.00511	0.148424	0.447471
K02402	-4.06177	3.13555	0.1485	0.447473
K13051	-2.07558	3.81917	0.148624	0.447476
K11073	-1.60391	5.23775	0.148653	0.447476
K01969	-2.00559	5.19039	0.14887	0.447902
K08973	-1.55831	4.59125	0.149029	0.448151
K02690	-2.31659	6.66315	0.149414	0.449078
K12137	-1.53462	4.74647	0.149604	0.449422
K11690	1.16325	4.3445	0.149852	0.449936
K01255	0.658464	8.19351	0.149987	0.450114
K16242	-3.70857	4.40641	0.150176	0.450451
K01972	0.488488	9.43972	0.150309	0.450622
K00410	-4.28672	3.07834	0.150717	0.451617
K09792	-2.88124	3.76304	0.150988	0.452198
K10022	2.18007	2.50371	0.151384	0.453154
K14348	-4.73321	3.22753	0.151554	0.453431
K03405	-1.62191	6.11316	0.151662	0.453527
K07040	-0.685147	9.50199	0.151986	0.454263
K07099	1.05506	5.04351	0.152199	0.454597
K01478	0.693348	9.10573	0.152251	0.454597
K01035	0.913025	8.49766	0.152609	0.455433
K03200	-1.95291	3.93428	0.152873	0.455992
K00184	-1.39897	6.59309	0.152974	0.456016
K09956	-2.04135	2.78128	0.15316	0.456016
K01023	1.41159	5.5871	0.153177	0.456016
K01430	-1.44836	3.90864	0.153191	0.456016
K13481	-2.38729	3.37689	0.153406	0.456248
K17318	-0.808304	10.3775	0.153467	0.456248
K08927	2.20672	2.50621	0.1535	0.456248
K09690	-1.33434	5.18866	0.153881	0.457114
K12527	-1.2875	6.5937	0.153947	0.457114
K06973	0.781807	6.41197	0.154184	0.457588
K09941	-3.19473	3.46913	0.154451	0.45815
K11189	-0.81714	8.87283	0.155428	0.460817
K08981	-2.5514	3.47042	0.155747	0.461512
K11627	-3.67544	2.79527	0.155819	0.461512
K08305	-1.5297	5.334	0.155986	0.461774
K09999	-2.88185	3.27099	0.156741	0.463342
K00768	0.719134	7.24218	0.156814	0.463342
K01129	0.657489	7.66478	0.156883	0.463342
K03813	1.69533	3.36523	0.156929	0.463342
K00619	1.30098	3.81284	0.156973	0.463342
[truncated: 3,902 more rows]

## Sheet: KO_annotation
The functional annotation of KO genes in this study
KO	Name	Annotation
K04562	flhG, fleN	flagellar biosynthesis protein FlhG
K02400	flhA	flagellar biosynthesis protein FlhA
K02401	flhB	flagellar biosynthetic protein FlhB
K02421	fliR	flagellar biosynthetic protein FliR
K02419	fliP	flagellar biosynthetic protein FliP
K02418	fliOZ, fliO	flagellar protein FliO/FliZ
K02417	fliNY, fliN	flagellar motor switch protein FliN/FliY
K02416	fliM	flagellar motor switch protein FliM
K02557	motB	chemotaxis protein MotB
K02556	motA	chemotaxis protein MotA
K02390	flgE	flagellar hook protein FlgE
K02389	flgD	flagellar basal-body rod modification protein FlgD
K02414	fliK	flagellar hook-length control protein FliK
K02413	fliJ	flagellar FliJ protein
K02412	fliI	flagellum-specific ATP synthase
K02411	fliH	flagellar assembly protein FliH
K02410	fliG	flagellar motor switch protein FliG
K02409	fliF	flagellar M-ring protein FliF
K02408	fliE	flagellar hook-basal body complex protein FliE
K02388	flgC	flagellar basal-body rod protein FlgC
K02387	flgB	flagellar basal-body rod protein FlgB
K02386	flgA	flagella basal body P-ring formation protein FlgA
K02398	flgM	negative regulator of flagellin synthesis FlgM
K02392	flgG	flagellar basal-body rod protein FlgG
K02393	flgH	flagellar L-ring protein precursor FlgH
K02394	flgI	flagellar P-ring protein precursor FlgI
K02396	flgK	flagellar hook-associated protein 1 FlgK
K02397	flgL	flagellar hook-associated protein 3 FlgL
K02406	fliC	flagellin
K02407	fliD	flagellar hook-associated protein 2
K02422	fliS	flagellar protein FliS
K02409	fliF	flagellar M-ring protein FliF
K02401	flhB	flagellar biosynthetic protein FlhB
K02400	flhA	flagellar biosynthesis protein FlhA
K04061	flhB2	flagellar biosynthesis protein
K02418	fliOZ, fliO	flagellar protein FliO/FliZ
K02419	fliP	flagellar biosynthetic protein FliP
K02412	fliI	flagellum-specific ATP synthase
K02411	fliH	flagellar assembly protein FliH
K02417	fliNY, fliN	flagellar motor switch protein FliN/FliY
K02421	fliR	flagellar biosynthetic protein FliR
K03406	mcp	methyl-accepting chemotaxis protein
K10540	mglB	methyl-galactoside transport system substrate-binding protein
K03407	cheA	two-component system, chemotaxis family, sensor kinase CheA
K03408	cheW	purine-binding chemotaxis protein CheW
K03413	cheY	two-component system, chemotaxis family, response regulator CheY
K03410	cheC	chemotaxis protein CheC
K03409	cheX	chemotaxis protein CheX
K03412	cheB	two-component system, chemotaxis family, response regulator CheB
K03415	cheV	two-component system, chemotaxis family, response regulator CheV
K03411	cheD	chemotaxis protein CheD
K00575	cheR	chemotaxis protein methyltransferase CheR
K02410	fliG	flagellar motor switch protein FliG
K02416	fliM	flagellar motor switch protein FliM
K02417	fliNY, fliN	flagellar motor switch protein FliN/FliY
K02556	motA	chemotaxis protein MotA
K02557	motB	chemotaxis protein MotB
K19140	csm5	CRISPR-associated protein Csm5
K19142	cmr6	CRISPR-associated protein Cmr6
K19076	cmr2, cas10	CRISPR-associated protein Cmr2
K19139	csm4	CRISPR-associated protein Csm4
K09000	cmr4	CRISPR-associated protein Cmr4
K19138	csm2	CRISPR-associated protein Csm2
K09002	csm3	CRISPR-associated protein Csm3
K07016	csm1, cas10	CRISPR-associated protein Csm1
K03407	cheA	two-component system, chemotaxis family, sensor kinase CheA
K03408	cheW	purine-binding chemotaxis protein CheW
K03409	cheX	chemotaxis protein CheX
K03410	cheC	chemotaxis protein CheC
K03411	cheD	chemotaxis protein CheD
K00575	cheR	chemotaxis protein methyltransferase CheR
K03412	cheB	two-component system, chemotaxis family, response regulator CheB
K03413	cheY	two-component system, chemotaxis family, response regulator CheY
K03415	cheV	two-component system, chemotaxis family, response regulator CheV
K02411	fliH	flagellar assembly protein FliH
K02412	fliI	flagellum-specific ATP synthase
K02418	fliOZ, fliO	flagellar protein FliO/FliZ
K02419	fliP	flagellar biosynthetic protein FliP
K02421	fliR	flagellar biosynthetic protein FliR
K02400	flhA	flagellar biosynthesis protein FlhA
K02401	flhB	flagellar biosynthetic protein FlhB
K02404	flhF	flagellar biosynthesis protein FlhF
K07812	torZ	trimethylamine-N-oxide reductase (cytochrome c)
K02527	kdtA, waaA	3-deoxy-D-manno-octulosonic-acid transferase
K02841	waaC, rfaC	heptosyltransferase I
K02843	waaF, rfaF	heptosyltransferase II
K02013	ABC.FEV.A	iron complex transport system ATP-binding protein
K02015	ABC.FEV.P	iron complex transport system permease protein
K02016	ABC.FEV.S	iron complex transport system substrate-binding protein
K02010	afuC, fbpC	iron(III) transport system ATP-binding protein
K02011	afuB, fbpB	iron(III) transport system permease protein
K02012	afuA, fbpA	iron(III) transport system substrate-binding protein
K11704	mtsA	iron/zinc/copper transport system substrate-binding protein
K11705	mtsB	iron/zinc/copper transport system permease protein
K11706	mtsC	iron/zinc/copper transport system ATP-binding protein
K00748	lpxB	lipid-A-disaccharide synthase
K00677	lpxA	UDP-N-acetylglucosamine acyltransferase
K02536	lpxD	UDP-3-O-[3-hydroxymyristoyl] glucosamine N-acyltransferase
K02517	lpxL, htrB	Kdo2-lipid IVA lauroyltransferase
K02560	lpxM, msbB	lauroyl-Kdo2-lipid IVA myristoyltransferase
K02535	lpxC	UDP-3-O-[3-hydroxymyristoyl] N-acetylglucosamine deacetylase
K16363	lpxC-fabZ	UDP-3-O-[3-hydroxymyristoyl] N-acetylglucosamine deacetylase / 3-hydroxyacyl-[acyl-carrier-protein] dehydratase
K03269	lpxH	UDP-2,3-diacylglucosamine hydrolase
K00912	lpxK	tetraacyldisaccharide 4'-kinase
K11604	sitA	manganese/iron transport system substrate-binding protein
K11605	sitC	manganese/iron transport system permease protein
K11606	sitD	manganese/iron transport system permease protein
K11607	sitB	manganese/iron transport system ATP-binding protein
K11707	troA, mntA, znuA	manganese/zinc/iron transport system substrate-binding protein
K11708	troC, mntC, znuB	manganese/zinc/iron transport system permease protein
K11709	troD, mntD, znuB	manganese/zinc/iron transport system permease protein
K11710	troB, mntB, znuC	manganese/zinc/iron transport system ATP- binding protein
K00626	E2.3.1.9, atoB	acetyl-CoA C-acetyltransferase
K00074	paaH, hbd, fadB, mmgB	3-hydroxybutyryl-CoA dehydrogenase
K01715	crt	enoyl-CoA hydratase
K00248	ACADS, bcd	butyryl-CoA dehydrogenase
K01034	atoD	acetate CoA/acetoacetate CoA-transferase alpha subunit
K01035	atoA	acetate CoA/acetoacetate CoA-transferase beta subunit
K00100	bdhAB	butanol dehydrogenase
K01615	E4.1.1.70	glutaconyl-CoA decarboxylase
K01726
K01039	gctA	glutaconate CoA-transferase, subunit A
K01040	gctB	glutaconate CoA-transferase, subunit B
K00244	frdA	fumarate reductase flavoprotein subunit
K18122	cat2, abfT	4-hydroxybutyrate CoA-transferase
K00656	E2.3.1.54, pflD	formate C-acetyltransferase
K00677	lpxA	UDP-N-acetylglucosamine acyltransferase
K02535	lpxC	UDP-3-O-[3-hydroxymyristoyl] N-acetylglucosamine deacetylase
K16363	lpxC-fabZ	UDP-3-O-[3-hydroxymyristoyl] N-acetylglucosamine deacetylase / 3-hydroxyacyl-[acyl-carrier-protein] dehydratase
K02536	lpxD	UDP-3-O-[3-hydroxymyristoyl] glucosamine N-acyltransferase
K03269	lpxH	UDP-2,3-diacylglucosamine hydrolase
K00748	lpxB	lipid-A-disaccharide synthase
K00912	lpxK	tetraacyldisaccharide 4'-kinase
K01627	kdsA	2-dehydro-3-deoxyphosphooctonate aldolase (KDO 8-P synthase)
K03270	kdsC	3-deoxy-D-manno-octulosonate 8-phosphate phosphatase (KDO 8-P phosphatase)
K00979	kdsB	3-deoxy-manno-octulosonate cytidylyltransferase (CMP-KDO synthetase)
K02527	kdtA, waaA	3-deoxy-D-manno-octulosonic-acid transferase
K02517	lpxL, htrB	Kdo2-lipid IVA lauroyltransferase
K03271	gmhA, lpcA	D-sedoheptulose 7-phosphate isomerase
K03272	gmhC, hldE, waaE, rfaE	D-beta-D-heptose 7-phosphate kinase / D-beta-D-heptose 1-phosphate adenosyltransferase
K03273	gmhB	D-glycero-D-manno-heptose 1,7-bisphosphate phosphatase
K03274	gmhD, rfaD	ADP-L-glycero-D-manno-heptose 6-epimerase
K02843	waaF, rfaF	heptosyltransferase II
K02851	wecA, tagO, rfe	UDP-GlcNAc:undecaprenyl-phosphate GlcNAc-1-phosphate transferase
K13012	wbqP	O-antigen biosynthesis protein WbqP
K12996	rgpA	rhamnosyltransferase
K12997	rgpB	rhamnosyltransferase
K07272	rgpF	rhamnosyltransferase
K12999	rgpI	glucosyltransferase
K00677	lpxA	UDP-N-acetylglucosamine acyltransferase
K02535	lpxC	UDP-3-O-[3-hydroxymyristoyl] N-acetylglucosamine deacetylase
K16363	lpxC-fabZ	UDP-3-O-[3-hydroxymyristoyl] N-acetylglucosamine deacetylase / 3-hydroxyacyl-[acyl-carrier-protein] dehydratase
K02536	lpxD	UDP-3-O-[3-hydroxymyristoyl] glucosamine N-acyltransferase
K03269	lpxH	UDP-2,3-diacylglucosamine hydrolase
K00748	lpxB	lipid-A-disaccharide synthase
K00912	lpxK	tetraacyldisaccharide 4'-kinase
K02527	kdtA, waaA	3-deoxy-D-manno-octulosonic-acid transferase
K02517	lpxL, htrB	Kdo2-lipid IVA lauroyltransferase
K02560	lpxM, msbB	lauroyl-Kdo2-lipid IVA myristoyltransferase
K01154	hsdS	type I restriction enzyme, S subunit
K03427	hsdM	type I restriction enzyme M protein
K01153	hsdR	type I restriction enzyme, R subunit
K01155	E3.1.21.4	type II restriction enzyme
K00558	DNMT1, dcm	DNA (cytosine-5)-methyltransferase 1
K06223	dam	DNA adenine methylase
K07319	yhdJ	adenine-specific DNA-methyltransferase
K07318	K07318	adenine-specific DNA-methyltransferase
K00571	E2.1.1.72	site-specific DNA-methyltransferase (adenine-specific)
K01156	res	type III restriction enzyme
K07316	mod	adenine-specific DNA-methyltransferase
K07448	mrr	restriction system protein
K07452	mcrB	5-methylcytosine-specific restriction enzyme B
K11004	hlyB, cyaB	ATP-binding cassette, subfamily B, bacterial HlyB/CyaB
K11003	hlyD, cyaD	hemolysin D
K12340	tolC	outer membrane protein
K07091	lptF	lipopolysaccharide export system permease protein
K11720	lptG	lipopolysaccharide export system permease protein
K06861	lptB	lipopolysaccharide export system ATP-binding protein
K03569	mreB	rod shape-determining protein MreB and related proteins
K06218	relE, stbE	mRNA interferase RelE/StbE
K18831	higA	HTH-type transcriptional regulator / antitoxin HigA
K02621	parC	topoisomerase IV subunit A
K02622	parE	topoisomerase IV subunit B
K07172	mazE, chpAI	antitoxin MazE
K07154	hipA	serine/threonine-protein kinase HipA
K01885	EARS, gltX	glutamyl-tRNA synthetase
K19158	yoeB	toxin YoeB
K03973	pspC	phage shock protein C
K07473	dinJ	DNA-damage-inducible protein J
K03531	ftsZ	cell division protein FtsZ
K01627	kdsA	2-dehydro-3-deoxyphosphooctonate aldolase (KDO 8-P synthase)
K03270	kdsC	3-deoxy-D-manno-octulosonate 8-phosphate phosphatase (KDO 8-P phosphatase)
K00979	kdsB	3-deoxy-manno-octulosonate cytidylyltransferase (CMP-KDO synthetase)
K03271	gmhA, lpcA	D-sedoheptulose 7-phosphate isomerase
K03272	gmhC, hldE, waaE, rfaE	D-beta-D-heptose 7-phosphate kinase / D-beta-D-heptose 1-phosphate adenosyltransferase
K03273	gmhB	D-glycero-D-manno-heptose 1,7-bisphosphate phosphatase
K03274	gmhD, rfaD	ADP-L-glycero-D-manno-heptose 6-epimerase
K02474	wbpO	UDP-N-acetyl-D-galactosamine dehydrogenase
K13016	wbpB	UDP-N-acetyl-2-amino-2-deoxyglucuronate dehydrogenase
K01791	wecB	UDP-N-acetylglucosamine 2-epimerase (non-hydrolysing)
K13019	wbpI, wlbD	UDP-GlcNAc3NAcA epimerase
K02014	TC.FEV.OM	iron complex outermembrane recepter protein

## Sheet: gene_DE
The differential expression of speccies specific genes between health and dysbiosis
genes	KO	log2FC	log2CPM	P	FDR
tde:TDE1627	K00605	10.2075	7.18578	6.65276e-16	8.50954e-11
pgi:PG0754	K03168	8.53717	7.20249	7.57958e-14	4.84752e-09
pgi:PG0108	K02472	9.24722	6.28279	2.84426e-13	1.01631e-08
tde:TDE0240	K10671	9.05056	6.79888	4.76597e-13	1.01631e-08
tde:TDE0240	K10670	9.05056	6.79888	4.76722e-13	1.01631e-08
tde:TDE0240	K10672	9.05056	6.79888	4.76729e-13	1.01631e-08
faa:HMPREF0389_00425	K02669	9.42961	6.44751	7.88993e-13	1.16401e-08
pgi:PG2121	K01424	8.78503	6.72617	7.97497e-13	1.16401e-08
tde:TDE0773	K02982	8.03903	7.53314	8.19018e-13	1.16401e-08
faa:HMPREF0389_00334	K00962	8.67593	5.77054	9.4326e-13	1.20652e-08
faa:HMPREF0389_01077	K00215	9.11034	6.15653	1.30801e-12	1.52097e-08
pgi:PG0790	K03979	9.86521	6.86516	1.82496e-12	1.67882e-08
pgi:PG0343	K01761	8.90928	6.83215	1.87608e-12	1.67882e-08
tde:TDE1625	K00282	8.80531	6.57622	1.92704e-12	1.67882e-08
pgi:PG1175	K06147	8.06109	6.46419	1.9921e-12	1.67882e-08
pgi:PG0429	K00174	8.52998	8.48394	2.10001e-12	1.67882e-08
pgi:PG2182	K00346	8.22007	6.21597	2.49477e-12	1.87709e-08
faa:HMPREF0389_00226	K01905	7.5234	6.61106	3.31646e-12	2.35671e-08
pgi:PG0075	K01933	8.92104	5.98892	3.51737e-12	2.36793e-08
pgi:PG0881	K03553	8.06312	6.69719	6.79005e-12	4.34258e-08
pgi:PG1176	K06147	8.05851	6.45579	7.348e-12	4.42592e-08
pgi:PG0230	K00616	8.50169	5.65469	7.6124e-12	4.42592e-08
faa:HMPREF0389_00855	K02867	7.34598	7.50815	9.35373e-12	5.00359e-08
faa:HMPREF0389_00044	K00266	7.03806	6.04144	9.38833e-12	5.00359e-08
faa:HMPREF0389_01570	K00821	8.02632	8.60699	1.04207e-11	5.33167e-08
pgi:PG1956	K18122	9.25975	6.28554	1.18233e-11	5.6993e-08
tde:TDE2200	K01761	8.26309	6.74015	1.24887e-11	5.6993e-08
faa:HMPREF0389_00075	K00790	7.93425	6.48145	1.26518e-11	5.6993e-08
pgi:PG2199	K06158	8.24206	6.26194	1.29216e-11	5.6993e-08
tde:TDE0767	K02906	7.50903	6.94833	1.37403e-11	5.85843e-08
pgi:PG0594	K03086	8.64964	6.63442	1.55341e-11	6.07087e-08
tde:TDE0019	K01938	9.03959	6.08971	1.57111e-11	6.07087e-08
pgi:PG0095	K03555	7.85755	6.25303	1.62945e-11	6.07087e-08
pgi:PG1038	K03657	8.83338	6.77463	1.6402e-11	6.07087e-08
tde:TDE0852	K02871	7.43761	5.83557	1.66117e-11	6.07087e-08
pgi:PG0709	K03772	8.56389	7.52589	1.96054e-11	6.96591e-08
pgi:PG1940	K02355	7.65522	10.0169	2.08144e-11	7.19561e-08
pgi:PG2217	K01662	8.14794	6.16207	2.14407e-11	7.21706e-08
pgi:PG1810	K00175	7.51304	6.3738	2.60874e-11	8.55601e-08
tde:TDE1063	K01874	8.35895	5.49652	3.38142e-11	1.08129e-07
pgi:PG0258	K09013	8.64797	7.00673	3.75487e-11	1.17143e-07
pgi:PG1253	K01972	9.13188	6.18768	4.03909e-11	1.2301e-07
pgi:PG1948	K06889	7.89756	5.91477	4.36335e-11	1.29794e-07
pgi:PG2117	K02959	8.15494	8.12316	4.7167e-11	1.37117e-07
tde:TDE0062	K02806	7.61485	6.18349	5.05699e-11	1.43742e-07
faa:HMPREF0389_01626	K00789	7.21899	5.56901	5.43047e-11	1.51003e-07
faa:HMPREF0389_01470	K01040	8.41318	7.36351	5.68427e-11	1.54697e-07
tde:TDE2421	K03043	6.85137	6.79849	5.90562e-11	1.54815e-07
faa:HMPREF0389_01060	K01951	7.21064	5.68809	5.93067e-11	1.54815e-07
pgi:PG2181	K00347	8.62335	5.73577	6.35815e-11	1.57883e-07
faa:HMPREF0389_01279	K02004	8.00986	5.86	6.4288e-11	1.57883e-07
pgi:PG1677	K00927	7.56968	5.92813	6.54144e-11	1.57883e-07
faa:HMPREF0389_01183	K02469	6.97793	5.66483	6.54635e-11	1.57883e-07
pgi:PG0945	K01992	8.57329	5.70319	6.66539e-11	1.57883e-07
tpk:JO40_00025	K00324	9.38979	6.41699	6.86295e-11	1.59495e-07
pgi:PG0578	K01925	8.1837	5.36066	6.98281e-11	1.59495e-07
tde:TDE1950	K07335	6.65944	6.30315	7.88921e-11	1.77037e-07
pgi:PG0670	K02016	7.99142	6.00746	9.23971e-11	2.03767e-07
pgi:PG0329	K00603	8.04262	6.46209	9.62911e-11	2.06193e-07
pgi:PG0086	K05592	7.98314	6.68935	9.67897e-11	2.06193e-07
faa:HMPREF0389_00368	K03431	7.56892	6.16213	9.87452e-11	2.06193e-07
pgi:PG0202	K01719	7.92934	5.95144	9.9945e-11	2.06193e-07
pgi:PG1803	K02117	9.1212	8.11691	1.07828e-10	2.18926e-07
pgi:PG0153	K01876	7.27029	6.70751	1.1599e-10	2.31817e-07
pgi:PG0328	K01468	7.80495	5.83581	1.19397e-10	2.32593e-07
pgi:PG0074	K02835	7.87909	6.58962	1.20817e-10	2.32593e-07
tde:TDE0779	K02931	7.5278	6.37817	1.2592e-10	2.32593e-07
tde:TDE2423	K02864	8.55195	6.32679	1.26278e-10	2.32593e-07
faa:HMPREF0389_01068	K06997	6.8838	5.58457	1.27458e-10	2.32593e-07
tde:TDE0456	K06215	8.68145	5.77128	1.27465e-10	2.32593e-07
pgi:PG2010	K01835	7.55587	6.08015	1.31084e-10	2.32593e-07
tde:TDE1741	K05366	7.91489	5.85752	1.32463e-10	2.32593e-07
faa:HMPREF0389_00695	K01448	6.94894	5.75969	1.34331e-10	2.32593e-07
faa:HMPREF0389_00847	K02906	7.02293	7.17639	1.34563e-10	2.32593e-07
faa:HMPREF0389_00680	K01006	6.72745	5.23956	1.38492e-10	2.33186e-07
pgi:PG0530	K01955	7.99034	6.83781	1.38943e-10	2.33186e-07
pgi:PG0171	K01119	8.84231	5.91706	1.4125e-10	2.33186e-07
tde:TDE0882	K06960	6.91895	5.39084	1.42198e-10	2.33186e-07
tde:TDE1672	K01358	8.4279	5.56151	1.49586e-10	2.40759e-07
pgi:PG0445	K01258	8.78113	5.8545	1.51249e-10	2.40759e-07
faa:HMPREF0389_00092	K04043	6.30626	6.65087	1.52462e-10	2.40759e-07
faa:HMPREF0389_01658	K00925	6.45064	5.82293	1.56565e-10	2.44223e-07
tde:TDE2768	K02390	7.3873	6.20097	1.60656e-10	2.47585e-07
faa:HMPREF0389_00856	K02601	6.9379	6.9726	1.69413e-10	2.57972e-07
faa:HMPREF0389_00835	K02931	6.63036	5.48473	2.00175e-10	2.97368e-07
tde:TDE2738	K01417	7.37745	5.35535	2.0033e-10	2.97368e-07
faa:HMPREF0389_00107	K09903	7.9217	5.14137	2.0226e-10	2.97368e-07
pgi:PG2189	K00928	7.8735	5.92695	2.07971e-10	3.0229e-07
tde:TDE1188	K00325	9.0116	7.16088	2.15892e-10	3.09378e-07
pgi:PG1841	K01163	9.40711	6.43896	2.17684e-10	3.09378e-07
pgi:PG1937	K02926	8.67035	6.59715	2.24695e-10	3.15833e-07
tde:TDE0408	K00528	7.68328	5.64324	2.50384e-10	3.48116e-07
faa:HMPREF0389_00043	K00528	7.4654	5.7652	2.62224e-10	3.60656e-07
pgi:PG1775	K03687	7.30553	5.41126	2.6917e-10	3.65488e-07
pgi:PG2221	K18707	8.18134	5.36737	2.71452e-10	3.65488e-07
pgi:PG0306	K03612	8.22776	6.04474	2.78242e-10	3.70729e-07
pgi:PG0597	K02939	8.02541	7.95987	2.83451e-10	3.71656e-07
pgi:PG1563	K00973	7.79012	5.84026	2.84777e-10	3.71656e-07
faa:HMPREF0389_01301	K02117	6.799	6.3055	2.87655e-10	3.71656e-07
pgi:PG1834	K00703	7.6754	5.57891	2.98355e-10	3.75603e-07
pgi:PG1066	K01034	8.09409	5.29704	3.01275e-10	3.75603e-07
ash:AL1_09400	K14623	6.79017	5.2552	3.05793e-10	3.75603e-07
pgi:PG1805	K02120	7.53439	7.36219	3.07477e-10	3.75603e-07
pgi:PG0710	K03773	6.60701	5.73727	3.11633e-10	3.75603e-07
faa:HMPREF0389_00868	K07030	6.47206	6.31777	3.13297e-10	3.75603e-07
pgi:PG0070	K00677	8.08738	6.08309	3.14427e-10	3.75603e-07
pgi:PG1190	K00018	8.711	5.7943	3.16014e-10	3.75603e-07
pgi:PG0623	K01803	9.07832	6.11892	3.17727e-10	3.75603e-07
faa:HMPREF0389_00724	K03695	6.71061	5.49776	3.20074e-10	3.75603e-07
faa:HMPREF0389_01468	K01572	6.36779	6.06307	3.23989e-10	3.7674e-07
tde:TDE0949	K01689	7.53197	5.99977	3.57204e-10	4.101e-07
tde:TDE0789	K02952	8.58545	6.35902	3.5909e-10	4.101e-07
faa:HMPREF0389_01271	K02051	6.99583	5.39609	3.62472e-10	4.10299e-07
tde:TDE0295	K02469	8.49742	5.62445	3.77512e-10	4.23575e-07
tde:TDE0947	K02355	8.24572	5.40324	3.86056e-10	4.29395e-07
tde:TDE0743	K00384	6.68487	6.4738	4.05896e-10	4.47571e-07
faa:HMPREF0389_00551	K05837	7.6259	4.91713	4.21486e-10	4.57888e-07
tde:TDE0470	K03798	8.05907	5.25758	4.23634e-10	4.57888e-07
pgi:PG1012	K06168	8.40051	5.54781	4.25992e-10	4.57888e-07
tde:TDE2198	K03737	7.42125	6.20601	4.30467e-10	4.58842e-07
tfo:BFO_2281	K04047	5.79738	6.67774	4.75987e-10	5.00275e-07
pgi:PG0279	K00029	7.41821	5.5153	4.77705e-10	5.00275e-07
faa:HMPREF0389_00941	K01916	7.62005	4.90538	4.81482e-10	5.00275e-07
tde:TDE1986	K01768	6.78904	5.73806	4.87645e-10	5.00275e-07
pgi:PG1808	K00951	7.35865	6.0035	4.88894e-10	5.00275e-07
tde:TDE1493	K03409	7.78497	5.65092	4.99312e-10	5.0518e-07
tde:TDE0819	K06147	8.43584	5.56462	5.01586e-10	5.0518e-07
pgi:PG0001	K02313	7.79809	6.40121	5.05798e-10	5.05442e-07
tde:TDE0300	K01255	6.96515	5.62763	5.25575e-10	5.21134e-07
faa:HMPREF0389_01274	K02003	7.44716	5.76035	5.38399e-10	5.29743e-07
faa:HMPREF0389_00083	K02871	7.20674	5.75023	5.45203e-10	5.32343e-07
pgi:PG0803	K02564	8.14065	5.33438	5.56935e-10	5.39679e-07
tde:TDE2424	K02863	6.62489	6.1783	5.9178e-10	5.65095e-07
pgi:PG0159	K07386	8.14637	7.93031	5.95214e-10	5.65095e-07
tde:TDE2606	K01712	8.31916	6.37497	6.02094e-10	5.65095e-07
pgi:PG1094	K01840	7.66136	5.54579	6.0443e-10	5.65095e-07
pgi:PG2097	K00948	7.31896	6.22036	6.08506e-10	5.65095e-07
tde:TDE1683	K02117	7.29169	6.45646	6.09672e-10	5.65095e-07
pgi:PG0418	K01358	6.70609	5.429	6.33227e-10	5.80175e-07
pgi:PG0880	K03564	7.75856	5.00865	6.39847e-10	5.80175e-07
faa:HMPREF0389_01564	K02004	6.98699	6.35237	6.40144e-10	5.80175e-07
pgi:PG1115	K03106	7.73765	5.9902	6.44085e-10	5.80175e-07
pgi:PG1418	K02343	7.90149	5.14512	6.62021e-10	5.92162e-07
pgi:PG0005	K07098	7.45678	5.55959	6.93123e-10	6.15676e-07
pgi:PG0951	K01588	7.75957	5.79184	7.15833e-10	6.31463e-07
faa:HMPREF0389_01146	K01867	7.03797	5.05361	7.32723e-10	6.3446e-07
faa:HMPREF0389_00836	K02895	6.48972	5.95099	7.35716e-10	6.3446e-07
pgi:PG0375	K02871	7.82631	7.62042	7.39063e-10	6.3446e-07
faa:HMPREF0389_00606	K02335	6.98386	5.01568	7.39071e-10	6.3446e-07
pgi:PG0163	K00895	7.61826	5.6699	7.85869e-10	6.70137e-07
pgi:PG1849	K03631	7.53245	6.00371	7.97758e-10	6.7577e-07
tde:TDE1293	K03568	7.76668	5.63865	8.03474e-10	6.76134e-07
sbr:SY1_07190	K02356	6.85509	5.7035	8.6038e-10	7.1643e-07
faa:HMPREF0389_01628	K03581	7.66378	4.93637	8.62561e-10	7.1643e-07
tde:TDE0407	K00266	7.03332	6.14244	8.92144e-10	7.3622e-07
pgi:PG0585	K09117	7.85305	5.14624	9.02777e-10	7.40219e-07
tde:TDE0968	K02356	7.29419	5.26285	9.14349e-10	7.44932e-07
tde:TDE0923	K06147	8.43911	5.56153	9.56961e-10	7.63057e-07
tde:TDE1603	K16786	8.48961	5.61348	9.65181e-10	7.63057e-07
tde:TDE1603	K16787	8.48961	5.61348	9.65504e-10	7.63057e-07
faa:HMPREF0389_01008	K07335	6.70894	6.50066	9.65819e-10	7.63057e-07
faa:HMPREF0389_00837	K02874	7.37628	5.69956	9.66424e-10	7.63057e-07
pgi:PG0332	K03628	6.60987	7.01707	1.07218e-09	8.40689e-07
tde:TDE1106	K02519	6.8518	6.16675	1.08386e-09	8.40689e-07
tde:TDE2639	K08602	7.39732	6.61181	1.08446e-09	8.40689e-07
pgi:PG0046	K00981	7.69541	5.73737	1.15141e-09	8.87208e-07
faa:HMPREF0389_00809	K03046	6.93119	7.81203	1.21731e-09	9.32371e-07
sbr:SY1_17900	K02190	5.8699	6.58811	1.24375e-09	9.46278e-07
pit:PIN17_A1665	K11031	8.3686	8.02445	1.25241e-09	9.46278e-07
faa:HMPREF0389_01358	K01255	7.82932	5.07067	1.26649e-09	9.46278e-07
pgi:PG0361	K06872	8.52749	6.53261	1.27224e-09	9.46278e-07
pgi:PG2068	K00980	7.4055	5.48771	1.27246e-09	9.46278e-07
faa:HMPREF0389_00845	K02892	7.38208	5.70745	1.32533e-09	9.79903e-07
tde:TDE0768	K02926	6.89888	5.78899	1.43476e-09	1.04575e-06
faa:HMPREF0389_00325	K02600	7.47116	5.39584	1.4355e-09	1.04575e-06
faa:HMPREF0389_01276	K07243	6.83201	6.98653	1.43892e-09	1.04575e-06
pgi:PG1694	K07082	7.63156	4.9253	1.46101e-09	1.05581e-06
faa:HMPREF0389_01604	K09698	6.656	5.2465	1.5885e-09	1.14149e-06
faa:HMPREF0389_00822	K02952	6.88424	6.07795	1.63706e-09	1.16981e-06
tde:TDE1893	K03596	7.69426	4.96123	1.84614e-09	1.31189e-06
tde:TDE1076	K02032	7.69426	4.9756	1.85948e-09	1.31192e-06
tde:TDE2446	K00027	8.30649	8.11055	1.86982e-09	1.31192e-06
pgi:PG0500	K00773	7.90432	5.94626	1.87712e-09	1.31192e-06
pgi:PG1794	K02335	7.3625	5.46254	1.88722e-09	1.31192e-06
faa:HMPREF0389_01220	K03499	7.65893	4.93635	1.95637e-09	1.3512e-06
pgi:PG1343	K03801	7.28365	5.39646	1.96485e-09	1.3512e-06
faa:HMPREF0389_01364	K07284	7.76863	5.01755	2.02036e-09	1.37659e-06
faa:HMPREF0389_00031	K01873	6.76082	4.84547	2.0233e-09	1.37659e-06
faa:HMPREF0389_01497	K02111	7.17032	6.03296	2.16136e-09	1.458e-06
tde:TDE0610	K00074	9.11134	7.14724	2.16574e-09	1.458e-06
tde:TDE2194	K00639	7.0196	6.14496	2.21413e-09	1.48277e-06
tde:TDE1413	K01841	6.92469	5.51057	2.3209e-09	1.54618e-06
faa:HMPREF0389_01406	K03664	8.06534	5.88692	2.34771e-09	1.55089e-06
faa:HMPREF0389_00112	K11749	6.64522	5.11015	2.35222e-09	1.55089e-06
tde:TDE0780	K02954	6.7281	5.66256	2.37534e-09	1.55616e-06
faa:HMPREF0389_01221	K03498	7.75422	5.00866	2.38455e-09	1.55616e-06
faa:HMPREF0389_00808	K15581	6.52926	5.02572	2.43769e-09	1.58277e-06
trm:JO41_07070	K01643	7.38928	5.2893	2.46692e-09	1.59366e-06
tde:TDE2396	K03217	6.72272	5.17137	2.51085e-09	1.61388e-06
pgi:PG1370	K04567	7.4394	7.36113	2.54292e-09	1.62632e-06
faa:HMPREF0389_00608	K00384	7.1513	5.70341	2.63959e-09	1.67975e-06
tde:TDE0790	K02948	6.26507	5.13703	2.65997e-09	1.68434e-06
pdt:Prede_0200	K03733	7.83891	5.87134	2.67368e-09	1.68468e-06
faa:HMPREF0389_00529	K03798	5.98512	5.38268	2.70528e-09	1.69624e-06
tde:TDE2786	K02337	7.03591	5.0597	2.86624e-09	1.78339e-06
pgi:PG2033	K00266	7.27621	6.19102	2.87216e-09	1.78339e-06
pgi:PG1366	K00790	8.13616	5.33985	2.89897e-09	1.79134e-06
tde:TDE1673	K03544	7.30901	4.74483	2.9235e-09	1.79781e-06
faa:HMPREF0389_00854	K02863	6.69564	6.43378	2.95894e-09	1.8109e-06
pgi:PG0317	K01277	7.98761	5.20883	2.9888e-09	1.81507e-06
pgi:PG0307	K03613	7.64595	4.92086	2.99653e-09	1.81507e-06
faa:HMPREF0389_00564	K01689	7.38462	4.72978	3.01885e-09	1.81507e-06
faa:HMPREF0389_00313	K03531	6.68099	6.64079	3.02252e-09	1.81507e-06
pgi:PG0629	K00858	7.67762	4.94546	3.05979e-09	1.82887e-06
tde:TDE1943	K02986	6.79191	7.03155	3.09629e-09	1.83952e-06
pgi:PG1076	K00248	8.70721	8.05983	3.10637e-09	1.83952e-06
faa:HMPREF0389_00832	K02933	6.34653	5.79312	3.13496e-09	1.84789e-06
pgi:PG1353	K00762	7.95527	5.20876	3.17246e-09	1.86142e-06
pgi:PG0316	K01875	7.43487	6.47029	3.23981e-09	1.89226e-06
faa:HMPREF0389_01388	K04759	6.36432	6.34081	3.27226e-09	1.90252e-06
tde:TDE0933	K00925	7.00001	5.02185	3.35788e-09	1.93215e-06
pgi:PG0976	K01923	7.40641	6.47324	3.38731e-09	1.93215e-06
tde:TDE0239	K10670	7.22409	5.19011	3.39834e-09	1.93215e-06
tde:TDE0239	K10672	7.22409	5.19011	3.39856e-09	1.93215e-06
tde:TDE0239	K10671	7.22409	5.19011	3.39874e-09	1.93215e-06
pgi:PG1247	K01735	8.38241	6.36777	3.45216e-09	1.95383e-06
pgi:PG1379	K02051	7.05371	5.02939	3.51406e-09	1.9801e-06
pgi:PG1914	K02952	7.48499	7.29745	3.53948e-09	1.98568e-06
tpk:JO40_10015	K03797	7.60641	4.91193	3.64472e-09	2.02786e-06
sbr:SY1_01880	K00688	6.96372	5.49612	3.64638e-09	2.02786e-06
faa:HMPREF0389_00940	K00625	7.52135	4.83024	3.79909e-09	2.10364e-06
pgi:PG0488	K03551	6.7059	4.80821	3.82639e-09	2.10963e-06
faa:HMPREF0389_01106	K11717	7.21791	5.18818	3.98126e-09	2.18559e-06
pgi:PG0646	K02013	7.14271	5.14885	4.00867e-09	2.19123e-06
sbr:SY1_02170	K02406	6.8757	9.37494	4.06072e-09	2.21024e-06
pgi:PG0547	K07133	7.6412	6.26611	4.24435e-09	2.3004e-06
pgi:PG0270	K04761	7.57683	4.89754	4.29166e-09	2.31623e-06
pgi:PG0380	K03702	6.81869	5.39223	4.37362e-09	2.35055e-06
tde:TDE1751	K02888	6.66627	4.79099	4.47854e-09	2.39686e-06
faa:HMPREF0389_01749	K03315	6.07951	4.94248	4.59695e-09	2.44394e-06
pgi:PG1901	K02838	8.40185	5.55366	4.60472e-09	2.44394e-06
faa:HMPREF0389_00404	K06207	5.85085	5.07558	4.69841e-09	2.48336e-06
faa:HMPREF0389_00747	K01715	6.34893	5.14176	4.72701e-09	2.4882e-06
faa:HMPREF0389_01543	K03529	7.193	5.16541	4.80559e-09	2.50895e-06
sbr:SY1_08190	K03628	6.704	5.15252	4.80567e-09	2.50895e-06
tfo:BFO_0261	K00134	5.59497	9.40038	4.83356e-09	2.51325e-06
pgi:PG1411	K07085	6.9709	5.58845	4.87327e-09	2.52365e-06
faa:HMPREF0389_00421	K02653	6.57091	5.66858	4.95077e-09	2.55344e-06
faa:HMPREF0389_01009	K01619	6.29173	5.10003	4.97217e-09	2.55369e-06
sbr:SY1_14370	K00261	5.61218	6.73717	5.00857e-09	2.55369e-06
faa:HMPREF0389_00709	K03621	6.71201	5.15567	5.01116e-09	2.55369e-06
pgi:PG1565	K02527	7.16826	5.31655	5.11959e-09	2.5986e-06
pgi:PG0604	K03527	7.76013	5.0477	5.17475e-09	2.61622e-06
faa:HMPREF0389_00831	K02881	7.53197	7.59884	5.31249e-09	2.67528e-06
faa:HMPREF0389_01194	K00058	5.69763	5.72121	5.54222e-09	2.78002e-06
pgi:PG0135	K02528	6.90457	5.08113	5.58494e-09	2.79051e-06
faa:HMPREF0389_00303	K08384	7.03401	4.48876	5.6164e-09	2.79531e-06
tde:TDE0251	K01667	6.63803	6.838	5.99445e-09	2.9719e-06
faa:HMPREF0389_00474	K01915	7.18922	4.59271	6.08745e-09	3.00588e-06
faa:HMPREF0389_00830	K02988	6.90148	6.50106	6.10999e-09	3.00588e-06
faa:HMPREF0389_00807	K15582	6.44841	5.43631	6.29666e-09	3.07918e-06
faa:HMPREF0389_01184	K02470	6.92295	5.46073	6.30714e-09	3.07918e-06
tde:TDE0576	K02433	7.46295	4.78688	6.8447e-09	3.32892e-06
faa:HMPREF0389_01731	K02945	5.534	6.16633	6.92998e-09	3.34998e-06
tde:TDE0818	K06147	7.63099	5.59762	6.96255e-09	3.34998e-06
pgi:PG0512	K00942	7.5931	4.87771	6.96658e-09	3.34998e-06
tde:TDE1678	K02990	7.86858	5.10508	7.03483e-09	3.37013e-06
sbr:SY1_23600	K00134	5.61625	5.92565	7.11807e-09	3.37899e-06
pgi:PG2164	K01802	7.10213	6.0331	7.14686e-09	3.37899e-06
faa:HMPREF0389_01538	K01262	6.03226	5.47384	7.14786e-09	3.37899e-06
pgi:PG0477	K01918	7.85042	5.15278	7.15898e-09	3.37899e-06
tde:TDE0765	K02358	6.80193	9.56087	7.19527e-09	3.38363e-06
pgi:PG0592	K02909	6.40123	6.39958	7.25343e-09	3.39848e-06
tde:TDE0204	K01885	7.33238	5.34766	7.31089e-09	3.41291e-06
pgi:PG0130	K01834	5.86302	6.03545	7.3609e-09	3.42376e-06
faa:HMPREF0389_00816	K03106	6.74479	4.88792	7.40259e-09	3.43028e-06
faa:HMPREF0389_00051	K14441	7.05023	5.05845	7.42857e-09	3.43028e-06
faa:HMPREF0389_00555	K05515	7.01619	4.47634	7.48856e-09	3.44555e-06
tde:TDE2763	K02416	7.67579	5.54767	7.53125e-09	3.45277e-06
faa:HMPREF0389_01240	K03310	5.31006	6.20072	7.71434e-09	3.52407e-06
pgi:PG1049	K02067	7.1803	4.58514	7.7733e-09	3.5374e-06
tde:TDE2001	K01417	7.03168	4.48395	7.79882e-09	3.5374e-06
tde:TDE0597	K00209	6.81851	5.01301	7.84405e-09	3.54349e-06
pgi:PG0576	K01928	7.18059	5.89558	7.86766e-09	3.54349e-06
faa:HMPREF0389_00358	K03530	5.55195	7.19976	7.92113e-09	3.55506e-06
faa:HMPREF0389_00861	K01174	8.3556	6.59968	7.97871e-09	3.56838e-06
tde:TDE1007	K02392	7.48043	4.79778	8.06006e-09	3.58495e-06
faa:HMPREF0389_00853	K02864	5.96145	5.90515	8.07181e-09	3.58495e-06
pgi:PG1598	K03101	7.2729	5.43357	8.13005e-09	3.59832e-06
pgi:PG2034	K00528	7.48928	5.62509	8.24082e-09	3.63477e-06
tde:TDE1339	K06412	6.33572	5.06771	8.41785e-09	3.70009e-06
faa:HMPREF0389_01372	K01870	6.10553	5.75882	8.54017e-09	3.741e-06
faa:HMPREF0389_00735	K01738	7.74828	4.99807	8.79819e-09	3.84088e-06
faa:HMPREF0389_01692	K02358	8.17666	10.2101	8.88732e-09	3.86659e-06
tde:TDE1012	K06959	6.91241	5.08798	9.02443e-09	3.91293e-06
tde:TDE1211	K03667	7.3422	4.69826	9.10551e-09	3.93475e-06
faa:HMPREF0389_00598	K00382	6.18647	5.91318	9.2784e-09	3.99596e-06
pgi:PG0584	K03531	7.16753	5.83207	9.54427e-09	4.09441e-06
pgi:PG0992	K01868	5.92739	8.05713	9.57686e-09	4.09441e-06
faa:HMPREF0389_01568	K00620	6.27702	7.94689	9.62719e-09	4.09441e-06
tde:TDE1915	K00100	7.06745	4.5067	9.63503e-09	4.09441e-06
tde:TDE0985	K13893	7.90346	8.47638	9.72439e-09	4.11236e-06
faa:HMPREF0389_00789	K01591	7.28898	4.6618	9.74158e-09	4.11236e-06
pgi:PG1812	K00174	7.01277	6.59817	9.7791e-09	4.11462e-06
faa:HMPREF0389_00746	K00074	6.38238	5.54543	9.86742e-09	4.12713e-06
tde:TDE1331	K00527	7.22397	4.70362	9.87645e-09	4.12713e-06
faa:HMPREF0389_01233	K00432	7.1303	4.55331	9.90563e-09	4.12713e-06
pgi:PG0806	K03340	6.79267	5.01097	9.9841e-09	4.14632e-06
pgi:PG1145	K01897	7.25817	5.54776	1.01648e-08	4.2077e-06
pgi:PG1396	K03569	7.44166	7.22991	1.02774e-08	4.23462e-06
pgi:PG0305	K03614	7.60038	6.20745	1.0296e-08	4.23462e-06
sbr:SY1_06740	K02078	5.74524	7.28814	1.05289e-08	4.31651e-06
pgi:PG1704	K04084	7.71652	7.08875	1.07724e-08	4.40223e-06
tfo:BFO_2203	K01787	6.43991	5.64523	1.13812e-08	4.63622e-06
tde:TDE0769	K02892	6.23636	5.30598	1.2209e-08	4.94164e-06
pgi:PG1653	K07024	7.34107	5.47998	1.22403e-08	4.94164e-06
pgi:PG0529	K01956	6.54621	5.15236	1.22469e-08	4.94164e-06
faa:HMPREF0389_00751	K02520	6.59121	5.49365	1.23324e-08	4.94675e-06
faa:HMPREF0389_00503	K18682	6.81161	7.31795	1.23369e-08	4.94675e-06
tde:TDE2589	K01269	7.01086	4.4699	1.24255e-08	4.94931e-06
pgi:PG0588	K00606	7.80343	5.03748	1.2451e-08	4.94931e-06
tfo:BFO_1636	K00241	6.74802	5.93906	1.24725e-08	4.94931e-06
pgi:PG1820	K03385	6.60695	6.21061	1.24981e-08	4.94931e-06
tde:TDE0038	K09458	7.97556	5.18241	1.26066e-08	4.97687e-06
faa:HMPREF0389_01072	K03218	7.11441	4.54403	1.26778e-08	4.98289e-06
pgi:PG0589	K01951	6.34218	7.05076	1.26997e-08	4.98289e-06
faa:HMPREF0389_01061	K00088	6.70535	6.10949	1.33604e-08	5.22303e-06
pgi:PG1723	K02968	7.39214	4.74796	1.34339e-08	5.22303e-06
faa:HMPREF0389_00530	K04075	5.76158	4.95523	1.34343e-08	5.22303e-06
pgi:PG1126	K02824	7.93843	5.14226	1.36765e-08	5.30109e-06
pgi:PG1592	K07037	6.66735	5.24766	1.40112e-08	5.41443e-06
tde:TDE2692	K01937	6.5878	4.69147	1.4192e-08	5.46778e-06
faa:HMPREF0389_01605	K01938	6.58057	4.70925	1.42843e-08	5.48682e-06
pit:PIN17_0434	K03439	8.82669	5.90752	1.43635e-08	5.49259e-06
tde:TDE1677	K03111	6.70464	6.17232	1.43852e-08	5.49259e-06
pgi:PG0120	K01791	7.40802	5.37217	1.46996e-08	5.59592e-06
pgi:PG0151	K03110	7.8772	5.96649	1.49902e-08	5.68962e-06
pdt:Prede_0212	K02864	7.18978	5.52179	1.55679e-08	5.89138e-06
faa:HMPREF0389_01229	K00820	6.19861	4.89201	1.57312e-08	5.93563e-06
faa:HMPREF0389_01445	K01409	6.40675	5.89135	1.61474e-08	6.07473e-06
pgi:PG1938	K02906	6.19049	8.14499	1.62599e-08	6.09914e-06
faa:HMPREF0389_01123	K00615	6.99264	5.15731	1.66946e-08	6.24388e-06
tde:TDE1587	K01876	7.57517	4.86992	1.67943e-08	6.25189e-06
pgi:PG1068	K18013	6.7827	4.98053	1.68138e-08	6.25189e-06
faa:HMPREF0389_00566	K00927	6.93945	4.42312	1.73236e-08	6.42278e-06
pgi:PG0099	K01890	8.06	7.09967	1.75366e-08	6.48297e-06
sbr:SY1_08970	K06207	6.01316	5.65883	1.76387e-08	6.50191e-06
faa:HMPREF0389_01259	K04477	7.00126	4.46221	1.79609e-08	6.60165e-06
faa:HMPREF0389_00076	K03569	7.49297	6.12771	1.80895e-08	6.62987e-06
faa:HMPREF0389_01587	K01779	6.84694	4.96464	1.83344e-08	6.70045e-06
pgi:PG1768	K07391	7.32571	5.43281	1.83899e-08	6.70157e-06
tde:TDE2217	K10540	6.21772	7.22442	1.8484e-08	6.71674e-06
pgi:PG2142	K03595	7.17882	5.68688	1.86386e-08	6.75371e-06
faa:HMPREF0389_00014	K02950	7.51915	6.61133	1.91181e-08	6.89175e-06
tde:TDE2665	K00088	5.75147	5.09318	1.91574e-08	6.89175e-06
pgi:PG0958	K07058	7.29259	4.66244	1.91812e-08	6.89175e-06
pgi:PG0084	K01752	7.47094	5.58912	1.93431e-08	6.93047e-06
pgi:PG1829	K01897	7.8162	6.87051	1.94701e-08	6.95491e-06
tde:TDE0872	K03553	7.02334	5.0399	1.95201e-08	6.95491e-06
tde:TDE0588	K01745	7.22143	4.61249	1.97776e-08	7.02711e-06
pgi:PG1815	K00979	7.86738	5.10244	1.9973e-08	7.07685e-06
faa:HMPREF0389_00929	K09458	7.10176	6.15423	2.00582e-08	7.0874e-06
pgi:PG1543	K07107	7.82577	5.05383	2.026e-08	7.13899e-06
faa:HMPREF0389_00843	K02965	6.97655	4.45	2.03638e-08	7.15586e-06
pgi:PG1780	K00652	6.29369	6.10131	2.04669e-08	7.17239e-06
pgi:PG2159	K00231	6.86209	5.07645	2.05618e-08	7.18597e-06
pgi:PG0357	K00609	7.04446	5.21027	2.06588e-08	7.20017e-06
faa:HMPREF0389_01302	K02118	6.17702	6.04479	2.08319e-08	7.23783e-06
faa:HMPREF0389_01735	K03043	7.16958	7.24151	2.09527e-08	7.23783e-06
faa:HMPREF0389_01499	K02112	5.6076	5.40449	2.09709e-08	7.23783e-06
sbr:SY1_02660	K01999	7.58909	4.87981	2.10392e-08	7.23783e-06
tde:TDE0238	K03671	7.53336	4.84611	2.10766e-08	7.23783e-06
tde:TDE0903	K03657	7.36313	4.71187	2.12e-08	7.23783e-06
pgi:PG0033	K09760	7.32763	4.68316	2.12702e-08	7.23783e-06
sbr:SY1_08280	K03413	6.18852	5.18186	2.12704e-08	7.23783e-06
tfo:BFO_2624	K03773	6.86284	5.2751	2.12761e-08	7.23783e-06
pgi:PG1613	K05606	7.12831	4.54447	2.14185e-08	7.26695e-06
pgi:PG1241	K03596	6.06802	6.69408	2.16639e-08	7.30735e-06
pdt:Prede_0091	K02968	6.75977	6.03572	2.17049e-08	7.30735e-06
faa:HMPREF0389_00295	K10439	5.49329	5.18388	2.1709e-08	7.30735e-06
faa:HMPREF0389_01740	K03070	5.61649	6.25648	2.20305e-08	7.39611e-06
tde:TDE0285	K02355	6.90276	4.96625	2.23487e-08	7.4833e-06
faa:HMPREF0389_00532	K01921	6.51973	5.12328	2.24844e-08	7.50907e-06
faa:HMPREF0389_00833	K02994	5.80071	5.2301	2.26974e-08	7.56049e-06
tde:TDE1195	K01322	6.85568	5.13744	2.28455e-08	7.59006e-06
tde:TDE1338	K00919	6.34964	4.52986	2.32239e-08	7.69537e-06
faa:HMPREF0389_01217	K03497	6.49456	5.36252	2.32829e-08	7.69537e-06
tde:TDE1212	K02387	6.81312	4.87509	2.35117e-08	7.75099e-06
faa:HMPREF0389_00451	K01520	6.57748	4.70573	2.36824e-08	7.7872e-06
sbr:SY1_04770	K03310	6.56101	5.09479	2.37828e-08	7.80014e-06
pgi:PG1582	K07114	8.62133	5.72861	2.39336e-08	7.82954e-06
faa:HMPREF0389_01305	K04077	5.99465	6.87385	2.42033e-08	7.88116e-06
pgi:PG0800	K07137	6.60226	5.19331	2.42146e-08	7.88116e-06
sbr:SY1_13910	K02909	6.34198	5.77899	2.43993e-08	7.9211e-06
pgi:PG0959	K03593	7.15658	6.87386	2.46281e-08	7.97515e-06
pgi:PG0190	K00806	6.67675	4.93992	2.48327e-08	8.01281e-06
pgi:PG1748	K00615	7.9279	7.30096	2.48697e-08	8.01281e-06
faa:HMPREF0389_01280	K02004	5.78322	5.45441	2.50844e-08	8.06166e-06
pgi:PG1428	K00794	7.34212	4.69332	2.53323e-08	8.12094e-06
faa:HMPREF0389_00328	K02519	6.50964	5.82342	2.54041e-08	8.12361e-06
faa:HMPREF0389_01514	K05366	6.16297	5.85603	2.55109e-08	8.13741e-06
pgi:PG0139	K08307	7.57124	4.86368	2.58472e-08	8.21499e-06
tfo:BFO_0294	K03783	7.04546	5.6783	2.58826e-08	8.21499e-06
tde:TDE1715	K00927	6.84089	4.35909	2.63977e-08	8.35773e-06
tde:TDE1109	K01581	6.97542	5.20912	2.68169e-08	8.46951e-06
tde:TDE2411	K00688	7.27595	4.64762	2.69205e-08	8.48108e-06
pgi:PG1930	K02904	7.89485	5.92721	2.70089e-08	8.48108e-06
ere:EUBREC_0382	K02355	6.68743	5.11515	2.70525e-08	8.48108e-06
faa:HMPREF0389_00673	K03152	6.98163	4.44889	2.71428e-08	8.4886e-06
tfo:BFO_0221	K00606	6.27619	4.94649	2.75605e-08	8.59726e-06
pgi:PG0965	K01613	7.27897	4.65146	2.76247e-08	8.59726e-06
pgi:PG0920	K00721	7.52212	4.83969	2.78339e-08	8.63795e-06
pgi:PG0938	K01537	7.15034	4.59739	2.79248e-08	8.63795e-06
pgi:PG0687	K18119	8.01386	9.90929	2.79966e-08	8.63795e-06
pgi:PG0055	K03973	7.21635	4.6407	2.80256e-08	8.63795e-06
tde:TDE1482	K01262	6.4428	4.63123	2.82384e-08	8.68263e-06
faa:HMPREF0389_01137	K03150	5.4537	5.16646	2.85019e-08	8.74262e-06
tde:TDE2339	K01869	6.22838	4.89857	2.87049e-08	8.7788e-06
pgi:PG1073	K01844	7.21169	6.49182	2.88266e-08	8.7788e-06
pgi:PG0079	K06926	7.10575	4.52897	2.88334e-08	8.7788e-06
pgi:PG0991	K02520	7.47418	6.55336	2.88943e-08	8.7788e-06
tde:TDE0591	K01961	7.28838	4.65581	2.89714e-08	8.78136e-06
pgi:PG0735	K11717	7.44443	4.7654	2.93587e-08	8.8777e-06
faa:HMPREF0389_01469	K01039	5.92706	5.93976	2.97481e-08	8.97423e-06
tde:TDE2140	K01354	7.1154	4.53761	3.01532e-08	9.07504e-06
tde:TDE1499	K01756	7.37327	4.72361	3.02849e-08	9.0933e-06
tde:TDE0130	K06956	5.96469	5.41802	3.03947e-08	9.10488e-06
faa:HMPREF0389_01174	K01881	6.05141	5.28516	3.08025e-08	9.19586e-06
trm:JO41_01055	K00803	6.21012	4.7817	3.08606e-08	9.19586e-06
tde:TDE2480	K04079	6.77226	4.97826	3.09834e-08	9.19586e-06
faa:HMPREF0389_00966	K07447	6.31031	4.5792	3.0986e-08	9.19586e-06
sbr:SY1_04270	K10540	5.75761	5.93604	3.14041e-08	9.28784e-06
pgi:PG0259	K09015	7.47579	6.71695	3.14411e-08	9.28784e-06
tde:TDE1488	K00134	7.09601	6.65174	3.18743e-08	9.3941e-06
faa:HMPREF0389_01689	K17686	5.67196	5.19019	3.22675e-08	9.48813e-06
tfo:BFO_1884	K02899	5.49794	6.21137	3.28595e-08	9.58523e-06
faa:HMPREF0389_00498	K00764	5.90352	4.57457	3.28797e-08	9.58523e-06
aco:Amico_0622	K02950	6.7829	5.66026	3.29732e-08	9.58523e-06
pgi:PG0632	K03559	7.63421	4.9196	3.30324e-08	9.58523e-06
tde:TDE1501	K01006	6.52045	5.80218	3.30336e-08	9.58523e-06
tde:TDE0844	K01006	6.64068	6.52779	3.30473e-08	9.58523e-06
tpk:JO40_00035	K00325	7.4495	4.76939	3.3323e-08	9.64332e-06
faa:HMPREF0389_00143	K03524	5.92704	4.27533	3.3674e-08	9.71962e-06
pdt:Prede_0864	K03839	8.04182	5.24077	3.37387e-08	9.71962e-06
tde:TDE2228	K01270	6.93043	4.41533	3.38799e-08	9.73232e-06
faa:HMPREF0389_01003	K01462	7.04848	4.49278	3.39349e-08	9.73232e-06
faa:HMPREF0389_00466	K01876	5.88211	4.61026	3.45189e-08	9.87766e-06
tde:TDE1075	K02031	7.122	4.5451	3.47027e-08	9.89755e-06
faa:HMPREF0389_00397	K09157	6.46968	4.63116	3.47432e-08	9.89755e-06
pgi:PG0253	K09748	6.81282	5.547	3.51487e-08	9.97678e-06
tfo:BFO_0517	K01662	5.77857	5.27011	3.51773e-08	9.97678e-06
pgi:PG0776	K03522	7.58952	6.62853	3.59165e-08	1.01639e-05
tfo:BFO_0406	K03587	6.05144	4.35843	3.64035e-08	1.0279e-05
pgi:PG1860	K07133	6.69703	4.92441	3.66736e-08	1.03324e-05
pgi:PG1279	K00058	7.48573	7.13535	3.70318e-08	1.04061e-05
pgi:PG1114	K01579	7.23831	4.62612	3.70978e-08	1.04061e-05
faa:HMPREF0389_01583	K02446	6.54573	4.68011	3.71861e-08	1.0408e-05
faa:HMPREF0389_00806	K15583	6.5133	5.80337	3.75269e-08	1.04759e-05
pgi:PG0037	K02884	6.51156	6.5651	3.75922e-08	1.04759e-05
tde:TDE1624	K00283	7.33948	7.8742	3.79462e-08	1.05515e-05
sbr:SY1_02550	K04043	5.40161	6.57627	3.83532e-08	1.06415e-05
faa:HMPREF0389_00704	K07080	6.22912	6.03016	3.88928e-08	1.07321e-05
pgi:PG1992	K03495	6.47954	5.4925	3.89135e-08	1.07321e-05
trm:JO41_08805	K03522	5.77649	8.13521	3.89314e-08	1.07321e-05
tde:TDE1349	K03569	7.39517	5.32204	3.92355e-08	1.07904e-05
faa:HMPREF0389_00415	K02663	6.60596	4.90952	3.93116e-08	1.07904e-05
faa:HMPREF0389_01648	K03544	6.38966	6.49862	3.94579e-08	1.08074e-05
faa:HMPREF0389_01297	K02123	5.9185	5.35858	3.98568e-08	1.08782e-05
pgi:PG1082	K00625	7.18641	6.4469	3.98865e-08	1.08782e-05
pgi:PG0048	K06942	6.13541	5.72604	4.04375e-08	1.1005e-05
tbe:Trebr_2072	K02355	6.21966	5.02808	4.05788e-08	1.102e-05
tde:TDE1049	K02355	6.77621	7.75295	4.11066e-08	1.11397e-05
pgi:PG0137	K01270	7.58702	6.64502	4.28928e-08	1.15785e-05
pgi:PG0368	K02622	5.84656	6.39918	4.29068e-08	1.15785e-05
pgi:PG2140	K02911	6.15406	5.11367	4.31891e-08	1.16302e-05
faa:HMPREF0389_01248	K03217	5.81413	4.7346	4.34382e-08	1.16727e-05
pgi:PG0064	K07787	7.08871	5.24618	4.38922e-08	1.17699e-05
trm:JO41_06825	K02996	7.58295	5.8151	4.51101e-08	1.20712e-05
pgi:PG0437	K01991	7.2769	4.68181	4.56314e-08	1.21852e-05
pgi:PG0385	K02970	6.99083	4.49236	4.66618e-08	1.24344e-05
pgi:PG0957	K11753	6.41182	4.56029	4.89611e-08	1.302e-05
tfo:BFO_1308	K00059	5.94125	4.63545	4.93611e-08	1.30991e-05
pgi:PG1255	K06187	6.49928	4.77634	4.95531e-08	1.31203e-05
tfo:BFO_0134	K18428	7.46012	9.21028	4.97452e-08	1.31203e-05
pgi:PG2023	K00604	6.95216	5.12359	4.97485e-08	1.31203e-05
sbr:SY1_16400	K10670	5.91793	7.58476	5.0645e-08	1.33292e-05
pgi:PG1852	K02342	7.10563	5.2603	5.08104e-08	1.33453e-05
faa:HMPREF0389_00146	K03624	6.11782	4.72004	5.1094e-08	1.33858e-05
faa:HMPREF0389_00336	K02357	5.93016	4.97833	5.12106e-08	1.33858e-05
tde:TDE0776	K02961	6.20777	4.87755	5.12784e-08	1.33858e-05
tde:TDE2118	K02621	7.26456	4.64017	5.14342e-08	1.33991e-05
tde:TDE2347	K02967	5.77904	5.41558	5.27028e-08	1.37017e-05
pgi:PG1360	K01945	7.34982	6.05764	5.2851e-08	1.37123e-05
pgi:PG0573	K03438	7.07127	4.52356	5.31105e-08	1.37371e-05
tde:TDE1898	K03070	6.8493	5.09884	5.31613e-08	1.37371e-05
tde:TDE2220	K01881	6.96634	4.43571	5.40286e-08	1.39331e-05
pgi:PG1065	K17828	6.51381	4.78749	5.48056e-08	1.40958e-05
tde:TDE2683	K02405	7.21927	4.61219	5.48801e-08	1.40958e-05
pgi:PG0936	K06901	7.55357	4.8438	5.50729e-08	1.4117e-05
faa:HMPREF0389_01309	K03592	6.68459	4.96657	5.5539e-08	1.4208e-05
pgi:PG0324	K01745	7.51178	6.56282	5.57027e-08	1.42214e-05
pgi:PG0073	K01591	6.93574	5.64168	5.70068e-08	1.45254e-05
pgi:PG1922	K02881	7.10661	6.03466	5.78035e-08	1.46991e-05
faa:HMPREF0389_01281	K02003	5.44727	5.22647	5.94324e-08	1.50833e-05
pgi:PG0876	K03650	6.0069	4.65405	6.00781e-08	1.5217e-05
tde:TDE1492	K03408	6.95758	5.1824	6.05067e-08	1.52953e-05
pgi:PG0962	K01881	6.79781	7.26016	6.06623e-08	1.53044e-05
pgi:PG0672	K02013	7.13431	4.54648	6.12e-08	1.54096e-05
tde:TDE0778	K02895	6.7791	5.41662	6.17089e-08	1.54933e-05
faa:HMPREF0389_01597	K03521	6.94744	5.64084	6.17747e-08	1.54933e-05
pgi:PG2088	K12267	7.0597	5.56045	6.23462e-08	1.56061e-05
sbr:SY1_02600	K01999	6.77426	5.21728	6.28245e-08	1.56893e-05
tde:TDE2407	K00764	7.38748	4.7338	6.29242e-08	1.56893e-05
tde:TDE2668	K00600	6.12655	6.56542	6.4191e-08	1.59741e-05
pgi:PG1332	K00325	7.85986	7.62471	6.50247e-08	1.61501e-05
sbr:SY1_15090	K11645	5.65452	6.07807	6.52569e-08	1.61629e-05
faa:HMPREF0389_00097	K05592	6.73376	4.29653	6.53291e-08	1.61629e-05
pgi:PG1559	K00605	7.5664	6.96225	6.60667e-08	1.6301e-05
tde:TDE2270	K03406	6.2971	5.21171	6.61418e-08	1.6301e-05
pgi:PG2044	K07164	7.82277	7.22304	6.81558e-08	1.6753e-05
pgi:PG1538	K06153	6.60897	5.21092	6.82937e-08	1.6753e-05
tde:TDE0980	K01893	5.85926	4.63531	6.8369e-08	1.6753e-05
pgi:PG0807	K03625	7.34637	6.4097	6.86344e-08	1.67859e-05
tde:TDE2346	K02357	6.39132	5.38484	6.8931e-08	1.68263e-05
faa:HMPREF0389_00441	K08884	5.72948	4.74066	6.96856e-08	1.69781e-05
tde:TDE0883	K02860	6.11531	4.43879	7.00018e-08	1.70227e-05
pgi:PG1793	K00700	6.57633	5.35369	7.04369e-08	1.7096e-05
pgi:PG1136	K01953	7.06206	4.49738	7.06776e-08	1.71146e-05
tde:TDE2191	K00756	7.16774	4.57853	7.08874e-08	1.71146e-05
pgi:PG1395	K03570	7.95648	5.16748	7.09689e-08	1.71146e-05
pgi:PG1277	K02474	6.35891	4.69752	7.10489e-08	1.71146e-05
pgi:PG1831	K03654	6.9313	4.45367	7.4138e-08	1.78252e-05
pgi:PG1898	K03811	6.81497	4.33898	7.4739e-08	1.7936e-05
pgi:PG1622	K02621	7.62694	7.03116	7.64494e-08	1.82844e-05
tde:TDE1041	K00962	6.61037	6.24863	7.65761e-08	1.82844e-05
pgi:PG1801	K02121	7.42772	6.83726	7.66199e-08	1.82844e-05
pgi:PG1859	K00865	6.74313	4.97466	7.716e-08	1.8379e-05
pgi:PG0522	K00791	6.82906	4.36951	7.80789e-08	1.85633e-05
trm:JO41_03910	K01571	6.48994	6.07058	7.85974e-08	1.86363e-05
tde:TDE2489	K02835	7.26699	4.63753	7.86771e-08	1.86363e-05
tde:TDE0173	K03466	6.99551	4.47471	7.93722e-08	1.86961e-05
faa:HMPREF0389_00050	K03466	6.19216	5.33173	7.94121e-08	1.86961e-05
tde:TDE2353	K02397	6.56953	4.8623	7.94223e-08	1.86961e-05
faa:HMPREF0389_01004	K04066	5.79261	4.19383	7.95142e-08	1.86961e-05
sbr:SY1_19850	K02454	6.17053	4.74399	8.05197e-08	1.8868e-05
tde:TDE1006	K02392	6.83553	4.35273	8.05406e-08	1.8868e-05
pgi:PG0581	K01924	7.60952	4.90221	8.0714e-08	1.88741e-05
tde:TDE0951	K02058	6.73307	4.28848	8.17708e-08	1.90863e-05
tde:TDE1027	K03685	7.43162	4.80929	8.21796e-08	1.91451e-05
faa:HMPREF0389_00841	K02982	6.01712	6.4144	8.24083e-08	1.91451e-05
sbr:SY1_08450	K02440	6.08994	4.68834	8.25341e-08	1.91451e-05
pgi:PG1688	K03624	7.48724	4.81608	8.27994e-08	1.91451e-05
pgi:PG0430	K00175	7.42033	7.22256	8.28881e-08	1.91451e-05
pgi:PG2155	K09973	6.97713	5.14488	8.29206e-08	1.91451e-05
sbr:SY1_12610	K03737	6.17857	6.66304	8.51944e-08	1.96346e-05
faa:HMPREF0389_01495	K02109	6.69726	4.26637	8.58792e-08	1.97568e-05
faa:HMPREF0389_00274	K03723	5.78204	4.49231	8.67846e-08	1.98481e-05
pgi:PG0977	K03183	6.82947	5.53281	8.68864e-08	1.98481e-05
tde:TDE2080	K02945	7.04871	9.182	8.69463e-08	1.98481e-05
faa:HMPREF0389_01369	K04079	6.30102	4.51855	8.6952e-08	1.98481e-05
sbr:SY1_01900	K02446	5.53873	5.7705	8.71424e-08	1.98481e-05
tde:TDE1040	K02956	6.28233	4.88553	8.72069e-08	1.98481e-05
pgi:PG0925	K00857	6.73049	4.28558	8.77826e-08	1.99436e-05
faa:HMPREF0389_01563	K02003	5.94573	5.06244	8.83827e-08	2.00131e-05
pgi:PG2179	K00349	7.16952	4.56842	8.84533e-08	2.00131e-05
faa:HMPREF0389_01131	K01937	6.57463	6.32429	8.85578e-08	2.00131e-05
bhl:Bache_1042	K02358	4.85538	6.75265	8.9106e-08	2.01015e-05
tde:TDE2426	K02601	5.79839	5.42225	9.02729e-08	2.03289e-05
tde:TDE1345	K02316	6.72852	5.02446	9.06349e-08	2.03745e-05
pgi:PG0785	K03832	7.10312	5.78022	9.11178e-08	2.04471e-05
pgi:PG0150	K14441	7.20037	6.30678	9.15095e-08	2.04991e-05
pgi:PG1044	K03709	7.39518	6.46311	9.17603e-08	2.05193e-05
aco:Amico_1394	K10670	5.76779	7.19497	9.20099e-08	2.05392e-05
faa:HMPREF0389_00279	K01338	5.96842	5.13148	9.23496e-08	2.05792e-05
pah:Poras_1404	K00527	5.59996	4.60001	9.28829e-08	2.0662e-05
pgi:PG2067	K00097	6.47976	5.49421	9.39915e-08	2.08723e-05
tde:TDE2008	K06147	6.85083	4.96365	9.58759e-08	2.12539e-05
pgi:PG2046	K04075	7.22379	4.64403	9.62455e-08	2.12989e-05
pgi:PG1727	K00243	7.5974	4.87504	9.6507e-08	2.13199e-05
pgi:PG0497	K01243	7.45038	5.32643	9.66911e-08	2.13237e-05
sbr:SY1_16420	K10670	5.42708	9.31621	9.7189e-08	2.13966e-05
pgi:PG0603	K00945	7.74572	4.98821	9.73703e-08	2.13997e-05
faa:HMPREF0389_00891	K01835	6.47564	4.63166	9.80523e-08	2.15126e-05
pgi:PG1075	K01035	7.12318	5.26403	9.9245e-08	2.1737e-05
tde:TDE0782	K02933	5.91927	4.80483	1.01052e-07	2.20951e-05
pdt:Prede_0406	K02945	4.8086	6.8129	1.01981e-07	2.22601e-05
faa:HMPREF0389_00815	K02959	6.34448	5.78463	1.02614e-07	2.236e-05
tde:TDE1514	K02004	6.74542	4.82141	1.03482e-07	2.25109e-05
pgi:PG1618	K09789	7.85321	5.07149	1.04586e-07	2.27123e-05
tde:TDE0305	K06942	7.10087	4.52514	1.05553e-07	2.28666e-05
faa:HMPREF0389_01081	K07052	5.69267	4.65655	1.05654e-07	2.28666e-05
tpk:JO40_04380	K15770	8.17549	5.3508	1.0586e-07	2.28725e-05
tde:TDE0351	K00016	6.82194	4.38822	1.06069e-07	2.2879e-05
faa:HMPREF0389_00933	K02371	6.10624	4.93466	1.06365e-07	2.29044e-05
faa:HMPREF0389_00356	K03553	6.18256	4.75713	1.07485e-07	2.31065e-05
faa:HMPREF0389_01567	K00145	6.08354	7.30199	1.08093e-07	2.31983e-05
trm:JO41_09630	K04096	5.90546	4.24531	1.08989e-07	2.33513e-05
tde:TDE1993	K01744	6.85248	5.10792	1.10347e-07	2.36029e-05
faa:HMPREF0389_00123	K07456	5.8264	4.2117	1.11008e-07	2.37045e-05
pgi:PG0526	K03217	7.26978	6.70488	1.11343e-07	2.37365e-05
pdt:Prede_1053	K02564	8.30883	6.18966	1.13492e-07	2.41058e-05
pah:Poras_0630	K01712	5.7625	4.17954	1.13624e-07	2.41058e-05
trm:JO41_08810	K03521	5.92171	8.21092	1.13641e-07	2.41058e-05
faa:HMPREF0389_00087	K03312	5.49653	5.11004	1.14625e-07	2.42551e-05
tde:TDE1279	K01952	6.12261	4.41969	1.14724e-07	2.42551e-05
sbr:SY1_09530	K03546	6.28974	4.50256	1.15379e-07	2.43436e-05
pgi:PG0475	K02495	6.9557	4.44785	1.15615e-07	2.43436e-05
faa:HMPREF0389_00407	K03702	5.82609	4.21193	1.15714e-07	2.43436e-05
pdt:Prede_0569	K00058	6.93462	4.9357	1.16334e-07	2.4434e-05
tde:TDE1332	K04088	7.01338	4.47427	1.16609e-07	2.44515e-05
sbr:SY1_17850	K02016	6.24997	4.79974	1.16907e-07	2.44739e-05
pgi:PG1687	K02503	6.66403	4.24458	1.17123e-07	2.44792e-05
tde:TDE2085	K09903	6.39084	4.59006	1.1762e-07	2.45429e-05
sbr:SY1_14570	K03531	5.37873	5.23069	1.18666e-07	2.47208e-05
faa:HMPREF0389_00522	K03797	5.9713	4.66482	1.20262e-07	2.50126e-05
tfo:BFO_1114	K01588	6.62948	5.08057	1.21562e-07	2.52419e-05
pgi:PG1789	K01284	7.357	4.71628	1.23406e-07	2.55604e-05
faa:HMPREF0389_01461	K06213	5.77991	4.1863	1.23496e-07	2.55604e-05
faa:HMPREF0389_01275	K02004	5.89508	4.79483	1.24762e-07	2.57808e-05
faa:HMPREF0389_01458	K01875	5.79159	4.19552	1.26666e-07	2.61321e-05
tde:TDE1308	K00615	5.8767	4.54548	1.26895e-07	2.61371e-05
faa:HMPREF0389_00763	K01733	5.72228	4.15226	1.27699e-07	2.62417e-05
faa:HMPREF0389_00576	K00948	6.05687	4.35742	1.27813e-07	2.62417e-05
pgi:PG1242	K02314	6.79823	5.91676	1.28059e-07	2.625e-05
pgi:PG1741	K01744	7.33794	7.45129	1.28755e-07	2.63505e-05
faa:HMPREF0389_00271	K01883	5.42227	4.48389	1.30071e-07	2.65772e-05
faa:HMPREF0389_01539	K02356	6.17699	4.43296	1.30698e-07	2.66629e-05
pgi:PG0364	K06969	5.97544	5.10086	1.32477e-07	2.69826e-05
pdt:Prede_1119	K02014	7.7461	5.69627	1.33486e-07	2.7145e-05
tde:TDE0648	K03412	5.65058	4.11386	1.34677e-07	2.73437e-05
faa:HMPREF0389_00733	K03977	6.36697	4.56018	1.36166e-07	2.76022e-05
faa:HMPREF0389_01232	K06901	6.87084	4.37806	1.39476e-07	2.82284e-05
pgi:PG0638	K00912	7.06009	5.74488	1.4076e-07	2.84308e-05
pgi:PG0796	K01869	6.90803	6.55973	1.40921e-07	2.84308e-05
faa:HMPREF0389_01435	K02343	5.70377	4.14234	1.41494e-07	2.85016e-05
pgi:PG0138	K00645	7.28152	6.37667	1.42656e-07	2.86904e-05
sbr:SY1_08210	K00850	6.24109	4.92882	1.43603e-07	2.88356e-05
tde:TDE1966	K01362	7.3858	4.73353	1.48888e-07	2.98499e-05
tde:TDE1180	K02016	5.79306	5.24259	1.4956e-07	2.99377e-05
tde:TDE0129	K00608	6.53311	4.16731	1.50481e-07	3.00751e-05
tde:TDE0991	K02902	5.89544	4.25918	1.51558e-07	3.02431e-05
sbr:SY1_01910	K00600	4.99067	5.52989	1.51985e-07	3.02809e-05
pgi:PG1703	K02428	6.78607	6.84031	1.52667e-07	3.03697e-05
tfo:BFO_1932	K07282	7.57668	4.87489	1.53298e-07	3.04478e-05
tde:TDE1216	K02410	5.93801	4.97575	1.53685e-07	3.04773e-05
faa:HMPREF0389_01263	K09762	6.66901	4.24826	1.54275e-07	3.05469e-05
faa:HMPREF0389_00838	K02961	7.06044	6.85615	1.55279e-07	3.06982e-05
sbr:SY1_04020	K02864	6.35935	6.00775	1.55805e-07	3.07211e-05
tped:TPE_1458	K00656	8.55455	5.66116	1.55875e-07	3.07211e-05
faa:HMPREF0389_01687	K03737	5.92611	6.7402	1.5681e-07	3.08577e-05
faa:HMPREF0389_00536	K01869	6.16654	4.42707	1.57738e-07	3.09928e-05
pgi:PG0087	K06041	6.78673	5.90861	1.61742e-07	3.17306e-05
pgi:PG0637	K00946	6.71457	4.98372	1.62339e-07	3.17991e-05
tde:TDE1516	K02003	6.14432	4.46113	1.64339e-07	3.21415e-05
faa:HMPREF0389_00504	K08303	5.65226	4.1139	1.65287e-07	3.22777e-05
pgi:PG0394	K03043	6.17204	9.77904	1.66146e-07	3.2396e-05
pgi:PG0599	K14652	7.15502	6.58999	1.68362e-07	3.2778e-05
sbr:SY1_05090	K00282	6.01086	7.89454	1.68947e-07	3.2842e-05
pgi:PG1416	K02371	6.11024	5.50955	1.69634e-07	3.28974e-05
pgi:PG1077	K03521	7.743	7.41572	1.69747e-07	3.28974e-05
tde:TDE1343	K01362	5.46277	4.59498	1.71111e-07	3.31117e-05
pgi:PG0969	K07568	6.843	4.35567	1.73775e-07	3.35764e-05
faa:HMPREF0389_01086	K02355	5.53202	5.69676	1.74684e-07	3.3701e-05
faa:HMPREF0389_01121	K02986	5.84062	7.35942	1.75554e-07	3.3818e-05
faa:HMPREF0389_01362	K16898	6.54541	4.1747	1.76077e-07	3.38676e-05
pgi:PG1552	K16089	7.92846	8.28123	1.79186e-07	3.4414e-05
faa:HMPREF0389_00134	K04487	6.43891	6.32174	1.81116e-07	3.47324e-05
faa:HMPREF0389_00730	K00057	5.86334	4.53537	1.81973e-07	3.48445e-05
tde:TDE1659	K01872	6.48465	4.82672	1.82756e-07	3.49421e-05
faa:HMPREF0389_01109	K09013	6.48425	4.13916	1.8439e-07	3.51941e-05
tde:TDE0971	K01887	6.74649	4.29331	1.84624e-07	3.51941e-05
tfo:BFO_2930	K01258	5.76801	4.52578	1.85557e-07	3.53193e-05
pgi:PG0935	K00919	6.90872	4.39439	1.88917e-07	3.59055e-05
faa:HMPREF0389_00093	K03686	5.63383	6.11885	1.89522e-07	3.5967e-05
pgi:PG0651	K06950	6.05216	4.37216	1.95578e-07	3.70614e-05
pgi:PG0625	K01495	6.77778	4.84753	1.97474e-07	3.73652e-05
pgi:PG1116	K01491	7.2189	7.31868	2.01481e-07	3.80671e-05
pgi:PG1364	K00099	6.75494	4.97228	2.02468e-07	3.81971e-05
pgi:PG1163	K02224	7.00187	5.17989	2.028e-07	3.82035e-05
pgi:PG1996	K01619	7.16836	4.60291	2.03419e-07	3.82637e-05
pgi:PG1942	K02950	6.07728	6.41618	2.04311e-07	3.83751e-05
pdt:Prede_1089	K00648	7.03065	5.20767	2.04883e-07	3.84261e-05
tfo:BFO_3101	K15923	5.6181	4.63713	2.05801e-07	3.85417e-05
pgi:PG0885	K04516	6.80559	4.35245	2.07666e-07	3.88341e-05
faa:HMPREF0389_01652	K03742	5.69573	4.13892	2.08618e-07	3.89551e-05
faa:HMPREF0389_00930	K00059	6.21391	4.76462	2.09005e-07	3.89705e-05
tde:TDE2693	K06867	5.77678	4.76425	2.10608e-07	3.92124e-05
pgi:PG0295	K04096	7.27213	4.63888	2.14169e-07	3.98174e-05
pgi:PG1759	K09815	6.33795	4.66584	2.16161e-07	4.01293e-05
tde:TDE2553	K04566	6.51559	4.8605	2.21192e-07	4.09474e-05
faa:HMPREF0389_00867	K03655	6.50223	4.1491	2.21397e-07	4.09474e-05
pgi:PG1753	K01008	7.16778	4.60275	2.21527e-07	4.09474e-05
pgi:PG0360	K03744	6.48488	5.49201	2.2416e-07	4.13742e-05
tfo:BFO_1759	K00891	5.01318	4.95622	2.31559e-07	4.26776e-05
pgi:PG0304	K03615	7.2167	7.03212	2.31889e-07	4.26776e-05
pdt:Prede_0294	K03832	6.85273	6.32657	2.34125e-07	4.30271e-05
sbr:SY1_04280	K10542	5.69931	4.1381	2.35913e-07	4.32936e-05
pgi:PG0058	K00969	6.91962	4.40138	2.36293e-07	4.32984e-05
tde:TDE1477	K02406	6.53193	8.40053	2.36616e-07	4.32984e-05
pgi:PG1256	K08301	6.91855	7.92534	2.38523e-07	4.35849e-05
pgi:PG1127	K03718	6.22266	4.58311	2.40317e-07	4.38502e-05
pdt:Prede_1157	K01190	8.12143	5.30546	2.41343e-07	4.39746e-05
pgi:PG1080	K00074	6.6137	4.21318	2.43911e-07	4.43793e-05
pgi:PG1310	K06920	6.72669	4.27938	2.45156e-07	4.44474e-05
tde:TDE0002	K02470	5.47461	4.9771	2.45173e-07	4.44474e-05
trm:JO41_07970	K04043	5.92455	6.44922	2.45328e-07	4.44474e-05
pit:PIN17_A1785	K01791	8.68506	5.80979	2.46529e-07	4.46018e-05
pgi:PG1056	K01737	6.47396	4.76777	2.47221e-07	4.4664e-05
tde:TDE1178	K02013	7.34106	4.70047	2.47782e-07	4.47021e-05
trm:JO41_02540	K06147	5.89396	4.55261	2.49873e-07	4.49921e-05
tde:TDE0836	K03612	6.25839	4.48264	2.50463e-07	4.49921e-05
bhl:Bache_1840	K01689	6.02755	4.40808	2.50541e-07	4.49921e-05
faa:HMPREF0389_00916	K04068	7.00242	4.4629	2.50834e-07	4.49921e-05
faa:HMPREF0389_01210	K01868	5.44392	5.98333	2.51148e-07	4.49921e-05
tde:TDE2663	K01870	5.93153	5.03085	2.54073e-07	4.5391e-05
pgi:PG1632	K01785	6.44003	4.59599	2.54085e-07	4.5391e-05
tbe:Trebr_2304	K02863	7.13568	4.54345	2.55549e-07	4.55694e-05
tde:TDE0627	K03687	6.86035	4.98836	2.55796e-07	4.55694e-05
pdt:Prede_1964	K03770	6.62255	5.20651	2.56867e-07	4.56731e-05
sbr:SY1_23630	K03704	5.9199	8.13527	2.57092e-07	4.56731e-05
faa:HMPREF0389_00846	K02926	7.19333	7.91467	2.58661e-07	4.58881e-05
tde:TDE2603	K03555	6.39336	4.56743	2.604e-07	4.60822e-05
faa:HMPREF0389_00054	K09815	5.53509	4.55393	2.60476e-07	4.60822e-05
pgi:PG0012	K04720	6.76426	4.30265	2.61121e-07	4.60973e-05
tde:TDE1000	K00020	6.17428	4.50248	2.61282e-07	4.60973e-05
pdt:Prede_1697	K03387	6.67922	4.78094	2.61862e-07	4.61361e-05
tfo:BFO_2841	K01886	5.15466	6.06416	2.68068e-07	4.71591e-05
tde:TDE0986	K02031	7.1749	6.05814	2.68632e-07	4.71591e-05
tde:TDE0361	K03312	5.85124	4.22584	2.68775e-07	4.71591e-05
sbr:SY1_04000	K02867	5.29164	5.71271	2.70827e-07	4.74542e-05
pgi:PG1180	K07003	7.8452	7.75361	2.71592e-07	4.75231e-05
faa:HMPREF0389_00825	K01265	6.01918	6.2602	2.72451e-07	4.76082e-05
sbr:SY1_23680	K01586	6.16077	4.41853	2.73137e-07	4.7663e-05
sbr:SY1_07400	K02118	5.85735	6.297	2.77511e-07	4.83602e-05
pgi:PG1033	K02066	5.82128	4.20502	2.79329e-07	4.86108e-05
tpk:JO40_02480	K15987	5.43311	5.04541	2.79781e-07	4.86233e-05
faa:HMPREF0389_00495	K00602	5.44549	4.28067	2.81285e-07	4.88184e-05
faa:HMPREF0389_01442	K00812	6.57221	4.18828	2.81957e-07	4.88687e-05
tde:TDE2058	K02009	5.14429	4.30402	2.82742e-07	4.89384e-05
faa:HMPREF0389_01173	K01491	6.98338	4.44438	2.86264e-07	4.94811e-05
tpk:JO40_03595	K02056	7.35439	4.71239	2.87391e-07	4.96088e-05
tde:TDE1637	K02335	7.0883	4.52661	2.87963e-07	4.96407e-05
pgi:PG1583	K07114	6.63197	5.38394	2.88628e-07	4.96882e-05
faa:HMPREF0389_01277	K07230	5.75954	7.58353	2.89042e-07	4.96927e-05
tde:TDE2470	K00789	6.51099	4.87532	2.89467e-07	4.96989e-05
tfo:BFO_2498	K03657	5.50321	4.66073	2.90163e-07	4.97517e-05
sbr:SY1_12410	K03406	5.46707	4.96371	2.9541e-07	5.05835e-05
faa:HMPREF0389_00905	K03308	5.86277	4.53645	2.99398e-07	5.11978e-05
sbr:SY1_12720	K01810	5.74032	4.15743	3.05106e-07	5.21044e-05
faa:HMPREF0389_00514	K12960	5.70394	4.54318	3.06476e-07	5.22685e-05
tde:TDE0628	K04043	6.0002	6.46543	3.07414e-07	5.23206e-05
tpk:JO40_10780	K02123	6.24687	4.47201	3.076e-07	5.23206e-05
faa:HMPREF0389_00108	K02838	5.98532	4.6673	3.10162e-07	5.26359e-05
tpk:JO40_00195	K02035	6.92212	4.91425	3.10703e-07	5.26359e-05
pgi:PG0647	K02015	6.67706	4.24868	3.10776e-07	5.26359e-05
tde:TDE1963	K03833	6.43048	4.1081	3.111e-07	5.26359e-05
pgi:PG1577	K00767	7.17351	4.56959	3.11674e-07	5.26635e-05
tfo:BFO_3115	K03152	6.18148	4.42458	3.12274e-07	5.26953e-05
faa:HMPREF0389_00114	K03763	5.45203	5.16177	3.14207e-07	5.29516e-05
faa:HMPREF0389_01124	K00615	6.27003	4.01926	3.15441e-07	5.30896e-05
aco:Amico_0808	K02118	6.52331	4.71955	3.19368e-07	5.36799e-05
tde:TDE1443	K03218	5.7421	4.16013	3.32514e-07	5.57491e-05
faa:HMPREF0389_00497	K01933	5.49466	4.51901	3.32551e-07	5.57491e-05
pgi:PG0791	K00939	7.01808	6.61898	3.36405e-07	5.63214e-05
tfo:BFO_3130	K00826	5.51575	5.27973	3.37087e-07	5.63618e-05
tde:TDE2163	K06973	6.79975	4.32737	3.3855e-07	5.65325e-05
pgi:PG1724	K01409	5.21495	4.43785	3.39617e-07	5.66367e-05
pgi:PG0335	K00791	6.91071	4.39416	3.45566e-07	5.74995e-05
tde:TDE1301	K03631	7.03092	4.5031	3.45689e-07	5.74995e-05
pgi:PG1566	K01885	6.80982	6.41216	3.47094e-07	5.76581e-05
tde:TDE0016	K07478	5.54219	4.05136	3.5042e-07	5.81351e-05
faa:HMPREF0389_00429	K00600	6.40463	5.68952	3.51083e-07	5.81697e-05
sbr:SY1_13130	K00925	5.5359	5.30445	3.52728e-07	5.83666e-05
faa:HMPREF0389_01582	K01834	6.31082	4.04231	3.60052e-07	5.95016e-05
faa:HMPREF0389_01748	K03315	5.60492	7.07214	3.62899e-07	5.98946e-05
sbr:SY1_07390	K02117	5.79148	5.58867	3.68497e-07	6.07403e-05
pgi:PG0631	K03561	7.33973	4.68601	3.69099e-07	6.07611e-05
tde:TDE0709	K12267	6.51601	4.6548	3.75158e-07	6.16792e-05
pgi:PG1589	K00796	6.86214	4.38554	3.82363e-07	6.26539e-05
tde:TDE0071	K08303	6.06645	4.35795	3.82545e-07	6.26539e-05
sbr:SY1_23480	K00850	4.961	5.2821	3.82556e-07	6.26539e-05
tde:TDE2769	K02389	7.37274	5.56728	3.83722e-07	6.26842e-05
tfo:BFO_1007	K01278	6.19345	6.07022	3.84208e-07	6.26842e-05
faa:HMPREF0389_01251	K02914	5.72881	4.68236	3.84211e-07	6.26842e-05
pgi:PG1078	K03522	6.69096	6.65129	3.85763e-07	6.28573e-05
faa:HMPREF0389_00101	K00763	6.04419	4.39935	3.87487e-07	6.30579e-05
pgi:PG0134	K06213	6.52386	4.79973	3.88281e-07	6.31067e-05
pgi:PG0152	K13747	5.9245	5.02606	3.89039e-07	6.31497e-05
tde:TDE0934	K04078	7.27635	4.66022	3.90736e-07	6.33448e-05
trm:JO41_11490	K02622	6.37634	4.71023	3.93388e-07	6.35867e-05
faa:HMPREF0389_00734	K00640	6.23762	4.59777	3.93482e-07	6.35867e-05
tfo:BFO_0318	K01579	5.53061	4.04433	3.94324e-07	6.35867e-05
pgi:PG0104	K03169	6.76431	5.90239	3.94423e-07	6.35867e-05
trm:JO41_01810	K02867	5.88134	6.04671	3.94714e-07	6.35867e-05
pgi:PG1931	K02878	6.38405	6.49152	3.95223e-07	6.35886e-05
pod:PODO_27825	K02358	5.7413	4.14426	3.97284e-07	6.384e-05
pgi:PG0674	K00180	6.55142	5.32008	3.98158e-07	6.39001e-05
pgi:PG0903	K02626	5.84177	6.18315	3.99108e-07	6.39723e-05
sbr:SY1_08020	K03406	5.84409	6.17786	4.00265e-07	6.40774e-05
tped:TPE_0820	K15987	6.76204	4.32624	4.02084e-07	6.42882e-05
faa:HMPREF0389_00227	K06147	5.83617	5.62546	4.02833e-07	6.43275e-05
pgi:PG0690	K18122	6.87393	7.72917	4.05603e-07	6.46892e-05
sbr:SY1_22540	K00382	5.63007	5.09373	4.06767e-07	6.47939e-05
sbr:SY1_14650	K03070	5.40486	5.45455	4.0812e-07	6.49287e-05
faa:HMPREF0389_01347	K06959	5.66868	4.40653	4.09773e-07	6.50985e-05
pgi:PG0571	K00133	7.18076	6.27642	4.10206e-07	6.50985e-05
pgi:PG0548	K03737	7.13399	9.28908	4.12892e-07	6.54436e-05
pgi:PG1934	K02965	7.08377	5.05161	4.13466e-07	6.54535e-05
tde:TDE0091	K03088	5.12193	5.05686	4.17634e-07	6.60316e-05
faa:HMPREF0389_00116	K00876	5.51492	4.31224	4.19524e-07	6.62486e-05
tfo:BFO_2693	K03466	5.33573	5.55435	4.20935e-07	6.63349e-05
pgi:PG0568	K02356	6.06913	6.43791	4.21126e-07	6.63349e-05
tde:TDE0109	K01889	6.46225	4.17646	4.21627e-07	6.63349e-05
pgi:PG1960	K02902	7.19653	7.48887	4.24774e-07	6.6748e-05
sbr:SY1_00610	K02389	5.71969	4.7166	4.28201e-07	6.71658e-05
pgi:PG1225	K15738	6.79949	5.52859	4.28483e-07	6.71658e-05
pgi:PG0762	K03545	7.54973	7.64654	4.29709e-07	6.72754e-05
pgi:PG0733	K00793	6.19749	5.02359	4.33025e-07	6.77118e-05
pgi:PG0013	K05979	7.03883	4.47574	4.34247e-07	6.78199e-05
faa:HMPREF0389_00084	K02996	5.27725	6.07742	4.42259e-07	6.8987e-05
sbr:SY1_06750	K00059	5.57777	5.10399	4.4379e-07	6.91406e-05
faa:HMPREF0389_01596	K03522	5.54618	4.95106	4.44324e-07	6.91406e-05
pgi:PG1401	K01667	7.48899	7.76856	4.49048e-07	6.97907e-05
faa:HMPREF0389_01507	K01791	6.60173	4.20357	4.53465e-07	7.03076e-05
sbr:SY1_14930	K00005	6.33922	4.59544	4.54002e-07	7.03076e-05
sbr:SY1_03180	K00970	6.20682	4.46368	4.54023e-07	7.03076e-05
tfo:BFO_0485	K00648	5.28511	7.45265	4.57888e-07	7.08204e-05
pit:PIN17_0060	K03088	5.89524	4.80547	4.58447e-07	7.08212e-05
pgi:PG1324	K01159	6.45992	4.12288	4.60896e-07	7.11137e-05
pdt:Prede_2042	K00973	6.23185	5.4169	4.6582e-07	7.17868e-05
sbr:SY1_15050	K00854	6.55669	4.17899	4.72658e-07	7.27529e-05
pgi:PG1848	K03218	6.9908	4.4647	4.78147e-07	7.35094e-05
faa:HMPREF0389_00080	K03310	5.69601	5.14422	4.84227e-07	7.43548e-05
tde:TDE1213	K02388	7.38144	4.72808	4.88694e-07	7.48877e-05
sbr:SY1_22570	K01939	5.48652	4.56449	4.88869e-07	7.48877e-05
faa:HMPREF0389_00717	K11069	6.1856	5.35888	4.92151e-07	7.53003e-05
tfo:BFO_1109	K00784	6.24752	4.00729	4.93264e-07	7.53804e-05
faa:HMPREF0389_00829	K02907	6.3189	4.84606	4.98317e-07	7.60431e-05
pgi:PG0255	K02519	7.42217	7.6349	4.9879e-07	7.60431e-05
pgi:PG1603	K02428	6.42129	4.15235	5.01134e-07	7.62934e-05
tde:TDE0982	K17828	6.72238	4.32473	5.02213e-07	7.62934e-05
tde:TDE0982	K02823	6.72238	4.32473	5.02221e-07	7.62934e-05
sbr:SY1_21380	K00789	5.40907	5.37617	5.0499e-07	7.66232e-05
pgi:PG0715	K03284	6.55269	4.17998	5.05796e-07	7.66545e-05
tde:TDE1004	K02406	7.48856	10.1099	5.07204e-07	7.67769e-05
pgi:PG0387	K02358	5.60941	9.81517	5.08151e-07	7.68293e-05
pgi:PG0685	K02003	6.5298	4.18686	5.10393e-07	7.70771e-05
pgi:PG0699	K00688	6.77959	6.65473	5.16557e-07	7.7916e-05
pgi:PG0136	K07027	6.90906	4.416	5.22589e-07	7.87105e-05
faa:HMPREF0389_00805	K10823	5.02637	5.28871	5.23054e-07	7.87105e-05
faa:HMPREF0389_01674	K01534	5.72799	4.54659	5.23719e-07	7.87178e-05
sbr:SY1_08480	K02394	6.61137	4.71433	5.25037e-07	7.88234e-05
tfo:BFO_1490	K03521	6.30421	6.21384	5.29442e-07	7.93519e-05
sbr:SY1_09120	K13993	5.90014	5.08683	5.29798e-07	7.93519e-05
pdt:Prede_0248	K02895	7.70008	4.97122	5.39911e-07	8.0772e-05
faa:HMPREF0389_00494	K01952	5.34688	5.80754	5.54438e-07	8.28483e-05
sbr:SY1_21930	K00794	7.0526	5.03437	5.55138e-07	8.28561e-05
faa:HMPREF0389_00790	K01465	6.27757	4.49512	5.56407e-07	8.29487e-05
tfo:BFO_0990	K03546	5.60735	4.41527	5.58104e-07	8.31049e-05
pgi:PG2158	K02426	6.31652	4.65117	5.59578e-07	8.32275e-05
pgi:PG0481	K00639	6.12779	6.46968	5.61141e-07	8.3363e-05
pgi:PG0237	K03648	6.47713	4.13205	5.63259e-07	8.35107e-05
pgi:PG1099	K07106	6.30118	4.03571	5.63441e-07	8.35107e-05
tfo:BFO_1035	K06041	5.73447	4.78286	5.66038e-07	8.37985e-05
pgi:PG1743	K01627	6.7096	4.26618	5.74937e-07	8.50175e-05
trm:JO41_04385	K02907	6.88401	4.93162	5.75978e-07	8.50732e-05
pgi:PG1763	K03685	7.16768	6.61022	5.79202e-07	8.54507e-05
faa:HMPREF0389_00799	K13280	6.56234	4.1814	5.85464e-07	8.62749e-05
pgi:PG2014	K15342	5.84055	4.33167	5.90325e-07	8.68913e-05
tfo:BFO_1736	K00604	6.18116	4.48826	5.92527e-07	8.71151e-05
tfo:BFO_0518	K03499	5.0471	4.71943	5.95162e-07	8.7402e-05
faa:HMPREF0389_00113	K03526	5.67299	5.20041	5.97386e-07	8.7628e-05
tfo:BFO_2784	K00764	5.80339	5.80219	6.07031e-07	8.89408e-05
faa:HMPREF0389_01633	K02939	6.24724	4.0054	6.09964e-07	8.92683e-05
tfo:BFO_1339	K02838	5.87142	5.5099	6.11638e-07	8.9411e-05
faa:HMPREF0389_01189	K02005	6.33762	4.53194	6.13241e-07	8.95431e-05
pgi:PG1129	K00525	5.66342	6.60718	6.16362e-07	8.97952e-05
tfo:BFO_1593	K00948	5.4572	5.87054	6.16372e-07	8.97952e-05
faa:HMPREF0389_00270	K00566	5.5298	4.32431	6.18384e-07	8.99406e-05
sbr:SY1_17210	K00700	6.22896	4.51895	6.18777e-07	8.99406e-05
tde:TDE0693	K00868	5.94753	4.27761	6.21675e-07	9.02593e-05
pgi:PG0628	K06861	6.06536	4.35252	6.23665e-07	9.04456e-05
tde:TDE2352	K02396	6.10073	5.91217	6.31626e-07	9.14963e-05
tfo:BFO_2499	K03530	5.97892	6.77792	6.32869e-07	9.15727e-05
tfo:BFO_0224	K03744	5.52832	4.56391	6.39037e-07	9.23608e-05
sbr:SY1_10150	K03706	5.60854	4.10851	6.4349e-07	9.28504e-05
tfo:BFO_1460	K00873	4.82601	5.58927	6.43877e-07	9.28504e-05
faa:HMPREF0389_00483	K03979	6.41431	4.09747	6.46116e-07	9.30684e-05
tde:TDE1510	K07243	6.21117	5.08946	6.51957e-07	9.37051e-05
tfo:BFO_0195	K00058	6.15563	6.09749	6.52418e-07	9.37051e-05
faa:HMPREF0389_00012	K02902	5.74013	4.16024	6.52734e-07	9.37051e-05
pgi:PG0347	K01784	6.14559	5.98657	6.53986e-07	9.37795e-05
tde:TDE0250	K03308	5.93773	4.77093	6.63169e-07	9.49899e-05
tde:TDE1107	K02600	5.37846	5.04792	6.66456e-07	9.53539e-05
sbr:SY1_22780	K01938	5.5977	7.19513	6.74224e-07	9.63575e-05
sbr:SY1_22410	K02406	5.64512	7.56056	6.80013e-07	9.70765e-05
pgi:PG0615	K06207	5.84986	6.78217	6.84384e-07	9.75914e-05
tde:TDE2089	K03106	6.54223	4.22171	6.86056e-07	9.76872e-05
faa:HMPREF0389_00820	K03040	6.50383	6.78139	6.87068e-07	9.76872e-05
pgi:PG2055	K00226	6.50737	5.67324	6.87346e-07	9.76872e-05
tfo:BFO_0967	K09903	6.28913	4.86042	6.98284e-07	9.90411e-05
faa:HMPREF0389_00461	K00931	5.76875	4.16833	6.98421e-07	9.90411e-05
faa:HMPREF0389_00938	K02160	6.97225	4.43177	6.9935e-07	9.9063e-05
pdt:Prede_1880	K00895	6.46072	5.82732	7.0113e-07	9.92053e-05
pgi:PG2002	K00215	6.40568	4.74828	7.02284e-07	9.92587e-05
tfo:BFO_1030	K00527	5.61618	6.84854	7.04447e-07	9.94546e-05
tde:TDE1218	K02412	5.77232	4.16879	7.08101e-07	9.98601e-05
tfo:BFO_0644	K02517	5.22814	4.34219	7.17302e-07	0.000100976
trm:JO41_09440	K02390	6.34798	8.25963	7.17594e-07	0.000100976
tde:TDE0774	K02878	5.73581	4.44321	7.19973e-07	0.0001012
tde:TDE1048	K02992	5.61602	6.15153	7.22166e-07	0.000101396
pgi:PG1804	K02118	6.33662	7.4934	7.24424e-07	0.000101509
faa:HMPREF0389_00943	K03665	5.81544	4.49378	7.24556e-07	0.000101509
trm:JO41_03490	K01207	5.31004	4.56929	7.27749e-07	0.000101845
faa:HMPREF0389_01651	K06147	5.23798	4.1496	7.32456e-07	0.000102392
faa:HMPREF0389_01732	K03527	6.37485	4.07719	7.34395e-07	0.000102551
tfo:BFO_3354	K05515	5.1508	4.85706	7.38641e-07	0.000103031
sbr:SY1_04930	K03798	5.29085	4.38679	7.41338e-07	0.000103222
faa:HMPREF0389_01646	K03545	5.49359	5.32502	7.41621e-07	0.000103222
tde:TDE0837	K03614	6.41263	4.09582	7.45879e-07	0.000103627
pgi:PG2026	K02226	5.71557	4.53675	7.4677e-07	0.000103627
faa:HMPREF0389_00990	K02836	4.80661	5.25995	7.47792e-07	0.000103627
tde:TDE1631	K01643	6.49346	4.13964	7.48966e-07	0.000103627
tde:TDE1472	K02407	6.21205	4.01581	7.49862e-07	0.000103627
pgi:PG0035	K02337	7.59359	7.7188	7.50512e-07	0.000103627
tfo:BFO_0942	K01869	4.25386	5.76704	7.50704e-07	0.000103627
tpk:JO40_03210	K06147	5.53437	4.04357	7.51013e-07	0.000103627
pgi:PG1362	K07444	6.61828	4.87352	7.52123e-07	0.000103668
tde:TDE0064	K00850	6.40241	4.09333	7.54326e-07	0.00010386
faa:HMPREF0389_00553	K03609	4.63282	4.57405	7.5796e-07	0.000104145
pgi:PG0559	K12960	6.61611	5.20027	7.58024e-07	0.000104145
pgi:PG0412	K03572	6.21011	5.06344	7.64579e-07	0.000104933
faa:HMPREF0389_00026	K03596	4.74309	4.64732	7.66187e-07	0.000105041
pgi:PG1542	K08303	7.03758	6.15749	7.70457e-07	0.00010546
pgi:PG0521	K04078	5.56311	7.17864	7.70896e-07	0.00010546
pgi:PG0417	K03544	5.43961	5.99648	7.72747e-07	0.00010549
tfo:BFO_2899	K01241	5.56333	4.36344	7.72766e-07	0.00010549
tfo:BFO_1535	K03169	6.50878	4.15097	7.75292e-07	0.000105616
pgi:PG0653	K01079	6.45696	6.46805	7.75334e-07	0.000105616
pgi:PG1929	K02961	5.37217	7.87697	7.82088e-07	0.000106422
pgi:PG1963	K07566	6.63315	4.22116	7.83852e-07	0.000106549
sbr:SY1_06350	K01006	5.24095	6.44697	7.86044e-07	0.000106733
faa:HMPREF0389_00844	K02886	5.50305	6.45882	7.88653e-07	0.00010681
sbr:SY1_08510	K02392	5.98185	5.34973	7.8874e-07	0.00010681
faa:HMPREF0389_00571	K03555	5.83678	5.56435	7.89977e-07	0.00010681
faa:HMPREF0389_00954	K06897	6.43073	4.10615	7.90567e-07	0.00010681
faa:HMPREF0389_01257	K09118	5.39556	4.76468	7.90784e-07	0.00010681
faa:HMPREF0389_01296	K02119	5.56939	5.39423	7.99127e-07	0.000107823
faa:HMPREF0389_01500	K02114	5.56376	4.50146	8.20926e-07	0.000110648
tde:TDE0929	K00611	6.26892	6.70431	8.23427e-07	0.000110868
tfo:BFO_0408	K03438	5.54146	4.64708	8.28252e-07	0.0001114
faa:HMPREF0389_00939	K02078	6.37593	4.86937	8.32673e-07	0.000111877
pgi:PG0377	K02967	7.20321	8.73041	8.44697e-07	0.000113374
pgi:PG1232	K00262	7.10503	10.029	8.74718e-07	0.00011728
tde:TDE0681	K03072	5.59189	5.66108	8.86164e-07	0.00011864
tde:TDE2156	K02520	5.92487	6.08204	8.86712e-07	0.00011864
trm:JO41_10115	K03412	5.51933	6.08211	8.97336e-07	0.000119923
pgi:PG1946	K02075	6.59246	4.19459	8.98177e-07	0.000119923
pgi:PG1993	K03703	6.2931	5.12989	9.02085e-07	0.000120319
tde:TDE1632	K01644	6.01856	4.32167	9.21808e-07	0.000122821
tfo:BFO_0988	K09181	5.30471	5.30246	9.28693e-07	0.00012361
faa:HMPREF0389_00380	K07137	6.2001	3.98006	9.32638e-07	0.000124006
pgi:PG1369	K00057	6.39758	5.57165	9.33808e-07	0.000124033
faa:HMPREF0389_00304	K01929	5.2378	4.24188	9.355e-07	0.000124128
tde:TDE1998	K01835	6.03339	4.33393	9.36889e-07	0.000124184
pgi:PG1048	K01448	6.795	6.27431	9.38673e-07	0.000124292
tde:TDE2385	K01921	5.59581	4.07446	9.40015e-07	0.000124341
faa:HMPREF0389_00840	K02878	5.01683	4.81673	9.44836e-07	0.000124849
pgi:PG0678	K08281	6.83204	4.34076	9.47474e-07	0.000125069
tde:TDE2476	K00926	6.73656	4.31662	9.62062e-07	0.000126863
pgi:PG1998	K02523	6.46412	5.66534	9.63451e-07	0.000126883
trm:JO41_09625	K03168	5.12908	5.11943	9.64199e-07	0.000126883
pgi:PG1215	K05807	5.85785	5.30065	9.70593e-07	0.000127594
tde:TDE0590	K01963	6.65218	4.2582	9.85225e-07	0.000129384
tfo:BFO_2340	K19139	6.39037	4.0821	9.91605e-07	0.000130088
pgi:PG0393	K02935	6.8896	7.39248	9.95212e-07	0.000130363
tde:TDE0781	K02994	6.19919	6.33132	9.95733e-07	0.000130363
faa:HMPREF0389_00928	K02372	6.62595	4.2139	1.00278e-06	0.000131151
faa:HMPREF0389_00055	K09817	5.74842	4.45807	1.00439e-06	0.000131227
pgi:PG1806	K02123	7.38767	7.85484	1.00745e-06	0.000131451
pah:Poras_1275	K03070	6.19794	4.59825	1.00816e-06	0.000131451
pgi:PG0598	K07091	6.55608	5.72692	1.01098e-06	0.000131591
faa:HMPREF0389_00745	K00626	7.05695	7.04731	1.01129e-06	0.000131591
pgi:PG0398	K03629	6.37262	5.23086	1.01278e-06	0.000131649
pgi:PG1692	K09810	6.51703	4.1515	1.01379e-06	0.000131649
sbr:SY1_21010	K02337	5.49872	4.89742	1.01569e-06	0.000131762
tde:TDE1550	K00895	6.13502	3.9461	1.02286e-06	0.000132558
tfo:BFO_1307	K01883	4.95108	4.8797	1.02663e-06	0.000132912
tfo:BFO_2943	K02474	6.00432	4.61845	1.03376e-06	0.000133699
pgi:PG0433	K07056	6.74832	5.88101	1.04032e-06	0.000134411
tfo:BFO_2753	K01937	4.77757	5.77059	1.04169e-06	0.000134452
tped:TPE_2133	K10670	7.65195	4.91916	1.04396e-06	0.00013461
faa:HMPREF0389_01260	K06958	6.49618	4.14213	1.04917e-06	0.000135145
sbr:SY1_08860	K02906	6.27116	5.70056	1.05443e-06	0.000135686
pgi:PG1361	K18574	6.72866	6.35721	1.05886e-06	0.000136119
pgi:PG1595	K01783	6.31044	5.35201	1.07384e-06	0.000137642
sbr:SY1_18700	K07506	6.63544	4.22725	1.07386e-06	0.000137642
pgi:PG0166	K01056	6.44742	4.7635	1.07484e-06	0.000137642
sbr:SY1_22670	K02314	5.24257	4.19871	1.07549e-06	0.000137642
tde:TDE2289	K00876	5.50696	4.02751	1.07609e-06	0.000137642
pgi:PG0199	K03424	6.66861	4.2873	1.08281e-06	0.000138363
pdt:Prede_0234	K02992	6.83787	4.37248	1.10064e-06	0.000140501
sbr:SY1_05900	K01712	5.014	5.93777	1.10177e-06	0.000140506
tde:TDE2290	K07736	6.87694	4.38312	1.10572e-06	0.00014087
pgi:PG0127	K01772	6.10427	3.93101	1.13053e-06	0.000143887
pdt:Prede_2329	K01955	6.17933	4.73846	1.13179e-06	0.000143904
sbr:SY1_02740	K02035	5.48069	4.29107	1.15208e-06	0.000146338
pgi:PG0165	K04762	7.13413	4.55771	1.15831e-06	0.000146983
tfo:BFO_2999	K01507	5.26022	4.46441	1.16856e-06	0.000148137
tpk:JO40_01155	K10670	8.05996	6.10495	1.18718e-06	0.000150349
pgi:PG1899	K02014	6.2828	5.79848	1.19792e-06	0.000151559
tde:TDE2345	K02838	6.48604	4.1381	1.20731e-06	0.000152592
sbr:SY1_12950	K05337	5.16907	3.86202	1.20848e-06	0.000152592
faa:HMPREF0389_00406	K03701	5.53455	4.04716	1.213e-06	0.000153013
faa:HMPREF0389_01176	K01448	6.48477	4.13783	1.2246e-06	0.000154324
pgi:PG0692	K14534	6.64152	8.83204	1.22731e-06	0.000154513
tped:TPE_1738	K00324	8.76493	5.84365	1.22975e-06	0.000154668
tde:TDE1333	K04087	5.97994	4.30814	1.2329e-06	0.000154912
trm:JO41_09500	K02400	5.72218	5.15135	1.24943e-06	0.000156834
tde:TDE1511	K07230	5.1573	7.37854	1.26096e-06	0.000158127
sbr:SY1_19560	K03530	5.03014	5.24156	1.26352e-06	0.000158293
pgi:PG1087	K07139	6.72186	4.27685	1.27679e-06	0.000159799
pit:PIN17_A1633	K05516	6.42042	6.00375	1.29131e-06	0.000161458
pgi:PG0205	K02837	5.49666	5.50626	1.30271e-06	0.000162725
tfo:BFO_3105	K01992	6.1438	3.95173	1.3078e-06	0.0001632
tfo:BFO_0120	K01756	5.17342	5.75154	1.32496e-06	0.000165181
sbr:SY1_08990	K15580	5.5861	5.57673	1.33004e-06	0.000165653
pgi:PG1143	K00012	5.9961	5.8085	1.33934e-06	0.000166649
pgi:PG0752	K00761	6.21278	4.0144	1.3452e-06	0.000167216
pdt:Prede_1035	K12373	6.69868	5.57351	1.35799e-06	0.000168641
tpa:TP0868	K02406	8.30527	5.44046	1.36023e-06	0.000168696
pit:PIN17_A0476	K03427	8.82159	5.90278	1.36107e-06	0.000168696
faa:HMPREF0389_00839	K02904	5.95718	3.85632	1.36312e-06	0.000168786
tde:TDE0013	K01491	6.62576	4.21594	1.37291e-06	0.000169834
tde:TDE1629	K00382	5.31833	4.31665	1.38065e-06	0.000170627
pgi:PG0927	K06925	7.19868	4.58222	1.38419e-06	0.000170899
tfo:BFO_3153	K12524	5.31183	4.55499	1.38804e-06	0.000171209
sbr:SY1_08530	K03569	5.67445	5.6989	1.39815e-06	0.00017229
tfo:BFO_3342	K00645	4.67844	4.69816	1.40556e-06	0.000173036
sbr:SY1_03450	K02469	5.53202	4.73185	1.40693e-06	0.000173038
trm:JO41_03835	K09458	5.57793	5.67798	1.41874e-06	0.000174324
pgi:PG1576	K00278	6.47822	5.66427	1.42793e-06	0.000175284
pgi:PG1525	K02361	5.69108	4.81924	1.43311e-06	0.000175467
pdt:Prede_2217	K01854	7.14963	4.56872	1.43386e-06	0.000175467
pgi:PG0503	K01278	6.85699	6.32271	1.434e-06	0.000175467
pdt:Prede_0570	K00831	5.68264	5.32069	1.43491e-06	0.000175467
pgi:PG0783	K03424	6.42025	4.12147	1.43657e-06	0.000175504
tfo:BFO_2141	K00351	5.04966	4.67586	1.43976e-06	0.000175566
tfo:BFO_1115	K03526	5.85101	4.94317	1.43983e-06	0.000175566
sbr:SY1_00330	K13626	7.11081	4.53336	1.44255e-06	0.00017573
tde:TDE2395	K06346	5.22854	3.88865	1.44842e-06	0.000176192
sbr:SY1_01890	K00703	6.40341	4.09067	1.4491e-06	0.000176192
tfo:BFO_2974	K03215	5.29729	3.92167	1.45718e-06	0.000177006
tfo:BFO_0553	K02124	5.98045	5.92458	1.46535e-06	0.00017783
tde:TDE2030	K03642	6.39273	4.75288	1.48034e-06	0.000179479
tfo:BFO_1743	K01889	5.51577	6.27828	1.48424e-06	0.000179781
faa:HMPREF0389_00804	K15580	5.67063	7.50257	1.50264e-06	0.000181679
sbr:SY1_20350	K01999	5.38818	5.73706	1.50275e-06	0.000181679
faa:HMPREF0389_01531	K03628	6.26614	4.01581	1.50631e-06	0.000181938
pgi:PG1288	K01711	6.34457	5.14775	1.50964e-06	0.000182168
tde:TDE1697	K01834	5.71172	4.52688	1.5147e-06	0.000182607
pgi:PG0778	K14742	5.90118	4.37206	1.53555e-06	0.000184945
pgi:PG2190	K09812	5.75601	6.16849	1.55008e-06	0.00018652
pgi:PG0960	K03439	6.75367	5.5189	1.55621e-06	0.000187081
pgi:PG0689	K18120	6.56575	7.40174	1.55919e-06	0.000187137
tfo:BFO_2929	K00605	5.0158	4.32263	1.5596e-06	0.000187137
pdt:Prede_2155	K00134	5.91057	7.17096	1.56253e-06	0.000187313
sbr:SY1_07500	K02357	5.07439	4.35241	1.57064e-06	0.000188109
pgi:PG1342	K00075	6.3807	6.38365	1.5842e-06	0.000189555
sbr:SY1_20810	K00335	5.82353	4.19629	1.58735e-06	0.000189755
tfo:BFO_2746	K01847	5.14076	5.15141	1.59055e-06	0.000189943
tfo:BFO_2320	K01950	4.6567	4.47103	1.59189e-06	0.000189943
sbr:SY1_00150	K03703	6.62093	4.26341	1.5943e-06	0.000190053
pgi:PG0296	K01952	6.21213	7.3521	1.59863e-06	0.000190392
faa:HMPREF0389_00712	K09760	5.07998	4.15011	1.60555e-06	0.000191039
pgi:PG0315	K02899	7.36316	7.29864	1.60774e-06	0.000191121
pgi:PG2124	K00134	7.1129	7.93783	1.6103e-06	0.000191248
tde:TDE1749	K02899	6.18809	5.44621	1.61503e-06	0.000191632
pgi:PG1069	K18012	6.89899	7.43497	1.62304e-06	0.000192403
pgi:PG0596	K02963	6.76915	4.30178	1.6375e-06	0.000193937
faa:HMPREF0389_01258	K00075	6.03384	3.8946	1.65098e-06	0.000195353
faa:HMPREF0389_00002	K01007	5.73681	4.27527	1.65519e-06	0.000195671
sbr:SY1_13880	K02835	5.8381	4.33628	1.65905e-06	0.000195946
pgi:PG0975	K06217	6.71709	5.48002	1.67072e-06	0.000197142
pgi:PG1915	K02919	6.10214	3.92857	1.6763e-06	0.000197617
trm:JO41_07075	K01644	6.72296	5.05196	1.67982e-06	0.000197851
faa:HMPREF0389_01647	K01358	6.20568	5.74977	1.68395e-06	0.000198155
faa:HMPREF0389_01237	K03111	6.39665	7.89211	1.6909e-06	0.00019879
sbr:SY1_05150	K00681	5.22116	4.1845	1.6948e-06	0.000198939
tde:TDE0020	K01880	5.96888	6.08911	1.69528e-06	0.000198939
pgi:PG0157	K03565	6.2278	3.99238	1.70413e-06	0.000199794
trm:JO41_01645	K00975	6.24773	6.06679	1.71115e-06	0.000200433
faa:HMPREF0389_01483	K00773	5.28658	4.17766	1.7153e-06	0.000200735
pdt:Prede_1080	K03545	5.82422	4.9098	1.7227e-06	0.000201417
pdt:Prede_2261	K00645	6.60748	5.01413	1.72573e-06	0.000201587
pgi:PG1128	K03601	6.35075	4.05731	1.7288e-06	0.000201761
pgi:PG0784	K13789	6.73282	4.27577	1.73475e-06	0.000202271
trm:JO41_03030	K01338	5.0001	5.63477	1.73915e-06	0.0002026
trm:JO41_07580	K01486	5.79522	4.59989	1.74291e-06	0.000202854
faa:HMPREF0389_01247	K06346	5.5415	4.69963	1.76832e-06	0.000205623
tde:TDE1067	K10823	5.51028	4.61793	1.77366e-06	0.000206057
pgi:PG0531	K01950	6.73822	6.23424	1.7787e-06	0.000206455
pgi:PG0249	K01960	6.29941	7.92673	1.78722e-06	0.000207256
tde:TDE1259	K03310	5.66937	6.09228	1.78901e-06	0.000207276
pgi:PG1408	K16264	6.55108	4.22216	1.79443e-06	0.000207715
pdt:Prede_1744	K01881	6.36984	4.6357	1.79708e-06	0.000207834
faa:HMPREF0389_00693	K06217	5.5653	4.45514	1.79982e-06	0.000207963
tde:TDE1122	K04749	7.23203	4.62504	1.81034e-06	0.000208989
faa:HMPREF0389_01070	K03091	5.07433	3.81597	1.81378e-06	0.000209198
faa:HMPREF0389_01256	K03769	5.54742	4.04936	1.81548e-06	0.000209205
tde:TDE1217	K02411	5.17099	4.53461	1.8229e-06	0.000209871
tfo:BFO_1762	K09811	5.0323	4.68588	1.8265e-06	0.000210097
tde:TDE1371	K01147	6.42898	4.10566	1.83478e-06	0.00021086
pgi:PG1278	K00831	7.91093	9.07684	1.84947e-06	0.000212357
pgi:PG0376	K02996	6.27026	6.95995	1.85752e-06	0.00021309
tde:TDE1068	K02031	5.79008	4.66764	1.86081e-06	0.000213276
cpy:Cphy_3641	K02948	5.19953	4.52956	1.8944e-06	0.000216931
pah:Poras_1527	K03655	5.62236	4.90156	1.92723e-06	0.000220494
aco:Amico_0582	K04077	5.17698	4.31187	1.93818e-06	0.000221548
tde:TDE2234	K02016	6.0419	3.89879	1.94357e-06	0.000221966
pgi:PG0753	K08303	5.58269	4.74303	1.96544e-06	0.000224264
sbr:SY1_03580	K01533	6.32755	4.53434	1.97055e-06	0.000224633
sbr:SY1_04200	K03644	5.98562	4.29093	1.97219e-06	0.000224633
faa:HMPREF0389_01073	K05946	6.35919	4.06434	1.98507e-06	0.000225898
trm:JO41_03560	K02407	4.97535	5.29862	1.98854e-06	0.000226093
tfo:BFO_0414	K01091	5.2675	3.90633	1.9905e-06	0.000226114
aco:Amico_0581	K04078	5.5565	5.12937	1.99756e-06	0.000226715
tfo:BFO_1676	K09015	5.21374	4.52933	2.00477e-06	0.000227306
pgi:PG0504	K03644	6.31276	4.72531	2.00632e-06	0.000227306
faa:HMPREF0389_00936	K01963	5.05293	5.00388	2.01362e-06	0.000227931
tde:TDE2036	K03696	5.18448	3.86712	2.02084e-06	0.000228546
faa:HMPREF0389_01196	K02313	5.0492	4.641	2.02417e-06	0.000228721
pah:Poras_0302	K09458	5.47463	4.27516	2.02692e-06	0.000228829
pgi:PG0416	K03654	6.83032	7.34124	2.03947e-06	0.000230043
tfo:BFO_1000	K00761	5.85769	5.83406	2.05392e-06	0.000231469
faa:HMPREF0389_00572	K06168	5.19314	4.12805	2.06269e-06	0.000232253
tfo:BFO_2803	K01201	5.3243	3.96112	2.07692e-06	0.00023351
faa:HMPREF0389_01659	K07040	5.5084	5.65705	2.07751e-06	0.00023351
pgi:PG2119	K13016	6.43326	5.60822	2.10097e-06	0.00023594
sbr:SY1_18090	K02996	5.47934	5.12704	2.11345e-06	0.000236978
tde:TDE0829	K01267	5.86797	3.84364	2.11392e-06	0.000236978
pgi:PG0684	K02004	6.18422	4.0015	2.11644e-06	0.000237053
faa:HMPREF0389_01007	K03783	6.26798	4.01823	2.12189e-06	0.000237277
faa:HMPREF0389_01207	K03495	4.95811	4.19235	2.12215e-06	0.000237277
faa:HMPREF0389_01737	K03073	6.37866	4.0748	2.12523e-06	0.000237413
pgi:PG0620	K01338	6.37333	8.28449	2.13077e-06	0.000237825
faa:HMPREF0389_00842	K02890	6.36397	6.66239	2.13773e-06	0.000238393
trm:JO41_11245	K07003	5.23906	4.99688	2.15896e-06	0.000240551
tfo:BFO_2712	K01960	5.07464	7.09131	2.16136e-06	0.000240609
pgi:PG0381	K11105	6.40535	4.73704	2.18101e-06	0.000242585
pgi:PG0141	K03497	5.946	5.37384	2.18727e-06	0.000243004
pdt:Prede_1036	K01186	7.5175	4.82852	2.18857e-06	0.000243004
sbr:SY1_17650	K01643	6.37241	4.06962	2.19962e-06	0.000243928
pgi:PG0948	K01241	6.91973	4.39484	2.20071e-06	0.000243928
tfo:BFO_0816	K00700	5.34857	5.49547	2.20751e-06	0.00024447
pgi:PG0269	K01142	6.93755	4.44808	2.2196e-06	0.000245468
tde:TDE0001	K02313	6.8094	4.34014	2.22036e-06	0.000245468
tde:TDE0042	K00625	5.91501	4.36682	2.24562e-06	0.000248045
pgi:PG0254	K02600	6.10022	6.91512	2.28427e-06	0.000252097
tde:TDE0861	K01866	5.91675	3.83657	2.28701e-06	0.000252183
sbr:SY1_12830	K00554	5.26203	4.85352	2.30346e-06	0.000253777
pgi:PG1541	K00950	6.35841	4.68853	2.32421e-06	0.000255843
pdn:HMPREF9137_0923	K02965	6.16671	5.32168	2.33593e-06	0.000256912
pgi:PG2062	K01892	6.52127	5.69494	2.34333e-06	0.000257424
faa:HMPREF0389_00963	K12574	5.32702	5.26828	2.34461e-06	0.000257424
faa:HMPREF0389_01010	K00756	4.98492	4.60456	2.35092e-06	0.000257895
faa:HMPREF0389_00922	K06196	5.42491	3.98148	2.36859e-06	0.000259543
faa:HMPREF0389_00128	K03706	5.29925	5.47793	2.36999e-06	0.000259543
faa:HMPREF0389_00788	K02823	5.8217	3.78997	2.41251e-06	0.000263972
tde:TDE2625	K06147	5.09574	4.49542	2.41638e-06	0.000264151
pgi:PG0990	K02916	5.7478	5.57961	2.41827e-06	0.000264151
pgi:PG1732	K04763	6.5149	4.1715	2.42165e-06	0.000264295
pgi:PG1289	K02377	6.20475	4.51144	2.43314e-06	0.000265322
tde:TDE1682	K02118	6.96333	5.84447	2.45887e-06	0.0002679
trm:JO41_07080	K01646	6.45918	4.11774	2.46191e-06	0.000268002
pgi:PG2060	K00560	4.96963	4.43909	2.46984e-06	0.000268637
tfo:BFO_2903	K08301	4.40989	6.3773	2.47329e-06	0.000268783
tde:TDE0772	K02890	5.78698	5.45303	2.48193e-06	0.000269494
tfo:BFO_0583	K01719	5.41548	6.13061	2.49082e-06	0.000270229
pgi:PG0212	K00595	6.57801	4.18214	2.50204e-06	0.000271217
faa:HMPREF0389_00812	K00554	6.33935	4.06258	2.51108e-06	0.000271966
faa:HMPREF0389_01544	K03110	5.18548	4.12085	2.51724e-06	0.000272403
trm:JO41_00430	K12942	5.37694	5.11281	2.54787e-06	0.000275484
pgi:PG2156	K09761	6.02635	4.4534	2.56991e-06	0.000277632
pgi:PG0267	K01887	7.23909	6.98322	2.57521e-06	0.000277971
sbr:SY1_08430	K00111	5.32798	3.93213	2.59242e-06	0.000279451
sbr:SY1_22710	K03111	5.30372	5.64258	2.5933e-06	0.000279451
pgi:PG1750	K01206	5.9673	4.41547	2.61435e-06	0.000281483
sri:SELR_23260	K02899	6.34938	6.83336	2.63189e-06	0.000283133
tfo:BFO_0396	K09117	5.0202	4.52402	2.65462e-06	0.000285167
pgi:PG0639	K04773	6.54166	6.79204	2.65526e-06	0.000285167
pgi:PG0463	K11754	6.01699	4.51748	2.67334e-06	0.000286868
pgi:PG0474	K01620	6.19818	4.00307	2.68625e-06	0.000288012
sbr:SY1_10130	K02388	6.1332	4.38868	2.70898e-06	0.000290206
pgi:PG1745	K00876	5.71489	4.67282	2.72644e-06	0.000291831
ccv:CCV52592_1586	K03111	6.50507	7.41575	2.73799e-06	0.000292823
tde:TDE2766	K02556	5.27288	5.2313	2.75856e-06	0.000294734
pgi:PG0671	K02015	6.16203	4.5531	2.76047e-06	0.000294734
faa:HMPREF0389_00718	K11070	5.11961	3.83584	2.76397e-06	0.000294862
pgi:PG1858	K03839	7.29881	8.51684	2.76679e-06	0.000294864
pgi:PG1847	K09022	6.24216	5.76009	2.7686e-06	0.000294864
pgi:PG0480	K03394	5.95692	3.85591	2.77803e-06	0.000295622
tfo:BFO_1726	K01734	4.88503	4.34985	2.81722e-06	0.000299543
pah:Poras_0834	K03695	5.99998	3.8804	2.83391e-06	0.000301068
pgi:PG0575	K03587	6.33448	6.33464	2.84025e-06	0.000301491
tde:TDE1369	K03702	6.2277	4.45007	2.86288e-06	0.000303615
sbr:SY1_09050	K15581	5.23336	4.1469	2.86501e-06	0.000303615
tde:TDE2006	K07003	6.94357	4.43421	2.8678e-06	0.000303659
pgi:PG1657	K01847	4.44216	6.25566	2.88459e-06	0.000305184
pru:PRU_2062	K01624	5.5107	4.02423	2.89839e-06	0.000306391
tfo:BFO_2024	K01736	4.97554	5.21531	2.90598e-06	0.000306939
tde:TDE1925	K03775	6.23745	3.99604	2.91099e-06	0.000307215
tde:TDE0092	K01883	5.78764	4.35026	2.92125e-06	0.000307899
tde:TDE2307	K01875	6.08742	4.58735	2.92228e-06	0.000307899
faa:HMPREF0389_00935	K01962	5.76025	5.16059	2.93139e-06	0.000308605
sbr:SY1_04060	K03596	5.71358	4.41547	2.93511e-06	0.000308742
tpk:JO40_00030	K00324	7.45865	4.78017	2.95145e-06	0.000309977
pgi:PG2053	K01935	6.19437	3.97289	2.9517e-06	0.000309977
pgi:PG1105	K03092	6.3451	5.20363	2.95535e-06	0.000310106
faa:HMPREF0389_00587	K00943	5.93726	3.84733	2.96435e-06	0.000310795
tfo:BFO_0462	K02004	4.99227	4.30269	2.96871e-06	0.000310997
faa:HMPREF0389_00283	K03324	5.01507	4.51024	2.97606e-06	0.000311231
sbr:SY1_22580	K03797	4.88604	4.62152	2.97818e-06	0.000311231
tde:TDE0745	K10672	6.61175	9.35472	2.98302e-06	0.000311231
tde:TDE0745	K10670	6.61175	9.35472	2.9831e-06	0.000311231
tde:TDE0745	K10671	6.61175	9.35472	2.9831e-06	0.000311231
pgi:PG1307	K03501	5.57876	4.20131	3.00655e-06	0.000313422
faa:HMPREF0389_00696	K01761	5.55505	5.28983	3.05954e-06	0.000318685
faa:HMPREF0389_00402	K02470	4.92545	4.02566	3.06562e-06	0.000319059
sbr:SY1_03060	K07230	5.96439	7.43808	3.09278e-06	0.000321624
pgi:PG0121	K03530	6.17525	5.71495	3.11528e-06	0.000323701
tfo:BFO_0664	K02112	5.529	5.08106	3.11954e-06	0.00032388
tde:TDE0606	K03497	5.89959	3.82848	3.13231e-06	0.000324942
pgi:PG1781	K00876	6.21529	5.04799	3.14667e-06	0.000326083
trm:JO41_02760	K14742	5.58591	4.04426	3.1484e-06	0.000326083
tfo:BFO_0512	K01867	5.71403	5.01653	3.1599e-06	0.000327008
trm:JO41_11895	K11607	5.36808	5.80823	3.16371e-06	0.000327139
trm:JO41_09890	K01040	5.42449	7.16543	3.22484e-06	0.000332977
faa:HMPREF0389_00719	K11071	4.9594	3.76097	3.22791e-06	0.000332977
pit:PIN17_0064	K01173	6.62209	6.21033	3.22798e-06	0.000332977
tde:TDE1356	K02044	5.0452	3.80233	3.23486e-06	0.000333417
tfo:BFO_0585	K00278	4.7914	5.0333	3.24836e-06	0.000334539
sbr:SY1_05100	K00283	5.41903	8.13783	3.25841e-06	0.000335189
tfo:BFO_2558	K00297	5.29075	4.20061	3.26007e-06	0.000335189
pah:Poras_0369	K02906	6.62113	4.24488	3.26253e-06	0.000335189
tde:TDE0055	K02400	6.41312	4.09353	3.27708e-06	0.000336359
tfo:BFO_2318	K01914	5.15424	4.46935	3.27918e-06	0.000336359
tfo:BFO_2546	K06142	4.5489	5.4648	3.28984e-06	0.000337182
trm:JO41_03710	K03783	4.75701	4.63072	3.30447e-06	0.00033815
tfo:BFO_0481	K01866	4.97754	5.7492	3.30651e-06	0.00033815
sbr:SY1_09400	K01468	5.12866	3.83919	3.30721e-06	0.00033815
pgi:PG1226	K01802	5.7423	4.71153	3.31982e-06	0.000338934
tde:TDE1473	K06603	6.41459	4.09377	3.32192e-06	0.000338934
tde:TDE0047	K01468	5.74855	3.75833	3.32283e-06	0.000338934
faa:HMPREF0389_00147	K04567	4.98804	5.24221	3.36018e-06	0.000342471
pgi:PG1921	K02988	6.38627	7.25305	3.36337e-06	0.000342523
pit:PIN17_0374	K05515	6.76202	5.80684	3.3813e-06	0.000344075
trm:JO41_01320	K01419	5.93852	4.25205	3.39655e-06	0.000345352
tde:TDE2069	K09022	5.92659	4.73947	3.43563e-06	0.000349048
tde:TDE1287	K03723	6.29852	4.0313	3.44745e-06	0.000349971
sbr:SY1_03730	K02058	5.53869	4.06673	3.46361e-06	0.000351333
pdt:Prede_1513	K01810	4.91948	4.73226	3.47509e-06	0.000352121
sbr:SY1_20800	K00336	5.14412	4.9856	3.47689e-06	0.000352121
pgi:PG1132	K01873	6.37996	7.27147	3.4803e-06	0.000352188
pdt:Prede_1074	K03771	6.36649	4.09253	3.49299e-06	0.000353192
tde:TDE1589	K03408	6.20219	3.978	3.50644e-06	0.000354273
cst:CLOST_2316	K02117	6.04068	3.90036	3.51421e-06	0.000354554
pgi:PG0224	K05595	5.88053	4.79413	3.51519e-06	0.000354554
faa:HMPREF0389_00439	K01783	5.14353	3.84489	3.51754e-06	0.000354554
pdt:Prede_1661	K00971	6.97373	4.44528	3.52987e-06	0.000355517
pgi:PG1928	K02874	5.17373	5.28768	3.54666e-06	0.000356926
tfo:BFO_2039	K01785	5.70924	4.82302	3.55479e-06	0.000357394
pgi:PG2035	K00554	5.21695	3.86824	3.5569e-06	0.000357394
trm:JO41_12025	K14534	5.58375	6.49218	3.58683e-06	0.000360119
faa:HMPREF0389_00985	K01892	4.83145	4.21412	3.59071e-06	0.000360226
pdt:Prede_0206	K02358	4.35993	7.15896	3.62133e-06	0.000363013
tfo:BFO_0286	K02913	5.54179	6.49597	3.63069e-06	0.000363437
trm:JO41_04085	K00266	5.13717	5.64617	3.63274e-06	0.000363437
pah:Poras_0417	K00826	5.19527	4.79202	3.63408e-06	0.000363437
tfo:BFO_1574	K02879	4.73404	4.94614	3.64569e-06	0.000364313
trm:JO41_00495	K00876	4.84516	4.76303	3.65079e-06	0.000364537
tde:TDE1889	K03311	5.707	4.2602	3.66842e-06	0.000366012
pgi:PG0321	K07588	5.8793	6.0181	3.67218e-06	0.000366075
pgi:PG1303	K01144	6.62645	4.21233	3.67586e-06	0.000366075
tfo:BFO_2807	K01805	5.73247	4.64518	3.67763e-06	0.000366075
tfo:BFO_0507	K00616	5.21542	4.13469	3.68981e-06	0.000367001
pgi:PG1321	K01938	7.54106	8.43608	3.69372e-06	0.000367105
pgi:PG1060	K03797	6.41309	6.78146	3.6976e-06	0.000367205
tfo:BFO_1038	K01270	5.48718	5.16064	3.70077e-06	0.000367235
sbr:SY1_14080	K03569	6.03149	3.89156	3.70567e-06	0.000367436
pgi:PG2001	K03100	6.57564	5.75542	3.72633e-06	0.000369198
pdt:Prede_0141	K02356	5.32871	5.70182	3.74471e-06	0.000370732
tde:TDE0924	K06147	5.676	5.18213	3.74977e-06	0.000370946
tfo:BFO_1391	K02528	4.8146	4.58959	3.77944e-06	0.000373592
trm:JO41_01360	K02412	5.05771	5.46389	3.80307e-06	0.000375638
dti:Desti_1603	K14534	6.513	4.1506	3.80953e-06	0.000375985
sbr:SY1_00340	K02397	5.52113	6.4438	3.81971e-06	0.000376699
tfo:BFO_1349	K01929	5.52665	4.02845	3.83094e-06	0.000377516
trm:JO41_08960	K01689	5.54186	7.73717	3.85041e-06	0.000379143
trm:JO41_04360	K02948	5.74792	6.44838	3.8684e-06	0.000380542
pgi:PG1771	K01889	5.52982	5.68576	3.87058e-06	0.000380542
tfo:BFO_2043	K15738	5.57799	5.0306	3.87511e-06	0.000380695
pgi:PG1254	K00657	5.66412	4.16302	3.88347e-06	0.000381223
sbr:SY1_20260	K01847	5.3049	4.69792	3.89646e-06	0.00038193
cpy:Cphy_3643	K02919	6.22495	3.9917	3.89664e-06	0.00038193
tfo:BFO_2116	K03455	5.68129	4.80552	3.90372e-06	0.000382332
trm:JO41_10215	K03526	4.97803	4.88316	3.9212e-06	0.000383749
tde:TDE2052	K11717	6.01671	3.88335	3.92606e-06	0.000383931
tfo:BFO_1392	K03284	4.7562	4.61037	4.00948e-06	0.000391789
tde:TDE0881	K02959	6.22569	4.04813	4.01789e-06	0.000392311
sbr:SY1_13290	K00174	5.29992	4.8364	4.02762e-06	0.000392962
pgi:PG0523	K00088	7.06438	7.24089	4.03383e-06	0.000393268
tfo:BFO_1341	K01129	6.72525	4.33549	4.06045e-06	0.000395561
pah:Poras_0079	K07386	5.8685	3.81326	4.06981e-06	0.000396065
faa:HMPREF0389_01529	K03660	5.8685	3.81326	4.07181e-06	0.000396065
faa:HMPREF0389_01136	K01012	4.85615	4.3085	4.08831e-06	0.000397367
tpk:JO40_02025	K02996	6.51047	4.88531	4.11796e-06	0.000399945
nwi:Nwi_1362	K02358	5.6126	4.20767	4.12962e-06	0.000400774
faa:HMPREF0389_00858	K06215	6.49762	4.14892	4.16315e-06	0.000403711
tfo:BFO_2521	K11754	5.37682	5.15095	4.1662e-06	0.000403711
pit:PIN17_A1528	K03215	4.92854	6.30083	4.21542e-06	0.000408172
tde:TDE0788	K02919	4.88949	5.37473	4.21922e-06	0.00040823
sbr:SY1_00930	K02035	5.05932	4.53551	4.22892e-06	0.00040886
tfo:BFO_1949	K06915	5.35202	6.63164	4.24459e-06	0.000409869
tde:TDE0835	K03613	6.19615	3.97718	4.24577e-06	0.000409869
tde:TDE2584	K08659	6.16101	3.99202	4.25326e-06	0.000410282
tbe:Trebr_1698	K02117	6.02498	4.30223	4.27465e-06	0.000412035
tfo:BFO_0238	K03687	4.89329	5.59909	4.28298e-06	0.000412527
pgi:PG0395	K03046	6.44659	9.63256	4.30225e-06	0.000414072
faa:HMPREF0389_01014	K01489	6.07493	3.91272	4.32589e-06	0.000416034
tde:TDE2286	K02499	5.87675	3.81702	4.33922e-06	0.000417002
faa:HMPREF0389_01584	K01478	5.05663	5.18151	4.34778e-06	0.000417511
tde:TDE2235	K04835	5.35193	5.28819	4.35537e-06	0.000417926
faa:HMPREF0389_01404	K12573	5.39845	3.9685	4.36624e-06	0.000418655
pgi:PG2165	K01880	5.37295	6.0811	4.39489e-06	0.000421086
pgi:PG0142	K03496	6.17232	3.95913	4.42553e-06	0.000423705
pgi:PG2081	K01012	6.31552	4.03365	4.43265e-06	0.000424069
pdt:Prede_0028	K03168	5.1017	5.33165	4.44663e-06	0.000425089
sbr:SY1_22130	K02434	5.79458	5.4281	4.46783e-06	0.000426797
tfo:BFO_3343	K03116	5.87098	5.25653	4.48938e-06	0.000428303
faa:HMPREF0389_00743	K03521	5.26381	6.72442	4.4903e-06	0.000428303
faa:HMPREF0389_00764	K00003	5.99991	4.5964	4.51495e-06	0.000430333
faa:HMPREF0389_01361	K16899	6.19542	3.97288	4.52346e-06	0.000430824
trm:JO41_07740	K02121	5.49115	4.92107	4.54229e-06	0.000431871
faa:HMPREF0389_01063	K01425	5.085	4.06514	4.54261e-06	0.000431871
pgi:PG1095	K03215	6.28696	5.10938	4.54678e-06	0.000431871
faa:HMPREF0389_01238	K02990	5.79554	5.19172	4.54797e-06	0.000431871
sbr:SY1_21670	K00927	4.78762	4.31475	4.56637e-06	0.000433085
tfo:BFO_1364	K00757	5.15136	4.39296	4.56752e-06	0.000433085
faa:HMPREF0389_00900	K16787	5.91599	3.83568	4.5713e-06	0.000433123
faa:HMPREF0389_01071	K06962	5.69585	3.73253	4.59405e-06	0.000434956
faa:HMPREF0389_00923	K00099	5.75756	3.76267	4.63698e-06	0.000438696
faa:HMPREF0389_00373	K03086	5.89375	4.23773	4.65403e-06	0.000439983
tde:TDE2344	K00806	4.91967	3.98372	4.66525e-06	0.000440718
tfo:BFO_1814	K01940	5.90371	4.81338	4.68443e-06	0.000442203
pdt:Prede_1123	K01176	7.53179	4.84576	4.69408e-06	0.000442787
faa:HMPREF0389_01541	K03685	5.0177	3.78953	4.70701e-06	0.000443679
bacc:BRDCF_04095	K04043	5.84108	4.18134	4.72473e-06	0.000445023
pdt:Prede_0163	K02014	6.28572	4.02606	4.73158e-06	0.00044534
tfo:BFO_1092	K03685	5.11769	4.44546	4.75072e-06	0.000446813
pgi:PG1524	K02551	5.02505	4.92328	4.75794e-06	0.000447162
tfo:BFO_2152	K00939	6.18424	5.63221	4.78007e-06	0.000448913
pgi:PG0378	K02357	7.66969	8.15045	4.8066e-06	0.000451072
pgi:PG2222	K02517	6.12786	3.94047	4.8444e-06	0.000454286
tfo:BFO_3050	K03106	4.8851	6.1882	4.85213e-06	0.000454552
tfo:BFO_0999	K02824	5.13444	3.83943	4.85433e-06	0.000454552
pgi:PG0950	K02437	7.53885	7.86395	4.86689e-06	0.000455109
trm:JO41_05890	K00705	5.46303	3.98061	4.86739e-06	0.000455109
sbr:SY1_08830	K02886	4.74566	6.70212	4.87514e-06	0.00045529
faa:HMPREF0389_00308	K02563	6.02675	3.89073	4.87645e-06	0.00045529
sbr:SY1_12400	K01515	5.21009	3.87354	4.88599e-06	0.000455847
pgi:PG1544	K09861	6.39579	4.07973	4.9078e-06	0.000457549
tde:TDE0200	K07056	5.34826	4.4254	4.91454e-06	0.000457805
tde:TDE0854	K03565	5.35414	5.18572	4.91771e-06	0.000457805
tfo:BFO_1975	K06889	6.18539	3.97147	4.95472e-06	0.000460915
sbr:SY1_21370	K02986	4.93813	5.96676	4.98471e-06	0.000463368
pgi:PG0532	K18346	6.05275	3.9308	5.04406e-06	0.000468222
tfo:BFO_1082	K02622	4.45814	5.30048	5.04425e-06	0.000468222
sbr:SY1_03530	K01881	4.94636	4.54959	5.05381e-06	0.000468769
sbr:SY1_15310	K03310	6.13797	4.87533	5.10201e-06	0.000472897
pgi:PG2065	K06941	6.25014	4.02901	5.1349e-06	0.000475601
pdt:Prede_1608	K01960	5.68512	5.17522	5.14023e-06	0.00047575
faa:HMPREF0389_01298	K02124	5.91211	3.83423	5.14602e-06	0.000475941
pgi:PG0024	K01926	6.92295	4.40425	5.15672e-06	0.000476587
tfo:BFO_0220	K01881	5.64097	5.86634	5.18538e-06	0.000478546
sbr:SY1_05880	K04487	5.04386	4.6344	5.18579e-06	0.000478546
pgi:PG0736	K03470	6.61342	4.19907	5.18914e-06	0.000478546
tfo:BFO_0802	K06001	4.62085	5.75213	5.21112e-06	0.000480226
faa:HMPREF0389_00016	K02355	4.69174	8.23947	5.21698e-06	0.000480421
pgi:PG1896	K00789	7.07089	6.78579	5.22287e-06	0.000480616
pgi:PG2188	K01586	5.35909	4.80093	5.23116e-06	0.000481033
pdt:Prede_2249	K01681	6.53783	4.65059	5.24477e-06	0.000481924
sbr:SY1_13410	K03415	5.21436	4.70154	5.24838e-06	0.000481924
tfo:BFO_3148	K08999	6.06584	3.90776	5.25967e-06	0.000482614
trm:JO41_00130	K02433	4.95645	4.87067	5.26919e-06	0.000483141
pdt:Prede_0353	K02805	6.42255	4.10235	5.28098e-06	0.000483602
tde:TDE1314	K03587	6.06172	3.90972	5.28178e-06	0.000483602
tde:TDE2686	K02404	6.3148	4.04287	5.36891e-06	0.000491229
pgi:PG1545	K04564	6.65087	7.28974	5.37916e-06	0.000491814
faa:HMPREF0389_00826	K00939	4.69072	5.37116	5.39267e-06	0.000492698
pgi:PG0072	K02536	6.35112	6.13237	5.40014e-06	0.000493027
trm:JO41_08615	K00864	4.80816	4.64409	5.4043e-06	0.000493056
trm:JO41_03485	K03465	5.00356	4.41844	5.4167e-06	0.000493835
sbr:SY1_13300	K00175	5.10852	5.13776	5.45673e-06	0.00049713
faa:HMPREF0389_01398	K02495	6.05708	3.90915	5.48953e-06	0.000499468
tfo:BFO_3053	K00812	4.66594	4.22329	5.4902e-06	0.000499468
pgi:PG1290	K00826	6.34274	7.71252	5.5131e-06	0.000501194
aco:Amico_0315	K02867	5.59149	4.48232	5.55444e-06	0.000504594
pdt:Prede_2258	K02990	4.81898	5.67678	5.57876e-06	0.000506444
tpk:JO40_01860	K16787	6.14448	5.12275	5.58956e-06	0.000506709
tpk:JO40_01860	K16786	6.14448	5.12275	5.58961e-06	0.000506709
pgi:PG1912	K02986	5.42353	6.94365	5.60729e-06	0.000507822
tpk:JO40_11325	K01876	5.00794	3.78346	5.60982e-06	0.000507822
pgi:PG0919	K01465	6.19592	5.41525	5.62374e-06	0.000508722
tde:TDE0484	K03406	7.61903	4.91249	5.6352e-06	0.000509398
tfo:BFO_1674	K09014	4.34153	4.56532	5.64306e-06	0.000509749
faa:HMPREF0389_01613	K00833	6.90919	4.38579	5.67577e-06	0.000512174
faa:HMPREF0389_00760	K00928	4.72578	4.15517	5.68116e-06	0.000512174
tpk:JO40_04365	K10112	6.05577	3.90478	5.68192e-06	0.000512174
pdt:Prede_2649	K02109	6.01445	4.45907	5.71382e-06	0.000514445
faa:HMPREF0389_00015	K02992	5.65314	6.23612	5.71558e-06	0.000514445
tde:TDE0138	K00803	7.65451	4.93522	5.71919e-06	0.000514445
tfo:BFO_2851	K01322	4.72875	4.5035	5.72833e-06	0.000514906
tfo:BFO_3103	K01993	4.3815	4.63129	5.73448e-06	0.000514936
tfo:BFO_0786	K09810	6.34685	4.51678	5.73672e-06	0.000514936
tfo:BFO_3087	K02897	4.41098	6.12601	5.74417e-06	0.000515243
pdt:Prede_1286	K07277	5.37405	4.74118	5.74917e-06	0.000515331
tfo:BFO_2951	K06217	4.78531	4.35934	5.76823e-06	0.000516677
tde:TDE0411	K01768	5.89617	3.8261	5.79568e-06	0.000518772
pgi:PG0352	K01186	6.1845	3.96435	5.83109e-06	0.000521225
pgi:PG1371	K00757	6.78662	5.04563	5.83155e-06	0.000521225
pgi:PG0389	K02601	7.68209	9.35007	5.83653e-06	0.000521225
sbr:SY1_21810	K09007	5.31664	3.92432	5.83938e-06	0.000521225
sbr:SY1_00280	K00639	4.68602	4.56798	5.84355e-06	0.000521233
sbr:SY1_08720	K02994	5.91177	4.39587	5.87258e-06	0.000523457
pgi:PG1719	K06147	6.23032	5.4546	5.88524e-06	0.000524221
pgi:PG0346	K03978	6.32082	4.09269	5.89042e-06	0.000524317
tde:TDE1238	K03075	7.27352	4.65433	5.89735e-06	0.000524569
pgi:PG0042	K00600	5.9902	7.94893	5.90527e-06	0.000524909
tde:TDE2287	K01802	5.28444	3.90725	5.91176e-06	0.00052512
tfo:BFO_1665	K00812	6.01865	4.60882	5.93761e-06	0.00052705
tpk:JO40_13305	K02409	5.86961	3.81444	5.96747e-06	0.000529334
pit:PIN17_A0326	K01915	6.69592	6.38939	5.97389e-06	0.000529525
tfo:BFO_2625	K03773	5.68826	6.79774	5.97791e-06	0.000529525
tde:TDE2682	K09749	5.05147	5.37757	6.0165e-06	0.000532575
tpk:JO40_09715	K01841	5.88962	3.85547	6.02943e-06	0.000533351
sbr:SY1_21280	K01876	4.9849	4.72331	6.08442e-06	0.000537843
sbr:SY1_05870	K04488	5.24361	4.5499	6.09376e-06	0.000538282
faa:HMPREF0389_01478	K12257	4.76754	5.13523	6.09781e-06	0.000538282
tde:TDE0873	K05896	5.20211	3.86941	6.11475e-06	0.000539405
pgi:PG2085	K01867	5.44612	5.8411	6.13591e-06	0.000540579
tfo:BFO_0405	K01928	5.1824	4.30444	6.13651e-06	0.000540579
faa:HMPREF0389_00602	K03704	5.19685	3.86842	6.16425e-06	0.000542649
tfo:BFO_0181	K03210	4.36987	5.08839	6.20952e-06	0.000546258
tde:TDE2754	K01750	6.65336	4.26442	6.25499e-06	0.000549881
pdt:Prede_0213	K02935	5.06144	4.03277	6.28091e-06	0.00055178
scd:Spica_0134	K00528	6.76647	4.29759	6.3039e-06	0.000553419
tde:TDE1521	K01678	5.79443	4.36051	6.36098e-06	0.000557757
tfo:BFO_1130	K01251	5.28027	6.08557	6.36203e-06	0.000557757
sbr:SY1_08640	K01265	5.57559	4.1814	6.36905e-06	0.000557989
pgi:PG1249	K00655	5.57599	3.71398	6.37359e-06	0.000558006
sbr:SY1_18820	K19142	6.00096	3.87462	6.39063e-06	0.000559115
pgi:PG1935	K02886	5.37221	7.97368	6.40352e-06	0.000559486
tfo:BFO_2981	K08884	4.55557	4.95625	6.40362e-06	0.000559486
tde:TDE1729	K00432	5.57322	3.67727	6.41234e-06	0.000559865
faa:HMPREF0389_00786	K00762	5.7475	4.29093	6.44915e-06	0.000562695
tpk:JO40_03605	K02057	5.65338	3.7158	6.46005e-06	0.000563261
sbr:SY1_05450	K02503	5.22747	6.18923	6.4715e-06	0.000563865
faa:HMPREF0389_01443	K14742	5.83404	3.79661	6.47578e-06	0.000563865
faa:HMPREF0389_00881	K14652	5.78693	4.30406	6.57958e-06	0.000572354
pit:PIN17_0041	K01342	6.68384	7.12553	6.58223e-06	0.000572354
pgi:PG1338	K03502	5.59458	4.18613	6.63622e-06	0.000576376
tde:TDE2193	K01493	5.44584	4.25195	6.6375e-06	0.000576376
tde:TDE1240	K06217	5.80656	3.78374	6.68545e-06	0.000580147
tde:TDE1727	K07397	5.69106	4.20954	6.72049e-06	0.000582791
bacc:BRDCF_07890	K03046	4.7224	6.38929	6.73436e-06	0.000583411
trm:JO41_11295	K00951	6.11867	3.93229	6.73973e-06	0.000583411
pit:PIN17_A0307	K00761	6.33017	8.11813	6.74131e-06	0.000583411
sbr:SY1_21020	K00873	5.11582	4.4457	6.74976e-06	0.000583747
pdt:Prede_1423	K03773	6.49608	4.14476	6.75623e-06	0.000583912
faa:HMPREF0389_00852	K02935	4.86558	5.25584	6.79024e-06	0.000586455
sbr:SY1_12800	K02959	5.18664	5.7224	6.82359e-06	0.000588937
pdt:Prede_1109	K01952	5.507	5.27831	6.91546e-06	0.000596464
tfo:BFO_1844	K02232	4.36629	4.53013	6.92883e-06	0.000597215
tfo:BFO_1976	K01151	5.21212	3.87313	6.97848e-06	0.000601089
sbr:SY1_03880	K15581	6.19579	3.97451	6.9868e-06	0.000601401
tfo:BFO_0213	K01714	4.75474	4.0759	7.04119e-06	0.000605675
pgi:PG1365	K02860	6.14954	4.55995	7.06718e-06	0.000607502
faa:HMPREF0389_00129	K03168	4.89253	5.30459	7.07975e-06	0.000607928
pgi:PG1081	K00925	6.92008	7.47384	7.08164e-06	0.000607928
pgi:PG0745	K01759	5.51318	4.14087	7.14967e-06	0.000613356
tfo:BFO_0039	K08218	4.80724	3.92694	7.15981e-06	0.000613814
faa:HMPREF0389_00904	K00059	6.13676	4.38523	7.19165e-06	0.000615675
pdt:Prede_2033	K00656	5.22916	5.71025	7.19258e-06	0.000615675
tped:TPE_0273	K02871	5.4217	4.03436	7.19989e-06	0.000615675
faa:HMPREF0389_00269	K01872	4.33345	4.71638	7.20077e-06	0.000615675
faa:HMPREF0389_01594	K07816	4.78391	3.68603	7.26298e-06	0.00062058
tfo:BFO_0446	K03592	5.13299	4.93554	7.27003e-06	0.000620767
tde:TDE2298	K00849	5.20588	4.30957	7.33626e-06	0.000625745
tfo:BFO_0766	K01712	5.31082	5.32982	7.3381e-06	0.000625745
faa:HMPREF0389_00034	K06180	5.80006	3.78073	7.35175e-06	0.000626491
pgi:PG1994	K07560	5.87494	3.81573	7.36102e-06	0.000626863
tfo:BFO_3351	K03569	4.21668	5.63013	7.37621e-06	0.000627738
faa:HMPREF0389_00428	K00868	5.24815	3.88859	7.42312e-06	0.000630721
tfo:BFO_1760	K00174	5.02593	6.28186	7.42596e-06	0.000630721
pah:Poras_0448	K14534	5.19953	4.32564	7.42605e-06	0.000630721
tfo:BFO_1066	K18430	5.67678	4.10804	7.43723e-06	0.000631252
tpk:JO40_08120	K06147	7.18864	4.58134	7.44438e-06	0.000631439
sbr:SY1_04290	K10541	6.28113	4.02357	7.47809e-06	0.000633878
tde:TDE1417	K09691	5.58316	5.04139	7.50887e-06	0.000636066
faa:HMPREF0389_00458	K00133	4.90788	4.32481	7.53829e-06	0.000638135
tfo:BFO_0411	K01808	4.91869	4.3247	7.55455e-06	0.000638836
pgi:PG1258	K03530	6.16304	5.75057	7.55655e-06	0.000638836
pdi:BDI_0160	K01572	5.03524	3.79435	7.56811e-06	0.00063939
tfo:BFO_0451	K06168	4.75106	4.34776	7.57365e-06	0.000639436
faa:HMPREF0389_01267	K06925	5.64749	3.71289	7.58758e-06	0.00064019
tfo:BFO_2081	K00525	5.22348	5.24688	7.59331e-06	0.000640196
tfo:BFO_1096	K01081	4.74294	4.96109	7.59767e-06	0.000640196
pgi:PG0525	K01937	5.99702	6.77835	7.64481e-06	0.000643744
pdt:Prede_1662	K01710	6.80196	5.05044	7.6633e-06	0.000644877
tde:TDE2425	K02867	5.80279	7.19965	7.71381e-06	0.0006487
trm:JO41_03280	K00134	6.55028	8.50722	7.72402e-06	0.000649132
tfo:BFO_2118	K17759	5.78603	5.30024	7.79465e-06	0.000654298
tfo:BFO_2118	K17758	5.78603	5.30024	7.79572e-06	0.000654298
pdt:Prede_1056	K18785	6.36067	4.53682	7.81997e-06	0.000655584
tde:TDE2087	K02518	5.64185	3.70877	7.82129e-06	0.000655584
tfo:BFO_2041	K00849	4.13544	5.45042	7.86009e-06	0.000658405
trm:JO41_06730	K00209	5.14434	5.52662	7.89247e-06	0.000660684
hcp:HCN_1362	K11903	7.86778	5.08367	7.91653e-06	0.000662265
tde:TDE2119	K10670	6.29343	8.61005	7.92993e-06	0.000662952
tfo:BFO_2202	K01639	4.71067	4.41059	7.96107e-06	0.000665121
tpk:JO40_11800	K01006	5.90726	3.83047	8.04055e-06	0.000670913
tde:TDE0665	K03737	7.0782	8.29354	8.04089e-06	0.000670913
faa:HMPREF0389_00823	K02518	6.17668	5.79913	8.07157e-06	0.000673034
pdt:Prede_0019	K01537	6.16793	3.96043	8.10543e-06	0.000675417
faa:HMPREF0389_00452	K03657	4.80981	3.69502	8.15701e-06	0.000679273
tfo:BFO_2097	K02357	4.46308	7.99846	8.19093e-06	0.000681654
pgi:PG0162	K03088	5.95358	5.27829	8.2143e-06	0.000683155
pgi:PG0766	K00962	6.95473	8.58448	8.26742e-06	0.000687125
pdt:Prede_1329	K00789	5.56008	4.05131	8.27447e-06	0.000687264
faa:HMPREF0389_01113	K00287	4.70694	3.65775	8.30015e-06	0.00068895
sbr:SY1_11770	K01011	5.41599	3.97009	8.33259e-06	0.000690412
pgi:PG1596	K01870	6.42331	8.36964	8.33528e-06	0.000690412
sbr:SY1_13370	K01874	5.29433	4.72521	8.33699e-06	0.000690412
pit:PIN17_A0202	K15342	5.46705	5.03429	8.33935e-06	0.000690412
faa:HMPREF0389_01437	K06187	5.08398	4.4555	8.35031e-06	0.000690872
pdt:Prede_0145	K01921	5.18555	4.30646	8.39554e-06	0.000694165
sbr:SY1_08820	K02965	6.20036	4.41779	8.40699e-06	0.000694351
tfo:BFO_0287	K02902	5.00759	6.54859	8.40864e-06	0.000694351
sbr:SY1_04030	K02935	4.98871	4.1933	8.42931e-06	0.000695608
tfo:BFO_2759	K03615	4.72286	5.82268	8.43524e-06	0.000695649
tfo:BFO_1338	K00432	4.57358	5.36131	8.48791e-06	0.000699542
tde:TDE1085	K01924	5.30903	3.9193	8.50239e-06	0.000700284
pgi:PG0227	K04485	5.83878	4.78523	8.57528e-06	0.000705833
pgi:PG1523	K01661	5.95134	5.65563	8.62207e-06	0.000709228
sbr:SY1_16340	K03406	6.81015	4.32588	8.62807e-06	0.000709265
faa:HMPREF0389_00434	K01808	5.56327	4.45091	8.65633e-06	0.000711131
pgi:PG0583	K03590	6.26407	6.53632	8.72805e-06	0.000716563
faa:HMPREF0389_00995	K01880	4.58267	4.03388	8.76132e-06	0.000718833
sbr:SY1_02050	K01610	6.52072	4.64098	8.78816e-06	0.000720573
sbr:SY1_03910	K10823	6.04623	3.89624	8.79702e-06	0.000720837
tpk:JO40_00390	K02355	5.90544	3.83001	8.80595e-06	0.000721107
faa:HMPREF0389_00106	K08590	4.8844	3.72521	8.82912e-06	0.000722541
tfo:BFO_1218	K01676	5.84754	6.36449	8.84074e-06	0.00072303
trm:JO41_10700	K03569	4.86517	4.72688	8.87639e-06	0.000725482
pgi:PG0676	K00540	5.7359	4.27643	8.88213e-06	0.000725487
tde:TDE2190	K07462	5.82271	3.79029	8.89566e-06	0.000726129
tfo:BFO_2122	K09888	5.18311	3.87812	8.93728e-06	0.00072906
tfo:BFO_1484	K14534	5.71449	7.50407	8.94962e-06	0.000729227
trm:JO41_09430	K02414	5.70421	6.46754	8.95071e-06	0.000729227
faa:HMPREF0389_00275	K07533	4.94859	5.0721	9.03039e-06	0.00073525
pgi:PG0767	K00705	5.97366	5.23487	9.07203e-06	0.00073817
aco:Amico_1436	K02970	5.51401	3.69103	9.07962e-06	0.000738318
tfo:BFO_2653	K03701	4.30051	4.80173	9.09335e-06	0.000738965
tfo:BFO_0752	K07301	4.95858	3.76093	9.10377e-06	0.000739019
trm:JO41_01550	K06158	5.10926	4.55026	9.10557e-06	0.000739019
pgi:PG0801	K00970	5.58952	5.09952	9.12263e-06	0.000739933
tde:TDE1226	K11707	6.50592	4.15448	9.14792e-06	0.000741515
tde:TDE0838	K03615	4.96227	4.46103	9.19486e-06	0.000744522
pgi:PG1615	K00239	6.00718	7.04131	9.20247e-06	0.000744522
faa:HMPREF0389_01299	K02122	5.67167	4.16989	9.20248e-06	0.000744522
faa:HMPREF0389_00791	K00609	5.97439	4.88519	9.22724e-06	0.000746053
bhl:Bache_0916	K01610	6.02503	4.61403	9.2491e-06	0.000747349
pdt:Prede_0656	K03466	6.12572	3.94171	9.26099e-06	0.000747837
tfo:BFO_1745	K07263	5.96686	7.20844	9.30019e-06	0.000750529
tfo:BFO_2570	K03564	5.27684	4.37863	9.33533e-06	0.000752889
trm:JO41_03825	K03928	5.2757	4.01017	9.34758e-06	0.000753402
tpk:JO40_02315	K02358	8.87939	5.93731	9.35938e-06	0.000753878
tde:TDE1494	K03413	5.42208	5.11036	9.38633e-06	0.000755573
pgi:PG1932	K02982	7.62799	8.36779	9.40068e-06	0.000756252
sbr:SY1_04910	K12940	5.20335	3.86603	9.47962e-06	0.000762124
faa:HMPREF0389_00460	K00147	4.72338	4.21519	9.48964e-06	0.00076245
pgi:PG1195	K00652	6.18482	5.42116	9.51206e-06	0.000763771
sbr:SY1_01780	K02652	4.8651	5.97486	9.53099e-06	0.000764811
faa:HMPREF0389_01498	K02115	4.74166	3.89411	9.57398e-06	0.000767338
sbr:SY1_17690	K19115	5.81831	3.8211	9.57636e-06	0.000767338
tde:TDE0825	K01928	5.69847	3.76757	9.58048e-06	0.000767338
trm:JO41_01675	K03703	4.97062	4.51099	9.64689e-06	0.000772174
tfo:BFO_1635	K06871	5.61948	4.07765	9.6692e-06	0.000773476
tde:TDE0167	K01990	5.18002	3.85358	9.6859e-06	0.000774328
tfo:BFO_2145	K00347	4.58489	4.81349	9.70283e-06	0.000775196
sbr:SY1_23300	K04077	5.09522	8.30331	9.7194e-06	0.000776035
sbr:SY1_22480	K03551	4.95581	4.08657	9.75592e-06	0.000778465
tfo:BFO_2872	K02469	4.2779	6.36084	9.79554e-06	0.00078114
tfo:BFO_0650	K10947	5.98145	3.89536	9.83941e-06	0.000784149
pah:Poras_0741	K02863	5.39088	4.86687	9.89289e-06	0.00078792
tde:TDE1364	K01873	5.65052	4.98222	9.9111e-06	0.000788879
pgi:PG1809	K00177	5.98394	6.50899	9.95587e-06	0.000791949
tped:TPE_1096	K03407	6.06154	4.31633	9.96687e-06	0.000792332
pgi:PG0391	K02863	5.71514	9.26848	1.00007e-05	0.000794531
sbr:SY1_09420	K03406	5.00233	4.45237	1.0015e-05	0.000795174
pah:Poras_0443	K18119	7.08711	4.54908	1.0039e-05	0.00079658
faa:HMPREF0389_00742	K03522	5.63629	7.26656	1.00715e-05	0.000798668
sbr:SY1_07730	K02945	4.90044	6.50408	1.01319e-05	0.000802958
sbr:SY1_06490	K01872	4.93435	4.5223	1.01848e-05	0.000806648
trm:JO41_09530	K01147	6.28761	4.02	1.02099e-05	0.000807882
pdt:Prede_0757	K00609	6.80963	4.83381	1.0213e-05	0.000807882
tde:TDE2422	K02935	6.75249	4.99751	1.02512e-05	0.0008104
trm:JO41_00780	K01190	5.7216	4.26278	1.02701e-05	0.000811392
trm:JO41_08610	K00111	6.10622	3.92538	1.03034e-05	0.000813525
pdt:Prede_1003	K07386	6.4382	4.11158	1.0321e-05	0.000814057
trm:JO41_06220	K01119	5.31151	5.83894	1.03229e-05	0.000814057
sbr:SY1_06850	K04567	4.4747	4.73484	1.03823e-05	0.000818237
tde:TDE1399	K13292	5.93936	3.84737	1.04411e-05	0.000822363
sbr:SY1_13150	K02911	5.31191	4.33933	1.04665e-05	0.000823855
tde:TDE0068	K01439	5.75961	3.76204	1.05151e-05	0.000827174
tfo:BFO_1640	K01887	4.91138	5.67812	1.05424e-05	0.000828811
tfo:BFO_2128	K01710	4.16734	4.87479	1.05675e-05	0.000830277
pdt:Prede_1052	K02564	7.20263	4.60466	1.06378e-05	0.000835286
sbr:SY1_05000	K03669	4.98359	3.76861	1.06908e-05	0.000838932
pdt:Prede_1055	K08218	7.01555	5.00146	1.07162e-05	0.000840341
tde:TDE1352	K05515	4.82422	4.01036	1.07219e-05	0.000840341
tfo:BFO_2948	K00014	5.38768	3.95581	1.07329e-05	0.000840687
tde:TDE1001	K00762	5.74257	3.78707	1.07468e-05	0.000841263
trm:JO41_03875	K02887	4.65881	5.59676	1.07731e-05	0.00084252
tfo:BFO_1430	K03630	4.46609	4.72064	1.07816e-05	0.00084252
sbr:SY1_00690	K00858	5.84983	4.20489	1.07848e-05	0.00084252
pgi:PG2180	K00348	6.1236	5.41374	1.07892e-05	0.00084252
trm:JO41_11720	K06147	5.60451	6.15825	1.08017e-05	0.000842662
sbr:SY1_14670	K01887	5.29087	4.16568	1.08042e-05	0.000842662
tfo:BFO_3077	K01338	4.22049	6.49945	1.08285e-05	0.000844044
tfo:BFO_0515	K00024	4.70448	7.06089	1.08578e-05	0.000845815
tfo:BFO_1112	K03092	6.05556	3.90293	1.08656e-05	0.000845901
tde:TDE1604	K16785	8.09752	5.2732	1.0879e-05	0.000846432
trm:JO41_03460	K02914	5.86946	4.70843	1.09196e-05	0.000849077
trm:JO41_09480	K02419	5.13225	3.82333	1.10477e-05	0.000858207
tfo:BFO_2044	K00088	4.44344	6.12541	1.10505e-05	0.000858207
faa:HMPREF0389_01105	K04488	6.80434	4.34191	1.10672e-05	0.000858985
tde:TDE2120	K10670	7.38733	8.7029	1.11084e-05	0.000861656
faa:HMPREF0389_00848	K02946	4.77347	3.67939	1.1184e-05	0.000866999
tfo:BFO_3290	K01921	5.07654	4.69356	1.11935e-05	0.000867212
pgi:PG1927	K02895	6.86811	6.83102	1.12023e-05	0.000867364
tfo:BFO_1936	K05808	6.78723	6.47429	1.12178e-05	0.000868042
pgi:PG1807	K02124	6.13814	5.69888	1.1232e-05	0.000868615
tfo:BFO_0709	K15633	4.30799	5.69818	1.12622e-05	0.00087042
tai:Taci_1186	K02358	4.57502	4.95075	1.12785e-05	0.000870832
pdt:Prede_1042	K01190	5.97224	4.73049	1.12811e-05	0.000870832
trm:JO41_11280	K03924	5.5853	4.29909	1.13444e-05	0.00087485
pgi:PG0210	K02188	6.80748	4.36807	1.13469e-05	0.00087485
sbr:SY1_21920	K01875	4.90171	4.29202	1.13551e-05	0.000874956
faa:HMPREF0389_01308	K03568	5.4333	4.41875	1.13813e-05	0.000876446
faa:HMPREF0389_00567	K00134	4.72967	4.51927	1.13945e-05	0.000876937
bhl:Bache_2901	K02564	6.47409	4.1221	1.14312e-05	0.000879232
faa:HMPREF0389_00071	K10773	5.59798	3.6903	1.15164e-05	0.000884687
pgi:PG0167	K02897	6.58634	7.01257	1.15179e-05	0.000884687
tde:TDE0758	K02016	5.66327	5.71043	1.15229e-05	0.000884687
sbr:SY1_17350	K00527	5.08965	4.45568	1.1548e-05	0.000885821
faa:HMPREF0389_00332	K11753	5.6983	3.7353	1.15515e-05	0.000885821
pit:PIN17_0285	K01284	6.43162	8.63929	1.15855e-05	0.000887895
pgi:PG1879	K07001	5.83336	5.55907	1.16082e-05	0.000889107
pgi:PG1872	K01712	6.49092	6.91787	1.16186e-05	0.000889371
pgi:PG2162	K00748	5.84414	4.80646	1.16962e-05	0.000894775
pdt:Prede_0626	K01923	6.22311	3.99283	1.17142e-05	0.000895617
faa:HMPREF0389_00300	K13292	5.57934	3.68351	1.17784e-05	0.000899985
pgi:PG1106	K01929	5.88997	5.17085	1.18205e-05	0.000902304
trm:JO41_11880	K01620	4.96408	4.1759	1.18392e-05	0.000902304
pdt:Prede_0683	K01784	5.21445	4.77935	1.1842e-05	0.000902304
faa:HMPREF0389_00357	K02499	5.07666	4.09983	1.18429e-05	0.000902304
tde:TDE1215	K02409	4.64122	4.35066	1.1844e-05	0.000902304
pdt:Prede_1464	K00239	6.03509	4.5039	1.18639e-05	0.000903284
tfo:BFO_1905	K03665	4.25001	4.65469	1.18824e-05	0.000904152
trm:JO41_07150	K00763	5.15264	4.56802	1.19743e-05	0.000910604
pgi:PG0582	K03589	6.37661	4.10631	1.19829e-05	0.000910714
pgi:PG2141	K00648	7.03374	7.54179	1.20154e-05	0.00091219
tfo:BFO_0925	K01874	5.30469	6.01745	1.20166e-05	0.00091219
tfo:BFO_1080	K03797	4.86717	5.26504	1.20253e-05	0.000912312
pgi:PG0263	K01866	5.90064	6.57879	1.20619e-05	0.000914543
trm:JO41_09450	K02556	5.44834	6.22875	1.21513e-05	0.000920781
pgi:PG1959	K02913	6.75051	7.25069	1.21882e-05	0.000922702
bvu:BVU_0847	K03386	5.10867	4.2532	1.21911e-05	0.000922702
tfo:BFO_1712	K02968	4.82075	5.67783	1.22285e-05	0.000924982
tfo:BFO_2022	K03775	4.87442	5.73451	1.22371e-05	0.000925086
tde:TDE2467	K07112	5.72387	3.74605	1.22859e-05	0.000927727
pit:PIN17_A0639	K00876	4.93818	4.89457	1.22865e-05	0.000927727
pgi:PG1118	K03695	5.16945	6.61552	1.23066e-05	0.000928693
pgi:PG0898	K07001	5.58482	4.59939	1.23546e-05	0.00093177
pdt:Prede_1405	K09458	5.32493	5.86406	1.24288e-05	0.000936812
pgi:PG1900	K06949	5.64346	4.21567	1.24468e-05	0.000937613
tfo:BFO_0602	K00794	4.18149	5.39152	1.25309e-05	0.000943396
tfo:BFO_1155	K03324	4.46041	4.7254	1.25627e-05	0.000945229
pgi:PG1878	K01883	5.32761	5.58396	1.25928e-05	0.000946937
faa:HMPREF0389_00360	K02687	5.74694	3.75609	1.26396e-05	0.000949901
tpa:TP0242	K03046	6.29454	4.45902	1.27066e-05	0.000954287
pgi:PG0648	K02016	5.73729	5.71568	1.27129e-05	0.000954287
pgi:PG1913	K02948	6.68743	7.48191	1.27844e-05	0.000959094
faa:HMPREF0389_00691	K03595	4.72985	3.66228	1.2964e-05	0.000971994
tde:TDE2573	K01810	5.7472	4.82761	1.29786e-05	0.000972229
tfo:BFO_2146	K00346	5.00244	5.32327	1.29823e-05	0.000972229
pgi:PG1151	K08325	6.25652	6.28338	1.3013e-05	0.000973954
trm:JO41_12070	K06861	5.67688	4.36353	1.30305e-05	0.000974693
tde:TDE1475	K02406	5.46915	10.104	1.30386e-05	0.000974736
sbr:SY1_08730	K02954	4.69604	3.87242	1.30656e-05	0.000976179
tfo:BFO_3155	K03453	4.69766	3.65196	1.30871e-05	0.00097699
pgi:PG0777	K03521	6.40124	6.4061	1.30917e-05	0.00097699
cdf:CD630_00830	K02895	7.07711	5.60292	1.31202e-05	0.000978089
tde:TDE1047	K02950	6.4524	6.73856	1.31217e-05	0.000978089
pgi:PG2082	K03305	7.60682	5.01991	1.31311e-05	0.000978215
pgi:PG1714	K00275	5.40245	4.46737	1.31563e-05	0.000979524
pgi:PG0257	K09014	5.75576	7.02937	1.31802e-05	0.000980735
tfo:BFO_2319	K01915	4.00583	5.00706	1.3231e-05	0.000983941
trm:JO41_01275	K01870	4.96815	7.01156	1.3301e-05	0.000988574
faa:HMPREF0389_00787	K17828	6.71803	4.28152	1.33325e-05	0.00099
tfo:BFO_0216	K01813	5.55289	5.33972	1.33357e-05	0.00099
ccv:CCV52592_0686	K01872	4.69719	4.36918	1.33851e-05	0.000993089
pah:Poras_1337	K00262	6.84953	5.45707	1.34319e-05	0.000995988
tde:TDE1414	K09459	4.71047	4.27835	1.34574e-05	0.000997294
faa:HMPREF0389_00589	K06412	6.08565	3.91514	1.34677e-05	0.000997482
trm:JO41_05260	K01265	4.9069	4.15926	1.35297e-05	0.0010015
faa:HMPREF0389_01387	K04758	5.54972	3.67155	1.36304e-05	0.00100836
tde:TDE1241	K07037	5.56453	4.10955	1.37078e-05	0.0010135
pgi:PG1036	K03701	6.7593	7.74006	1.3824e-05	0.00102151
tfo:BFO_2194	K07133	4.98305	4.82443	1.38463e-05	0.00102256
sbr:SY1_23620	K03046	4.66365	6.73182	1.38607e-05	0.00102263
faa:HMPREF0389_00827	K03076	4.81153	5.58062	1.38632e-05	0.00102263
sbr:SY1_15340	K00088	5.60473	4.1981	1.38853e-05	0.00102367
trm:JO41_08880	K02392	5.87447	5.98468	1.39056e-05	0.00102458
trm:JO41_01345	K02409	5.25796	6.44378	1.40845e-05	0.00103716
pgi:PG0028	K01770	5.8846	4.36343	1.41509e-05	0.00104055
sbr:SY1_05160	K03769	4.20196	4.87838	1.41509e-05	0.00104055
cdf:CD630_23410	K14534	5.28265	3.89932	1.41549e-05	0.00104055
tfo:BFO_0306	K01818	4.94331	5.62599	1.4206e-05	0.0010437
sbr:SY1_14560	K03590	5.04121	4.29743	1.42362e-05	0.00104532
pgi:PG1772	K10773	5.67101	4.2823	1.42562e-05	0.00104619
pgi:PG1814	K02316	6.16942	5.98797	1.42923e-05	0.00104824
ial:IALB_0026	K11645	5.14582	4.1826	1.43005e-05	0.00104824
pdt:Prede_1717	K01835	5.61767	5.25567	1.43961e-05	0.00105464
tde:TDE2155	K02916	4.85526	4.42736	1.44263e-05	0.00105567
sbr:SY1_23340	K06015	5.37722	3.94214	1.44266e-05	0.00105567
pdt:Prede_0405	K03628	5.00179	5.57485	1.44603e-05	0.00105753
pgi:PG1305	K00281	6.86603	7.80411	1.45107e-05	0.00106061
pgi:PG2061	K00287	5.80511	3.78128	1.45367e-05	0.0010619
pdt:Prede_0033	K00962	3.85871	5.98321	1.45817e-05	0.00106353
faa:HMPREF0389_00773	K01270	5.46421	3.63595	1.45833e-05	0.00106353
sbr:SY1_07470	K00575	4.86304	4.31205	1.4584e-05	0.00106353
pgi:PG0498	K07173	6.8444	5.05222	1.46325e-05	0.00106647
tde:TDE1200	K01929	5.48791	3.64727	1.46423e-05	0.00106657
tpk:JO40_12895	K01952	5.55008	3.7063	1.47032e-05	0.00107039
faa:HMPREF0389_00430	K02899	4.69997	6.54899	1.47542e-05	0.00107295
faa:HMPREF0389_01268	K07105	5.48689	3.64347	1.4755e-05	0.00107295
faa:HMPREF0389_00961	K05896	5.44427	4.50019	1.47705e-05	0.00107346
trm:JO41_12490	K02355	4.95738	5.93167	1.48757e-05	0.00108049
trm:JO41_04440	K02982	5.296	8.39421	1.49192e-05	0.00108304
tfo:BFO_0257	K00791	5.84162	4.49499	1.49371e-05	0.00108372
tde:TDE2328	K12942	5.92116	5.05705	1.4957e-05	0.00108455
trm:JO41_10320	K00626	6.07308	7.02135	1.49949e-05	0.00108668
tfo:BFO_1138	K00133	4.23826	4.62974	1.50517e-05	0.00109018
trm:JO41_06720	K01961	4.5466	5.32196	1.50751e-05	0.00109126
tfo:BFO_0534	K03650	4.94882	3.75285	1.51252e-05	0.00109427
pah:Poras_0259	K02996	5.84015	3.79771	1.51535e-05	0.00109565
trm:JO41_08525	K01893	5.2115	5.82794	1.51615e-05	0.00109565
pgi:PG1924	K02994	6.63858	7.24641	1.52767e-05	0.00110336
faa:HMPREF0389_00479	K02433	5.72924	3.74919	1.53332e-05	0.00110681
tde:TDE1479	K06881	5.57295	3.67922	1.53671e-05	0.00110863
tfo:BFO_1008	K07444	4.66754	5.36933	1.54271e-05	0.00111233
pit:PIN17_A0425	K01662	5.23134	8.37837	1.54504e-05	0.00111338
pit:PIN17_A0505	K07095	4.51784	6.09591	1.54711e-05	0.00111387
tfo:BFO_0253	K03522	4.37599	5.26912	1.54746e-05	0.00111387
pit:PIN17_A0110	K03787	6.2541	6.75376	1.55025e-05	0.0011147
tde:TDE2300	K01362	4.77948	5.58261	1.55034e-05	0.0011147
faa:HMPREF0389_00931	K00645	5.08736	4.96985	1.55438e-05	0.00111697
pgi:PG2087	K00783	5.64926	4.22459	1.56298e-05	0.00112252
pdn:HMPREF9137_0402	K02914	4.80559	5.76094	1.56766e-05	0.00112525
pgi:PG1294	K04759	5.75808	5.37447	1.57588e-05	0.00113051
tde:TDE0598	K00059	4.64324	3.62536	1.59457e-05	0.00114328
trm:JO41_02735	K02396	4.89471	7.006	1.60335e-05	0.00114893
csh:Closa_0829	K00134	5.6019	4.07047	1.61051e-05	0.00115341
tbe:Trebr_0753	K04077	6.11145	4.34632	1.61223e-05	0.001154
tfo:BFO_1785	K06207	4.34334	5.32243	1.61889e-05	0.00115748
pgi:PG1851	K13038	6.05623	6.94617	1.6189e-05	0.00115748
sbr:SY1_03600	K00215	4.87498	4.48829	1.62177e-05	0.00115889
faa:HMPREF0389_00124	K03734	4.90335	3.73267	1.62504e-05	0.0011605
tde:TDE1210	K01419	5.21314	3.86606	1.62585e-05	0.0011605
tde:TDE0121	K01002	6.07473	3.91592	1.62756e-05	0.00116108
tbe:Trebr_0965	K02410	5.34651	4.57001	1.64709e-05	0.00117359
tbe:Trebr_2370	K03737	7.15297	4.5517	1.64754e-05	0.00117359
pdt:Prede_2326	K01991	5.1526	4.81019	1.64806e-05	0.00117359
sbr:SY1_18770	K00876	5.51659	4.42195	1.64877e-05	0.00117359
trm:JO41_04095	K03308	5.67321	4.23803	1.65058e-05	0.00117423
tde:TDE1272	K02031	5.7096	4.12001	1.65194e-05	0.00117454
tde:TDE1453	K07407	4.85149	3.71171	1.65903e-05	0.00117893
tfo:BFO_0175	K01895	4.43432	4.96645	1.66342e-05	0.00118139
tbe:Trebr_1720	K02945	4.55142	3.96951	1.66489e-05	0.00118178
trm:JO41_09435	K02389	5.7781	6.51614	1.66816e-05	0.00118344
osp:Odosp_3201	K00174	7.03926	4.47305	1.67335e-05	0.00118647
tfo:BFO_2944	K00971	4.98702	6.30708	1.67525e-05	0.00118715
pdt:Prede_2138	K07322	6.92033	4.41515	1.67873e-05	0.00118896
faa:HMPREF0389_00063	K13038	5.69045	3.73027	1.6845e-05	0.00119239
faa:HMPREF0389_00554	K03610	5.63543	4.27596	1.68585e-05	0.00119269
pgi:PG1923	K02933	7.12316	7.66122	1.68823e-05	0.00119371
faa:HMPREF0389_00577	K04042	4.53499	4.64551	1.69776e-05	0.00119979
bth:BT_0347	K00615	7.4461	6.16867	1.70726e-05	0.00120583
tfo:BFO_1591	K07001	4.45099	4.33793	1.70829e-05	0.00120589
trm:JO41_08980	K03775	4.79948	3.71727	1.71055e-05	0.00120682
faa:HMPREF0389_00104	K06871	5.21725	4.35367	1.71468e-05	0.00120907
pgi:PG1560	K01710	5.6376	4.98989	1.71801e-05	0.00121074
pgi:PG0088	K01422	5.66444	3.71975	1.71958e-05	0.00121077
trm:JO41_10875	K04088	4.56677	4.65688	1.71994e-05	0.00121077
pgi:PG1070	K01843	6.17988	6.56592	1.73651e-05	0.00122162
pgi:PG0464	K01939	6.35693	6.17707	1.73726e-05	0.00122162
sbr:SY1_10840	K04759	5.09199	5.69696	1.73879e-05	0.00122203
trm:JO41_09800	K01897	4.67168	5.18813	1.74179e-05	0.00122346
trm:JO41_11130	K07023	4.7745	3.88754	1.74433e-05	0.00122457
pgi:PG0725	K07025	5.95969	3.84934	1.75124e-05	0.00122875
faa:HMPREF0389_00056	K09816	4.6987	3.87106	1.75589e-05	0.00123134
pgi:PG1856	K01493	5.48797	4.58457	1.75751e-05	0.00123179
trm:JO41_03395	K00688	4.98969	5.53445	1.76178e-05	0.00123411
faa:HMPREF0389_01266	K01537	4.84463	5.44342	1.76341e-05	0.00123458
tde:TDE1520	K01677	5.39823	4.39679	1.76765e-05	0.00123687
pgi:PG0043	K12373	5.4827	5.6846	1.77014e-05	0.00123794
tde:TDE1340	K02897	4.73502	5.00497	1.77389e-05	0.00123988
sbr:SY1_21830	K02517	5.81522	3.81728	1.80879e-05	0.00126321
pgi:PG1368	K01810	6.27223	6.07864	1.80925e-05	0.00126321
tde:TDE1662	K02314	5.63809	3.70806	1.81234e-05	0.00126383
tfo:BFO_1942	K02601	4.21725	8.1119	1.81276e-05	0.00126383
pgi:PG0271	K03111	5.9102	3.89004	1.81309e-05	0.00126383
tfo:BFO_1445	K07277	4.57505	6.34688	1.82081e-05	0.00126852
tde:TDE0340	K01623	5.28086	4.43504	1.82938e-05	0.00127379
pgi:PG0057	K00763	5.50586	6.12653	1.83767e-05	0.00127887
pgi:PG1434	K00991	4.73012	3.65642	1.83891e-05	0.00127903
pgi:PG0143	K12251	4.87514	4.22734	1.84434e-05	0.00128211
trm:JO41_00250	K01869	3.97457	5.19027	1.85163e-05	0.00128649
sbr:SY1_06360	K15584	5.00351	4.35484	1.86058e-05	0.001292
tfo:BFO_2988	K01163	4.49968	5.41188	1.86193e-05	0.00129224
cff:CFF8240_1247	K02356	5.22221	4.14726	1.86722e-05	0.00129521
trm:JO41_12525	K03110	4.98463	4.1588	1.87854e-05	0.00130236
pgi:PG1633	K00849	5.95644	5.23937	1.88078e-05	0.0013032
pdt:Prede_1393	K06168	5.26775	3.87856	1.89531e-05	0.00131232
bhl:Bache_2273	K02902	5.72051	3.74372	1.896e-05	0.00131232
tde:TDE1733	K01265	5.51111	3.68875	1.89743e-05	0.0013126
sbr:SY1_10780	K03169	5.36789	4.19405	1.90478e-05	0.00131697
tde:TDE2154	K02887	5.44117	5.00771	1.90582e-05	0.00131699
tfo:BFO_0307	K02429	4.33856	4.07739	1.9166e-05	0.00132372
tde:TDE0107	K01182	6.14432	3.95425	1.92285e-05	0.00132732
tde:TDE0884	K00554	4.75388	4.8213	1.92817e-05	0.00133027
tfo:BFO_0716	K09812	4.92441	5.07275	1.93189e-05	0.00133212
trm:JO41_01520	K01626	5.5219	3.66046	1.93312e-05	0.00133225
esr:ES1_19200	K00134	4.83921	5.33656	1.93553e-05	0.00133251
trm:JO41_03955	K01990	4.8385	3.73324	1.93558e-05	0.00133251
pdt:Prede_0400	K00927	4.53041	5.22667	1.938e-05	0.00133346
faa:HMPREF0389_00399	K01923	4.41165	4.08339	1.94292e-05	0.00133612
tde:TDE0040	K01895	5.52455	4.16056	1.94451e-05	0.0013365
pit:PIN17_A1168	K02495	6.14584	5.32726	1.95228e-05	0.00134111
sbr:SY1_07410	K02120	5.01634	5.07496	1.95721e-05	0.00134378
pgi:PG1561	K00067	5.47288	4.14609	1.95893e-05	0.00134424
tped:TPE_0803	K03737	7.43322	5.67165	1.96609e-05	0.00134843
tfo:BFO_3119	K03474	4.93875	3.97033	1.97451e-05	0.00135348
tfo:BFO_0001	K02313	4.69087	5.37519	1.97837e-05	0.00135514
tde:TDE1176	K02495	5.68035	4.93908	1.97905e-05	0.00135514
tfo:BFO_0119	K06178	4.62568	5.76639	1.98279e-05	0.00135693
tsu:Tresu_2443	K02931	5.1131	4.558	1.98476e-05	0.00135693
pdt:Prede_0311	K00297	6.69917	4.2714	1.98548e-05	0.00135693
tped:TPE_1536	K02355	7.57322	4.8509	1.98591e-05	0.00135693
pit:PIN17_A0314	K01924	5.94187	8.4101	1.99095e-05	0.00135942
ssg:Selsp_0487	K02014	5.52684	6.35386	1.99168e-05	0.00135942
sbr:SY1_08590	K03040	4.44831	5.86594	1.99426e-05	0.00136046
pgi:PG0794	K05366	6.41843	6.6363	1.99658e-05	0.00136131
sbr:SY1_21950	K00793	4.75937	3.67819	2.00058e-05	0.00136331
tfo:BFO_0471	K00762	4.70076	4.19428	2.00457e-05	0.00136531
tfo:BFO_2642	K01465	4.96331	4.59393	2.01288e-05	0.00136983
pgi:PG1297	K02945	6.67548	9.32981	2.01335e-05	0.00136983
tfo:BFO_0643	K18707	4.80452	5.48698	2.01475e-05	0.00137005
tfo:BFO_3328	K02909	4.74057	5.92321	2.01669e-05	0.00137064
faa:HMPREF0389_01560	K09925	4.97191	3.80771	2.02014e-05	0.00137226
pgi:PG1034	K02065	5.51214	4.89692	2.02203e-05	0.00137281
tde:TDE0294	K03499	6.34845	4.08784	2.0529e-05	0.00139258
sbr:SY1_16430	K03671	5.19143	5.26413	2.05469e-05	0.00139258
tbe:Trebr_2102	K01596	5.52265	4.5318	2.0552e-05	0.00139258
pdn:HMPREF9137_0204	K00278	4.66072	4.28027	2.05621e-05	0.00139258
pgi:PG1578	K03517	6.1268	5.37912	2.05659e-05	0.00139258
tfo:BFO_2698	K03628	4.92959	6.94581	2.0588e-05	0.00139334
pdt:Prede_1602	K00859	6.10524	3.93169	2.06569e-05	0.00139726
faa:HMPREF0389_00925	K01662	5.15194	3.8925	2.07102e-05	0.00140013
pgi:PG0677	K00290	5.04416	5.71168	2.08045e-05	0.00140576
pit:PIN17_A1075	K00566	4.37738	6.64614	2.08374e-05	0.00140724
pdt:Prede_1113	K00705	5.8589	5.03835	2.08521e-05	0.00140749
faa:HMPREF0389_00533	K00919	5.99349	4.97827	2.09038e-05	0.00141024
tde:TDE1023	K01846	5.49402	3.64768	2.09284e-05	0.00141115
tfo:BFO_2070	K03839	5.82335	7.64826	2.09915e-05	0.00141466
tde:TDE1914	K03551	5.61574	4.25437	2.10182e-05	0.00141572
faa:HMPREF0389_01303	K02120	5.07816	5.2773	2.11282e-05	0.00142237
bpb:bpr_I2918	K00527	4.97733	4.15496	2.11947e-05	0.0014261
tpa:TP0187	K02358	6.62766	7.22949	2.12226e-05	0.00142686
pdt:Prede_0201	K05808	5.41253	4.02625	2.12347e-05	0.00142686
ssg:Selsp_1485	K02890	5.51758	4.35252	2.12447e-05	0.00142686
pgi:PG1252	K09808	6.40794	4.08377	2.12507e-05	0.00142686
sbr:SY1_14430	K03438	5.26122	3.88498	2.13489e-05	0.0014327
pgi:PG0793	K04041	6.20673	7.05532	2.13726e-05	0.00143355
bhl:Bache_1077	K01265	6.31748	4.04002	2.1431e-05	0.0014366
pgi:PG2178	K00350	4.82272	4.73798	2.14406e-05	0.0014366
sbr:SY1_09540	K03547	5.95485	3.84968	2.14835e-05	0.00143872
tfo:BFO_2752	K03217	4.7324	4.79742	2.15295e-05	0.00144104
faa:HMPREF0389_00045	K06889	4.51783	3.58647	2.15462e-05	0.00144141
tfo:BFO_1695	K02470	4.29012	6.79076	2.1584e-05	0.00144318
trm:JO41_08790	K03839	4.7971	5.71907	2.16373e-05	0.00144599
pgi:PG0401	K18682	5.8951	6.98611	2.17248e-05	0.00145108
tfo:BFO_2248	K08678	4.31318	4.48459	2.17615e-05	0.00145262
sbr:SY1_22680	K02939	5.55358	4.03726	2.17705e-05	0.00145262
pgi:PG1330	K03282	6.61052	4.24816	2.18028e-05	0.00145401
tde:TDE1626	K02437	5.70403	4.31314	2.18824e-05	0.00145856
trm:JO41_04450	K02965	5.66721	6.36558	2.19455e-05	0.00146201
sbr:SY1_20850	K02020	5.01568	4.37474	2.1987e-05	0.00146395
cdf:CD630_00940	K02518	8.30463	7.6775	2.19976e-05	0.00146395
sbr:SY1_05080	K02437	5.51527	5.68719	2.20125e-05	0.00146418
faa:HMPREF0389_00098	K03648	5.86499	3.81186	2.20445e-05	0.00146555
faa:HMPREF0389_00964	K03711	4.94772	4.91552	2.2065e-05	0.00146615
tfo:BFO_1641	K03168	4.43615	6.30575	2.23068e-05	0.00148145
pgi:PG0156	K02493	6.48112	4.14415	2.24223e-05	0.00148796
tde:TDE2400	K02914	6.27205	4.55106	2.24282e-05	0.00148796
tde:TDE1496	K03529	5.13603	4.86978	2.24444e-05	0.00148826
faa:HMPREF0389_01649	K00260	5.67929	8.38659	2.25035e-05	0.00149141
trm:JO41_01780	K02950	4.75225	6.15393	2.25421e-05	0.0014932
tfo:BFO_2153	K00760	5.66843	4.09802	2.25879e-05	0.00149528
pgi:PG1764	K09458	6.81238	9.77446	2.25969e-05	0.00149528
faa:HMPREF0389_01492	K02108	4.57989	3.60507	2.26963e-05	0.00150079
pgi:PG1919	K02876	5.29832	7.24276	2.27037e-05	0.00150079
tfo:BFO_2209	K05970	4.58154	4.96558	2.27563e-05	0.00150349
sbr:SY1_19310	K01153	5.62392	3.70166	2.28148e-05	0.00150653
tfo:BFO_0428	K03086	3.92444	6.09013	2.28259e-05	0.00150653
sbr:SY1_04010	K02863	4.64229	5.65892	2.2863e-05	0.00150821
tfo:BFO_1372	K01591	4.46562	4.01696	2.2984e-05	0.0015154
tfo:BFO_2571	K00290	4.57455	4.94049	2.30512e-05	0.00151905
faa:HMPREF0389_01621	K00525	6.01494	5.50821	2.31041e-05	0.00152175
tfo:BFO_3285	K02016	4.58088	4.32305	2.31523e-05	0.00152414
pdt:Prede_0488	K02343	5.88373	3.81989	2.32155e-05	0.00152752
pgi:PG1067	K18014	4.79563	4.00671	2.32529e-05	0.00152919
tde:TDE1405	K01952	5.57362	3.71466	2.3346e-05	0.00153453
tped:TPE_1799	K02117	7.72796	5.50224	2.33607e-05	0.00153471
faa:HMPREF0389_01067	K09772	5.04131	3.8957	2.34642e-05	0.00153994
tde:TDE1442	K01892	4.83482	4.6838	2.34644e-05	0.00153994
osp:Odosp_2695	K02967	6.57795	4.18394	2.36503e-05	0.00154996
trm:JO41_06750	K03613	5.11377	4.50924	2.36506e-05	0.00154996
tfo:BFO_1468	K00951	4.52181	4.63953	2.36535e-05	0.00154996
sbr:SY1_00180	K18682	5.12649	4.23225	2.41489e-05	0.00158161
pgi:PG1594	K02238	5.96913	3.85285	2.42591e-05	0.00158801
trm:JO41_05820	K01938	6.03555	3.8871	2.44086e-05	0.00159635
tai:Taci_1137	K10670	4.7906	3.68639	2.44334e-05	0.00159635
tai:Taci_1137	K10672	4.79061	3.68639	2.44373e-05	0.00159635
tai:Taci_1137	K10671	4.79061	3.68639	2.44399e-05	0.00159635
tfo:BFO_1488	K18119	5.02531	7.42271	2.44488e-05	0.00159635
pgi:PG2107	K03150	5.55896	3.67474	2.44842e-05	0.00159784
faa:HMPREF0389_01294	K12267	4.89774	4.44615	2.44986e-05	0.00159797
tde:TDE1069	K02034	5.90664	4.23846	2.45234e-05	0.00159877
trm:JO41_07180	K01867	4.78431	4.96135	2.45635e-05	0.00160049
pgi:PG0792	K00760	5.68885	4.24971	2.45749e-05	0.00160049
pgi:PG0593	K01362	6.54894	7.66906	2.46105e-05	0.001602
trm:JO41_11180	K01881	4.59771	5.68841	2.46397e-05	0.00160309
tfo:BFO_3289	K06180	4.8138	4.70627	2.4655e-05	0.00160326
sbr:SY1_23510	K00797	5.67321	3.72245	2.47999e-05	0.00161105
tde:TDE1584	K09807	5.34096	3.92762	2.48e-05	0.00161105
trm:JO41_05695	K00088	4.68895	5.65006	2.48438e-05	0.00161308
tfo:BFO_0218	K03088	4.82864	4.10064	2.48932e-05	0.00161547
pgi:PG1676	K01610	5.60342	7.05591	2.49419e-05	0.00161781
trm:JO41_08870	K10843	4.85017	4.55364	2.49911e-05	0.00162018
tfo:BFO_0944	K02428	5.00905	4.43649	2.50327e-05	0.00162205
tde:TDE2781	K06147	5.7323	3.74772	2.50743e-05	0.00162393
rum:CK1_33020	K02954	5.45934	3.67044	2.51222e-05	0.00162621
faa:HMPREF0389_00580	K01524	5.43433	3.62498	2.52174e-05	0.00163154
tfo:BFO_1944	K02863	3.99216	7.37473	2.53594e-05	0.0016399
pgi:PG1774	K03723	5.38529	5.74998	2.53887e-05	0.00164096
tfo:BFO_2536	K03631	5.08507	4.89324	2.55171e-05	0.00164843
pgi:PG1393	K05515	5.63906	5.41659	2.56202e-05	0.00165393
tde:TDE2132	K02006	5.79446	3.77726	2.5628e-05	0.00165393
tbe:Trebr_0619	K00134	6.14669	4.3599	2.56828e-05	0.00165662
tfo:BFO_1882	K01840	4.83481	4.41	2.58501e-05	0.00166658
tfo:BFO_2553	K01190	4.6566	4.68462	2.58849e-05	0.00166798
tde:TDE2066	K03602	5.81506	3.78732	2.59717e-05	0.00167273
faa:HMPREF0389_00511	K13789	4.5112	3.94781	2.59997e-05	0.00167369
pdt:Prede_0602	K02338	6.77508	4.31944	2.60462e-05	0.00167584
faa:HMPREF0389_00915	K00527	4.496	4.67577	2.61216e-05	0.00167984
tde:TDE0823	K02372	5.10812	3.80502	2.61514e-05	0.00168092
pit:PIN17_A0134	K03332	6.6893	6.56845	2.6194e-05	0.00168281
trm:JO41_10015	K03324	4.57439	4.14301	2.62608e-05	0.00168625
trm:JO41_03550	K02406	5.3876	8.01668	2.62881e-05	0.00168716
tfo:BFO_2696	K07164	4.52496	6.67458	2.63091e-05	0.00168766
pgi:PG0034	K03671	7.12813	7.6235	2.63555e-05	0.00168957
tde:TDE0686	K01923	5.47619	3.63958	2.63854e-05	0.00168957
pit:PIN17_A0065	K06949	5.18162	6.97267	2.63871e-05	0.00168957
pah:Poras_0342	K03040	6.25992	4.00875	2.63917e-05	0.00168957
[truncated: 2,909 more rows]

## Sheet: pathways
Pathway or module	KO genes
flagellar assembly	K04562;K02400;K02401;K02421;K13820;K02420;K02419;K02418;K02417;K02416;K02557;K02556;K10564;K10565;K02402;K02403;K02390;K02389;K02414;K02413;K02412;K02411;K02410;K02409;K02408;K02388;K02387;K02386;K02398;K02399;K02391;K02392;K02393;K02394;K02396;K02397;K02406;K02407;K06604;K02422;K02423
type III secretion system	K02409;K02401;K02400;K03228;K03229;K13820;K03222;K03223;K03220;K03221;K18381;K18380;K03224;K03225;K03226;K03227;K04049;K04048;K04061;K04060;K02418;K02419;K02412;K03219;K02411;K02417;K18374;K18375;K18376;K18377;K18373;K03230;K18378;K18379;K04058;K04059;K02421;K02420;K04050;K04051;K04052;K04053;K04054;K04055;K04056;K04057
bacterial chemotaxis	K03406;K05874;K05875;K05876;K05877;K03776;K10108;K10439;K10540;K12368;K03407;K03408;K03413;K03410;K03414;K03409;K03412;K13924;K03415;K03411;K00575;K02410;K02416;K02417;K02556;K02557
type III crispr-cas system	K19140;K19141;K19142;K19143;K09127;K19145;K19146;K19144;K07061;K19076;K19139;K09000;K19138;K09002;K07016
two component system proteins	K03407;K03408;K03409;K03410;K03411;K00575;K03412;K13924;K03413;K03414;K03415
