# Supplementary material for: Dysbiosis in chronic periodontitis: Key microbial players and interactions with the human host
Source: Sci Rep. 2017 Jun 16;7:3703. doi: 10.1038/s41598-017-03804-8 (PMC5473847; doi:10.1038/s41598-017-03804-8)
Supplement: Supplementary file 5 — Dataset S4 [file 41598_2017_3804_MOESM5_ESM.xls]

## Sheet: AU_virus_fullname_remove_PhiX_r
The relative abundance (%) of Viruses based on all reads mapped onto NCBI Virus references
	AU_02	AU_05	AU_07	AU_08	AU_09	AU_10	AU_12	AU_13	AU_14	AU_15	AU_16	AU_17	AU_18	AU_19
virus	Dysbiosis	Dysbiosis	Health	Dysbiosis	Health	Health	Health	Dysbiosis	Health	Health	Health	Health	Health	Health
Abalone herpesvirus Victoria/AUS/2009	0.0405351	0	0	0	0.00377159	0	0	0	0	0	0	0	0	0
Abelson murine leukemia virus	0	0	0	0	0.0150864	0	0	0	0	0	0	0.0272109	0	0
Acanthamoeba polyphaga mimivirus	0	0	0	0	0	0	0	0.0545554	0	0	0	0	0	0
Acanthamoeba polyphaga moumouvirus	0	0	0	0	0.00377159	0	0	0	0	0	0	0	0	0
Acanthocystis turfacea Chlorella virus 1	0	0	0	0	0	0	0	0	0	0	0.00950751	0	0	0
Acidianus filamentous virus 1	0	0	0	0	0	0	0	0	0	0	0	0	0.040858	0
Acinetobacter phage Acj61	0.202675	0	0	0	0	0	0	0	0	0	0	0	0	0
Acinetobacter phage Bphi-B1251	0	0.0654022	0	0	0.0226296	0	0	0	0	1.56707	0	0	0	0.0398486
Actinomyces phage Av-1	0	0	0	0	0	0	0	0	0	0	0	5.4966	0	0
Acyrthosiphon pisum bacteriophage APSE-1	0	0	0	0	0	0	0	0	0	0	0	0	0	0.0398486
Adeno-associated virus - 1	0	0	0	0	0	0.00725374	0	0	0	0	0	0	0	0
Adeno-associated virus - 2	0	0	0	0	0	0	0	0	0.0110816	0	0	0	0	0
Aeromonas phage vB_AsaM-56	0	0	0	0.0473597	0.0377159	0	0	0	0	0	0.019015	0	0.040858	0.0398486
Agrotis ipsilon multiple nucleopolyhedrovirus	0	0	0	0	0.00754318	0	0.00804764	0	0	0	0.00950751	0	0.040858	0.0398486
Anguillid herpesvirus 1	0	0	0	0	0.00754318	0	0	0.0545554	0	0	0	0	0	0
Aotine herpesvirus 1 strain S34E	0.0810701	0	0	0	0.0150864	0	0	0	0	0	0	0.0272109	0	0
Armadillidium vulgare iridescent virus	0	0	0	0	0	0	0	0	0.0110816	0	0	0	0	0
Aspergillus foetidus dsRNA mycovirus ORF1 gene, segment 2	0	0	0	0	0	0	0	0	0.0221631	0.0796813	0	0	0	0
Aureococcus anophagefferens virus isolate BtV-01	3.85083	0.654022	0	0.994554	0.0414875	0.00725374	0.0160953	9.38352	0.0886525	0.0796813	0.0570451	0.0544218	0.040858	0.0398486
Avian carcinoma virus	0	0	0.143184	0.189439	0.0603455	0.0725374	0.434573	0	0.132979	0.185923	0.123598	0.217687	0.163432	0.0796972
Avian leukemia virus	0	0	11.2543	14.0185	12.7593	25.9394	17.9704	2.18221	28.801	25.0066	12.645	6.39456	10.7865	4.34349
Avian leukosis virus - RSA	0.0405351	0	9.10653	11.1532	11.5222	24.5466	20.771	3.5461	26.5403	23.745	10.2396	7.72789	9.62206	5.20024
Avian myelocytomatosis virus	0	0	3.03551	2.55742	2.50434	5.55636	2.86496	1.473	5.36348	4.55511	2.91881	1.2517	2.39019	1.19546
Avian sapelovirus	0	0	0	0	0	0	0.00804764	0	0	0	0	0	0	0
Bacillus phage Grass	0	0	0	0	0	0	0	0	0	0.0265604	0	0	0	0
Bacillus phage SP10	0	0	0	0	0	0	0	0.381888	0	0	0	0	0	0
Bacillus phage SPO1	0	0	0	0	0	0	0.00804764	0	0	0	0	0	0	0
Bacillus phage phIS3501	0	0	0	0	0	0	0.0321906	0	0	0	0	0	0	0
Bacillus phage phiNIT1 DNA	0	0	0	0	0	0	0	0	0	0.278884	0	0	0	0
Bacillus prophage phBC6A52	0	0	0	0	0	0	0	0	0	0	0	0	0	0.0398486
Bacteriophage Aaphi23	11.4309	2.41988	0.171821	0.142079	0.0414875	0.0290149	0.27362	0	0.110816	0.132802	0.00950751	0.108844	0	0.0796972
Bathycoccus sp. RCC1105 virus BpV1	0	0	0	0	0.00377159	0	0	0	0	0	0	0	0	0
Botrytis cinerea debilitation-related virus	0	0	0	0	0	0	0	0	0.0221631	0.0531208	0	0	0	0
Bovine herpesvirus 1	0	0	0	0	0.00377159	0.0362687	0	0	0.0775709	0.0265604	0.019015	0	0	0
Bovine herpesvirus 6 isolate Pennsylvania 47	0	0.130804	0	0	0	0	0	0	0	0	0	0	0	0
Bovine parvovirus	0	0	0	0	0	0	0	0	0.0110816	0	0	0	0	0
Bovine viral diarrhea virus 1	0	0	0	0	0	0.0217612	0	0	0	0	0	0	0	0
Broad bean mottle virus RNA 3	0.0405351	0	0.0572738	0.0236798	0.00754318	0	0.0241429	0.109111	0.0110816	0.119522	0	0.0272109	0	0
Brochothrix phage A9	0	0	0	0	0	0.0145075	0.0160953	0	0	0	0.03803	0	0	0
Brochothrix phage BL3	0	1.76586	0	0	0	0	0	0	0	0	0	0	0	0
Brochothrix phage NF5	0	0.130804	0	0	0	0	0	0	0	0	0	0	0	0
Brome mosaic virus RNA 1	0	0	0	0	0	0	0	0	0	0.0132802	0	0	0	0
Burkholderia phage BcepC6B	0	0	0	0	0.00377159	0	0	0	0	0	0	0	0	0
Burkholderia phage JG068	0	0	0	0	0	0.0290149	0	0	0	0	0	0	0	0
Cafeteria roenbergensis virus BV-PW1	0.0405351	10.2027	0	0.0473597	0.018858	0	0	0.163666	0.0221631	0.0796813	0.0475376	0.0272109	0.040858	0.0199243
Camelpox virus	0	0	0	0	0.00377159	0	0	0	0	0	0	0	0	0
Caribou feces-associated gemycircularvirus	0	0	0	0	0	0	0	0	0	0.0265604	0	0	0	0
Carp picornavirus 1 isolate F37/06	0	0	0	0	0	0	0.00804764	0.0545554	0	0	0	0	0	0
Cellulophaga phage phi46:3	0	0	0	0.0473597	0.00754318	0	0	0	0	0	0	0	0	0.0597729
Cercopithecine herpesvirus 2	0.16214	0	0	0	0	0	0	0	0	0	0	0	0	0
Chimpanzee adenovirus Y25	0	0	0.114548	0.236798	0.248925	0.0652836	0.0160953	0	0.0886525	0.0531208	0.34227	0	0.265577	0.318789
Chrysodeixis chalcites nucleopolyhedrovirus	0	0	0	0	0	0	0	0	0	0	0.019015	0	0	0
Cocksfoot mottle virus	0	0	0	0	0	0	0	0	0	0	0.019015	0	0	0
Cotesia congregata bracovirus segment Circle15	0	0	0	0	0.00377159	0	0	0	0	0	0	0	0	0
Cotesia congregata bracovirus segment Circle32	0.0405351	0	0	0	0	0	0	0.0545554	0	0	0	0	0	0
Cotesia congregata bracovirus segment Circle9	0	0.0654022	0	0	0.00377159	0.00725374	0	0	0	0	0	0	0	0
Cowpox virus	0	0.130804	0	0.236798	0.124463	0	0.0563335	0.218221	0.0221631	0	0.123598	0.0272109	0.020429	0.0398486
Cronobacter phage CR5	0	0	0	0	0	0	0	0	0.0221631	0	0	0	0	0.0199243
Cucurbit yellow stunting disorder virus RNA2	0	0	0	0	0	0	0	0.0545554	0.0110816	0	0	0	0	0
Cyprinid herpesvirus 1 strain NG-J1	0	0	0.0286369	0.0473597	0.00754318	0	0	0.109111	0	0	0	0	0.020429	0.0199243
Cyprinid herpesvirus 3	0.16214	0	0.0286369	0.615676	0.0641171	0.0217612	0	0.0545554	0.0110816	0	0.0855676	0.0272109	0.020429	0.0597729
Deep-sea thermophilic phage D6E	0	0.0654022	0	0	0	0	0	0	0	0	0	0	0	0
Dengue virus 2	0	0	0.229095	0.615676	0.0603455	0.0507761	0.426525	0	0.0554078	0	0.019015	0	0	0
Dill cryptic virus 1 isolate IPP_hortorum segment 2	0	0	0	0	0	0	0	0	0	0	0	0	0	0.0199243
Duck adenovirus 2 strain GR	0	0.0654022	0	0	0.00754318	0.00725374	0	0	0.0110816	0	0	0	0	0
Dulcamara mottle virus	0	0	0	0	0.00377159	0	0	0	0	0.0132802	0	0	0	0
Ectocarpus siliculosus virus 1	0	0	0	0	0	0	0	0	0	0	0	0	0	0.0199243
Ectromelia virus	0	0	0	0	0	0	0	0	0	0	0.00950751	0	0	0
Edwardsiella phage MSW-3 DNA	0	0	0	0	0.00754318	0	0	0	0	0	0	0	0	0
Edwardsiella phage PEi21	0	0	0	0	0	0	0.0321906	0	0	0	0	0	0	0
Elephantid herpesvirus 1	0	0	0	0	0	0	0	0	0.0110816	0	0	0	0	0
Emiliania huxleyi virus 86	0.0405351	0	0	0	0.00377159	0	0	0	0	0	0	0	0	0
Encephalomyocarditis virus	0.567491	1.76586	0.630011	0.118399	0.0792034	0.0217612	0.144858	0.381888	0.166223	0.332005	0.294733	0.571429	0.061287	0.13947
Enterobacteria phage 13a	0	0	0	0.0236798	0.0150864	0	0	0	0	0	0	0	0	0
Enterobacteria phage BP-4795	0.0405351	0	0	0	0.00377159	0	0	0	0	0	0	0	0	0
Enterobacteria phage EPS7	0	0	0.0286369	0.0236798	0.0226296	0	0.0160953	0	0.0221631	0	0	0	0	0
Enterobacteria phage Fels-2	0	0	0	0	0.00754318	0	0.0643811	0	0	0	0	0	0	0
Enterobacteria phage HK022	0.0810701	0.0654022	0	0	0	0	0	0	0.0221631	0	0	0	0	0
Enterobacteria phage HK106	0.202675	0.0654022	0	0.0473597	0.00754318	0	0	0	0.0332447	0	0	0	0	0
Enterobacteria phage HK140	0.0810701	0	0	0	0.0113148	0	0	0	0	0.0132802	0.019015	0	0	0
Enterobacteria phage HK225	0	0.130804	0.0572738	0.236798	0.0716603	0.0435224	0	0	0.0664894	0	0	0	0	0.0398486
Enterobacteria phage HK542	0	0	0	0	0	0	0	0	0	0	0	0	0	0.0199243
Enterobacteria phage HK544	0	0	0	0	0.0113148	0	0	0	0	0	0.00950751	0	0	0.0199243
Enterobacteria phage HK629	0.405351	0.261609	0.143184	0.213119	0.720374	0.137821	0.13681	0.109111	0.0554078	0.119522	0.884199	0	0.633299	0.338713
Enterobacteria phage HK630	3.40495	0.719424	0.315006	1.51551	3.04745	0.500508	0.595526	0.109111	0.443262	0.345286	5.17209	0.108844	2.63534	2.15182
Enterobacteria phage HK633	0	0	0	0	0.00377159	0	0	0	0	0	0	0	0	0
Enterobacteria phage HK97	0.0405351	0	0	0	0	0	0	0	0	0.0265604	0.00950751	0	0	0
Enterobacteria phage ID2 Moscow/ID/2001	0	0.0654022	0	0.0236798	0	0	0.00804764	0	0	0	0.019015	0	0	0.0199243
Enterobacteria phage IME10	0	0	0	0	0.0414875	0	0	0	0	0	0	0	0	0
Enterobacteria phage If1	0.0810701	0	0	0	0	0	0.0321906	0	0	0	0.019015	0	0	0
Enterobacteria phage M13	0	0	0	0	0.0113148	0.0362687	0.0160953	0	0	0.0132802	0.0475376	0	0	0
Enterobacteria phage Min27	0	0.130804	0	0.0236798	0	0	0	0	0	0	0	0	0	0
Enterobacteria phage N4	0	0	0	0	0.00377159	0	0	0	0	0	0	0	0	0
Enterobacteria phage P1	0.0810701	0.327011	0	0.0473597	0.23761	0.0507761	0.201191	0	0.0332447	0	0.0285225	0.0544218	0	0.0597729
Enterobacteria phage P2	0	0	0	0	0.00754318	0	0	0	0	0	0	0	0	0
Enterobacteria phage SP6	0	0	0.0572738	0	0	0	0	0	0.121897	0	0.0665526	0	0	0.0398486
Enterobacteria phage ST104	0	0	0	0	0	0	0	0	0	0	0.00950751	0	0.020429	0.0398486
Enterobacteria phage ST64T	0	0	0	0.0473597	0.00754318	0	0	0	0	0	0	0	0	0
Enterobacteria phage Sf6	0	0	0	0	0.00377159	0	0	0	0.0221631	0	0.00950751	0	0	0
Enterobacteria phage SfV	0.0810701	0	0	0	0.00377159	0	0	0	0	0	0.00950751	0	0	0.0199243
Enterobacteria phage St-1	0	0	0	0	0	0	0	0	0	0	0	0.0272109	0	0
Enterobacteria phage T4	0.202675	0.130804	0	0	0	0	0	0	0	0	0	0	0	0
Enterobacteria phage T5	0	0	0.544101	0.284158	0.328129	0.812418	1.41638	0.0545554	0.376773	0.730412	0.323255	0.136054	0.245148	0.358637
Enterobacteria phage T7	0.283745	0	0.0286369	3.14942	5.07656	0	0.0724288	0	0.0221631	0.132802	3.91709	0	5.86313	4.36342
Enterobacteria phage VT2-Sakai	0	0	0	0	0	0	0	0	0	0	0.00950751	0	0	0
Enterobacteria phage WA13	0	0	0	0.0473597	0	0	0.00804764	0	0	0	0	0	0	0
Enterobacteria phage YYZ-2008	0.0810701	0	0	0	0	0	0.0482859	0	0	0	0	0	0	0.0199243
Enterobacteria phage epsilon15	0	0	0	0.0236798	0	0	0	0	0	0	0	0	0	0
Enterobacteria phage lambda	4.90474	1.17724	0.286369	1.63391	3.31523	0.616568	0.507001	0	0.332447	0.398406	5.61894	0.108844	3.3095	2.11197
Enterobacteria phage mEp043 c-1	0	0	0	0	0	0	0.0482859	0	0	0	0	0.0544218	0	0
Enterobacteria phage mEp237	0.0810701	0.130804	0	0	0.0226296	0.0652836	0.0482859	0	0.0110816	0	0.00950751	0	0.040858	0
Enterobacteria phage mEp460	0	0	0	0	0	0.0217612	0.0482859	0	0	0.0132802	0	0	0	0
Enterobacteria phage mEpX1	0	0	0	0	0.00377159	0	0	0	0	0	0	0	0	0
Enterobacteria phage phi92	0	0	0	0	0	0	0	0	0.0110816	0	0	0	0	0
Enterobacterial phage mEp213	0	0	0	0	0	0	0.0482859	0	0	0	0	0.0544218	0	0
Enterobacterial phage mEp234	0.0810701	0	0	0	0.00377159	0	0	0	0	0.0132802	0	0	0	0
Enterobacterial phage mEp390	0	0	0	0	0.00377159	0	0	0	0	0	0	0	0	0
Equid herpesvirus 1	0	0	0.0286369	0.0710395	0.113148	0.0435224	0	0	0.0110816	0	0.0570451	0	0.061287	0.0398486
Equid herpesvirus 8	0	0	0	0	0.00377159	0	0	0	0	0	0	0	0	0
Erwinia phage phiEt88	0	0	0	0	0.00754318	0	0	0	0	0	0.00950751	0	0	0.0398486
Escherichia phage 121Q	0	0.0654022	0	0	0	0	0	0	0	0	0	0	0	0
Escherichia phage HK639	0	0	0	0	0.00377159	0	0.0321906	0	0	0	0	0	0	0
Escherichia phage TL-2011b	0	0	0	0	0.082975	0.0145075	0.0241429	0	0	0	0.019015	0	0	0
Escherichia phage TL-2011c	0	0	0	0	0	0	0	0	0	0	0	0	0.020429	0
Escherichia phage bV_EcoS_AKFV33	0	0	0	0	0	0	0	0	0	0	0	0	0.040858	0
Escherichia phage vB_EcoM_PhAPEC2	0	0	0	0	0	0	0	0.0545554	0	0	0	0	0	0
Escherichia phage wV7	0.0405351	0	0	0	0	0	0	0	0	0	0	0	0	0
Eupatorium yellow vein virus	0	0	0	0	0	0	0	0	0.0110816	0	0	0	0	0
Fathead minnow picornavirus strain 09-283	0.364816	0.130804	0.343643	0.0473597	0	0.0507761	0.0241429	0.272777	0.0443262	0.345286	0	0.0816327	0	0.0199243
Feline infectious peritonitis virus	0	0	0	0	0	0.00725374	0	0	0	0	0	0	0	0
Flavobacterium phage 6H	0	0	0	0.0947194	0.00754318	0	0	0	0	0	0	0	0	0
Friend murine leukemia virus	0	0	0	0	0	0.0217612	0	0	0	0	0	0	0	0
Frog virus 3	0	0	0	0	0	0	0	0	0	0.0265604	0	0	0	0
Fujinami sarcoma virus	0	0	0.400916	0.213119	0.407332	0.645582	0.788669	0	0.775709	0.916335	0.313748	0.190476	0.490296	0.119546
Geobacillus phage GBSV1	0	0	0	0	0	0	0	0	0.0221631	0	0	0	0	0
Geobacillus virus E2	0.0405351	0	0	0	0	0.0145075	0.00804764	0	0	0	0	0	0	0
Glypta fumiferanae ichnovirus segment C10	0	0	0	0	0	0	0	0.0545554	0	0	0	0	0	0
Glypta fumiferanae ichnovirus segment C22	0	0	0	0	0.00754318	0	0	0.0545554	0	0	0.00950751	0.0272109	0	0
Glypta fumiferanae ichnovirus segment C4	0	0	0	0	0.018858	0	0	0	0.0110816	0.0265604	0.019015	0	0	0
Glypta fumiferanae ichnovirus segment C9	0	0.261609	0.0572738	0.307838	0.40356	0.0362687	0.00804764	0.0545554	0.232713	0.119522	0.34227	0	0.122574	0.159394
Gryllus bimaculatus nudivirus	0	0	0	0	0	0.00725374	0.00804764	0	0	0	0	0	0	0
HCBI9.212 virus	0	0	0	0	0	0	0.0160953	0	0	0	0	0	0	0
Haemophilus phage HP1	0.0810701	0	0.0859107	0	0	0	0	0	0	0	0	0	0	0
Haemophilus phage HP2	0	0	0	0	0	0	0	0	0	0	0	0.0272109	0	0
Hepatitis C virus genotype 1	0.121605	0	0	0	0.00377159	0.00725374	0.0241429	0.109111	0	0.0132802	0	0.0272109	0	0.0199243
Hepatitis C virus genotype 2	0.445886	0.261609	0.372279	0.0236798	0.0264011	0.0652836	0.249477	0.218221	0.0443262	0.159363	0.0855676	0.244898	0.020429	0
Hepatitis C virus genotype 6	0.0810701	0.0654022	0	0	0.00377159	0.00725374	0.00804764	0.0545554	0	0.0398406	0	0	0	0
Hibiscus latent Singapore virus	0.16214	0.0654022	0	0.0473597	0.0113148	0.0217612	0.0160953	0	0	0.0265604	0	0	0	0
Hop trefoil cryptic virus 2 isolate IPP_GelbSK segment RNA 2	0	0	0	0	0.00754318	0	0.00804764	0	0	0	0	0	0	0
Human adenovirus A	0	0	0	0	0	0.0870448	0	0	0.0221631	0	0	0.0544218	0	0
Human adenovirus C	3.28334	8.30608	0.171821	0.189439	0.105605	0.145075	0.144858	0	0.155142	0.252324	0.171135	0.0544218	0.081716	0.179319
Human adenovirus D	0	0	0	0	0	0	0.0160953	0	0	0	0	0	0	0
Human adenovirus E	4.70207	1.24264	1.34593	14.9183	21.5282	1.77717	2.18091	0.0545554	2.46011	3.08101	15.2405	0.707483	26.19	18.4499
Human endogenous retrovirus K113	23.1861	14.5193	4.00916	2.13119	0.633628	1.61033	0.523097	3.38243	2.18307	4.88712	0.494391	2.42177	0.388151	0.757123
Human herpesvirus 1	0.0405351	0	0	0	0	0	0	0	0.0221631	0	0.00950751	0	0	0
Human herpesvirus 3	0	0	0	0	0	0	0	0	0	0.0132802	0	0	0	0
Human herpesvirus 4	0	0.523218	0	0	0	0	0	0	0	0	0	0	0	0
Human herpesvirus 5 strain Merlin	0	0.0654022	0	0	0.018858	0.00725374	0	0	0	0	0.019015	0	0	0
Human herpesvirus 6A	0.0810701	0.457816	0.143184	0.402557	0.42619	0.0870448	0	0	0	0.0929615	0.427838	0.0544218	0.572012	0.318789
Human herpesvirus 6B	0.891771	0	0	0	0	0	0	0	0	0	0	0	0	0
Human immunodeficiency virus 1	0	0.261609	0	0.0236798	0.0942898	0.0290149	0.0402382	0	0.0664894	0.0265604	0.00950751	0	0	0.0796972
Human papillomavirus type 10	0	0	0	0	0.00754318	0	0.112667	0	0.0443262	0	0	0	0	0
Human papillomavirus type 167 isolate KC10	0	0	0	0	0.00754318	0	0	0	0	0	0	0	0	0
Human papillomavirus type 4	0	0	0.0286369	0.0473597	0.0113148	0.0145075	0.0241429	0	0.121897	0.0796813	0	0.0272109	0.081716	0
Hyphantria cunea nucleopolyhedrovirus	0	0	0	0.0236798	0.00754318	0	0	0	0	0	0	0	0	0
Ictalurid herpesvirus 1 strain Auburn 1	0.121605	0.130804	0	0.0473597	0.0452591	0.0507761	0	0.0545554	0.0110816	0.0265604	0.0475376	0.0272109	0	0
Infectious hypodermal and hematopoietic necrosis virus	0	0	0	0	0.0264011	0	0.0160953	0	0	0.0265604	0	0	0.040858	0
Influenza A virus (A/Puerto Rico/8/34(H1N1)) segment 1	0	0	0.0572738	0	0	0.188597	0.30581	0	0.199468	0.265604	0	0.108844	0	0
Influenza A virus (A/Puerto Rico/8/34(H1N1)) segment 5	0	0	0	0	0	0	0	0	0	0	0.30424	0	0	0
Iodobacteriophage phiPLPE	0	0	0	0	0.0113148	0	0	0	0	0	0.03803	0	0.040858	0.0398486
Jingmen Tick Virus isolate SY84 segment 2	0	0	0.114548	0	0	0.00725374	0	0.109111	0.0110816	0.159363	0	0.0544218	0	0
Lactobacillus phage AQ113	0	0	0	0	0	0	0	0	0.0221631	0	0	0	0	0
Lactobacillus phage LF1	0	0	0	0	0	0	0	0	0.0110816	0	0	0	0	0
Lactococcus phage 1706	0	0	0	0	0	0	0	0	0.0110816	0	0	0	0	0
Lactococcus phage 340	0	0.0654022	0	0	0.00377159	0.0435224	0.128762	0	0.0332447	0	0	0	0.122574	0
Lactococcus phage 4268	0	0	0	0	0	0.0797911	0.0321906	0	0.0221631	0	0	0	0	0
Lactococcus phage 712	0.0405351	0	0	0	0.00754318	0	0.0160953	0.0545554	0.0443262	0	0	0	0	0
Lactococcus phage BK5-T	0	0	0	0	0	0.0217612	0.0643811	0	0.0221631	0	0	0.0272109	0	0
Lactococcus phage BM13	0	0.130804	0	0	0.0377159	0	0.0241429	0	0.0221631	0	0	0	0	0.0398486
Lactococcus phage P008	0	0	0	0.0473597	0.0150864	0	0	0	0.0664894	0	0	0	0.020429	0
Lactococcus phage P118	0	0	0	0	0	0	0	0	0.0221631	0	0	0	0	0
Lactococcus phage P680	0	0.130804	0	0	0.00754318	0.0145075	0.0321906	0	0.0221631	0	0	0	0	0
Lactococcus phage TP901-1	0	0	0	0	0	0	0.128762	0	0.0664894	0.0265604	0	0	0	0
Lactococcus phage Tuc2009	0	0	0	0	0.00754318	0	0	0	0.0554078	0	0	0	0	0
Lactococcus phage bIBB29	0.16214	0.196207	0	0	0.0226296	0	0.0804764	0	0.0221631	0	0.0285225	0	0.020429	0
Lactococcus phage bIL170	0	0.130804	0	0	0.00754318	0	0	0	0.0775709	0	0	0	0	0
Lactococcus phage bIL67	0.16214	0.130804	0	0	0	0	0	0	0.0221631	0	0	0	0	0
Lactococcus phage jj50	0	0	0	0	0.0150864	0.0290149	0	0	0.0664894	0	0	0	0.040858	0
Lactococcus phage jm2	0	0	0	0.0236798	0.0301727	0.0435224	0.0885241	0	0.21055	0.106242	0.00950751	0	0	0
Lactococcus phage jm3	0	0	0	0	0.0226296	0	0.00804764	0	0.232713	0.0265604	0.00950751	0	0	0
Lactococcus phage phi7	0.0810701	0.261609	0	0	0.0226296	0.0870448	0.160953	0	0.221631	0.0265604	0	0	0.020429	0
Lactococcus phage phiLC3	0	0	0	0	0.0226296	0	0.0160953	0	0.0221631	0	0	0	0	0
Lactococcus phage r1t	0	0	0	0	0	0	0.00804764	0	0.0775709	0	0	0	0	0
Lactococcus phage sk1	0.202675	0	0	0	0.0150864	0.0362687	0	0	0	0	0	0	0	0
Lactococcus phage ul36	0	0	0	0	0	0	0.0160953	0	0.0443262	0.0531208	0	0.0544218	0	0
Lactococcus prophage bIL285	0	0	0	0.0473597	0.0113148	0.0362687	0.00804764	0	0.0221631	0	0	0	0	0
Lactococcus prophage bIL286	0	0	0	0.0473597	0	0.0290149	0.177048	0	0.0221631	0	0	0	0	0
Lactococcus prophage bIL309	0	0	0	0	0.0150864	0.0652836	0.0482859	0	0.0332447	0.0796813	0	0	0	0
Lactococcus prophage bIL310	0	0	0	0.0947194	0	0.0362687	0	0	0.0554078	0	0	0	0	0
Lactococcus prophage bIL311	0	0	0	0	0	0	0.00804764	0	0.0443262	0	0	0	0	0
Lactococcus prophage bIL312	0	0	0	0.0473597	0	0.0435224	0	0.0545554	0.0775709	0	0	0	0.061287	0
Listeria phage A511	0	0	0	0	0	0	0	0	0	0	0.00950751	0	0	0
Listeria phage LMTA-148	0	0	0	0.0473597	0.018858	0	0	0	0	0	0	0	0	0
Listeria phage LP-048	0	0	0	0	0.00754318	0	0	0	0	0	0	0	0	0
Listeria phage LP-125	0	0	0	0	0.00377159	0	0	0	0	0	0	0	0	0
Listeria phage List-36	0	0	0	0	0.00754318	0	0.0160953	0	0	0	0	0	0	0
Lymphocystis disease virus - isolate China	0	0	0	0	0	0.00725374	0	0	0	0	0	0	0	0
Macacine herpesvirus 1	0	0	0	0	0	0	0	0	0	0.0132802	0.00950751	0	0	0
Marseillevirus marseillevirus strain T19	0	0	0	0	0.0150864	0	0	0	0	0	0	0	0	0
Mason-Pfizer monkey virus	0	0	0	0	0	0.0217612	0	0	0	0	0	0	0	0
Measles virus	0	0	0	0.0473597	0.158407	0.00725374	0	0	0	0.0132802	0.0475376	0.0272109	0.143003	0.0597729
Megavirus chiliensis	0.0810701	0	0	0.0947194	0.0377159	0	0	0.109111	0	0.0531208	0.0285225	0.0544218	0.061287	0.0398486
Megavirus lba isolate LBA111	0	0	0	0	0.00754318	0	0	0	0	0	0.00950751	0	0	0
Melbournevirus isolate 1	0	0	0	0	0.00754318	0	0	0	0	0	0	0	0	0
Merkel cell polyomavirus isolate R17b	0	0	0	0	0.00754318	0	0.0160953	0	0	0	0	0	0	0
Minute virus of mice	0	0	0	0	0	0	0	0	0.0221631	0	0	0	0	0
Moloney murine leukemia virus	0.851236	0	0.114548	0.0947194	0.478992	0.464239	0.329953	0	0.598404	0.531208	0.741586	0.217687	0.653728	0.537956
Moloney murine sarcoma virus	0.0810701	0	0	0.0473597	0.0792034	0	0.00804764	0	0	0.0132802	0.133105	0	0.081716	0.0597729
Monkeypox virus Zaire-96-I-16	0	0	0	0.142079	0.018858	0	0	0	0	0	0.0285225	0.217687	0	0.0796972
Mouse parvovirus 1	0	0	0	0	0.00754318	0.0145075	0	0	0	0	0.00950751	0	0	0
Mouse parvovirus 2	0	0	0	0	0	0.0145075	0	0	0.0110816	0	0.00950751	0	0.020429	0
Mouse parvovirus 3	0	0	0.0286369	0	0.00377159	0.0290149	0	0	0.0110816	0.0265604	0	0	0.020429	0
Mouse parvovirus 4	0	0	0	0	0.00377159	0.0145075	0	0	0	0	0	0	0	0.0199243
Mouse parvovirus 5	0	0	0	0	0	0	0	0	0.0110816	0	0	0	0.020429	0
Murid herpesvirus 1	0.16214	5.8862	0	0	0	0	0.0482859	0	0.0221631	0	0	0	0	0
Murine osteosarcoma virus	0.405351	0	0.0286369	0.0473597	0.00754318	0	0	0.218221	0.0332447	0.0265604	0.0285225	0.0544218	0.040858	0
Mycobacterium phage Giles	0	0	0	0	0	0	0	0	0.0221631	0.0132802	0	0	0	0
Nam Dinh virus	0	0	0	0	0	0	0	0.0545554	0	0.0132802	0	0	0	0
Olive latent virus 1	0	0	0.0572738	0	0	0	0	0	0	0	0	0	0	0
Orgyia pseudotsugata MNPV	0	0	0	0	0	0	0	0	0	0	0	0.0272109	0	0
Ovine herpesvirus 2	0.0810701	0	0	0	0	0	0.0160953	0	0	0	0	0	0	0
Oyster mushroom spherical virus	0	0	0	0	0	0	0	0	0	0.0132802	0.00950751	0	0	0
Pandoravirus dulcis	0.16214	1.43885	0.0572738	0.331518	1.02964	0.145075	0.57943	0	0.177305	0.292165	0.713063	0.163265	0.674157	0.55788
Pandoravirus salinus	0.0405351	0.457816	0	0.189439	0.478992	0.0725374	0.386287	0	0	0.106242	0.399315	0.0816327	0.20429	0.0996214
Paramecium bursaria Chlorella virus AR158	0	0	0	0	0	0	0.00804764	0	0	0	0	0	0	0
Paramecium bursaria Chlorella virus FR483	0	0.130804	0	0.0473597	0.124463	0	0	0	0	0	0.15212	0	0.102145	0.239091
Parvovirus NIH-CQV putative 15-kDa protein, putative replication associated protein (rep), and putative capsid protein (cap) genes	0.324281	3.20471	0.171821	21.2171	20.3138	0.268388	0.426525	0.545554	0.620567	0.318725	21.5345	1.7415	19.5301	23.1321
Pectobacterium phage ZF40	0	0	0	0	0.00377159	0	0	0	0	0.0132802	0	0	0	0
Pepino mosaic virus	0	0	0.0572738	0.0473597	0	0	0	0.0545554	0	0	0	0	0	0
Pepper mild mottle virus	0	0	0	0	0	0	0	0	0.0443262	0	0	0	0	0.0398486
Peridroma alphabaculovirus isolate GR_167	0	0	0	0	0	0	0	0	0	0	0	0	0	0.0199243
Pestivirus Giraffe-1	0.0405351	0	0	0	0	0.0145075	0	0	0	0	0	0	0	0.0199243
Phaeocystis globosa virus strain 16T	0.0405351	0	0	0	0.00754318	0	0	0	0	0	0	0	0	0.0199243
Phage Gifsy-1	0.0405351	0	0	0.0947194	0.0414875	0	0.0321906	0	0	0	0.019015	0	0.040858	0
Phage Gifsy-2	0	0	0	0	0	0	0	0	0	0	0	0	0	0.0398486
Phage cdtI	0	0	0	0	0.00377159	0	0.00804764	0	0	0	0.019015	0	0	0
Phytophthora infestans RNA virus 1 RNA1	0	0	0	0	0.00377159	0	0	0	0	0	0	0	0	0
Phytophthora infestans RNA virus 1 RNA2A	2.87799	11.1184	0.601375	0.0710395	0.0339443	0.0870448	0.619668	0.490998	0.0775709	0.398406	0.00950751	0.326531	0.020429	0.0199243
Pigeonpox virus isolate FeP2	0.0405351	0	0	0.0473597	0.018858	0	0	0.0545554	0	0	0.00950751	0	0.020429	0
Planktothrix phage PaV-LD	0	0.261609	0	0	0	0	0	0	0	0	0	0	0	0
Pleurotus ostreatus virus 1 RNA-2	0	0	0	0	0	0	0	0	0	0.0132802	0	0	0	0
Porcine cytomegalovirus strain BJ09	0	0	0	0	0	0	0	0.0545554	0	0	0	0	0	0
Porcine endogenous retrovirus E	0	0	0	0	0	0	0.0160953	0	0	0	0.019015	0	0	0
Porcine parvovirus	0	0	0	0	0	0	0.0321906	0	0.0554078	0.0132802	0.03803	0.0544218	0	0
Potato virus S	0	0	0	0	0	0	0.0160953	0	0.0443262	0	0	0	0	0
Potato virus Y	0	0	0	0	0	0	0	0	0.0110816	0	0	0	0	0
PreXMRV-1 provirus	0	0	0	0	0	0	0	0	0.0110816	0	0	0	0	0
Primula malacoides virus China/Mar2007 RNA 2	0	0	0	0	0	0.00725374	0	0	0	0.0265604	0	0	0	0
Propionibacterium phage ATCC29399B_C	0	0	0	0	0.0264011	0.0290149	0.00804764	0	0.0221631	0.0398406	0	0	0	0.0199243
Propionibacterium phage ATCC29399B_T	0.0810701	0	0	0	0	0	0	0	0	0	0	0	0	0
Propionibacterium phage P1.1	0.16214	0	0	0	0.0264011	0.0507761	0.0321906	0	0.0664894	0.0132802	0.0285225	0	0	0
Propionibacterium phage P100D	0.364816	0.261609	0.0572738	0.0473597	0	0.0290149	0.0160953	0	0.0443262	0	0	0	0	0
Propionibacterium phage P100_1	0.16214	0.327011	0	0.0473597	0	0	0.0241429	0	0.0886525	0	0	0	0	0
Propionibacterium phage P101A	0.0810701	0.784827	0	0	0	0	0.0643811	0	0.0110816	0	0	0	0	0
Propionibacterium phage P104A	0.0810701	0	0	0	0.0150864	0.00725374	0.0482859	0	0	0	0	0	0	0
Propionibacterium phage P105	0.0810701	0	0	0	0	0.0217612	0.00804764	0	0.0443262	0	0	0	0	0
Propionibacterium phage P14.4	0.0810701	0.130804	0.0286369	0.0473597	0.0226296	0.0435224	0	0	0.0443262	0.0265604	0	0	0	0
Propionibacterium phage P9.1	0.283745	0.457816	0	0	0	0.0435224	0.0482859	0	0	0	0	0	0	0
Propionibacterium phage PA6	0.283745	0	0	0	0.0264011	0	0.0482859	0	0.0332447	0	0.00950751	0	0	0
Propionibacterium phage PAD20 endogenous virus	0.121605	0.130804	0.0286369	0	0.00377159	0.0145075	0.0241429	0	0.0221631	0.0531208	0	0	0.081716	0.0199243
Propionibacterium phage PAS50 endogenous virus	0	0.261609	0	0.0947194	0.00377159	0.0290149	0.0160953	0	0.0110816	0	0	0	0	0
Propionibacterium phage PHL010M04	0	0	0	0	0	0	0.00804764	0	0.0110816	0	0	0	0	0
Propionibacterium phage PHL037M02	0.0810701	0.130804	0	0	0.00754318	0.0145075	0.0160953	0	0.0221631	0	0	0.0544218	0.020429	0
Propionibacterium phage PHL060L00	0.16214	0.392413	0.0286369	0	0.0226296	0	0.0321906	0.0545554	0.0664894	0.0398406	0.00950751	0	0.020429	0.0398486
Propionibacterium phage PHL067M10	0.16214	0.261609	0	0	0.018858	0.00725374	0	0	0.0110816	0.0265604	0	0	0	0
Propionibacterium phage PHL071N05	0.405351	0	0.0572738	0.0473597	0	0.0290149	0.0563335	0	0.0110816	0.0265604	0	0	0	0
Propionibacterium phage PHL111M01	0	0.261609	0.0286369	0	0.00754318	0	0	0	0.14406	0	0	0	0	0
Propionibacterium phage PHL112N00	0.202675	0	0	0.0473597	0	0.0145075	0	0	0.0221631	0	0.019015	0	0	0
Propionibacterium phage PHL113M01	0	0	0.0286369	0.0947194	0.0339443	0	0.0965717	0	0.0664894	0.0132802	0.00950751	0	0.020429	0
Propionibacterium phage PHL114L00	0.0405351	0.261609	0	0	0	0	0.0160953	0	0.0110816	0	0.00950751	0	0	0
Prune dwarf virus	0	0	0	0.0473597	0	0	0	0	0	0	0	0	0	0
Pseudaletia unipuncta granulovirus	0	0	0	0	0	0.0290149	0	0	0	0	0	0	0	0
Pseudomonas phage D3	0	0	0	0	0.00754318	0	0	0	0	0	0	0	0	0
Pseudomonas phage F8	0	0	0	0	0	0	0	0	0.0443262	0	0	0	0	0
Pseudomonas phage JD024	0	0	0	0	0.00754318	0	0	0	0	0	0	0	0	0
Pseudomonas phage Lu11	0	0	0	0.0236798	0	0	0	0	0	0	0	0	0	0
Pseudomonas phage PA11	0	0	0	0	0	0	0	0	0	0	0.019015	0	0	0
Pseudomonas phage PaBG	0.16214	0	0	0	0	0	0.0321906	0	0.0443262	0	0	0	0.040858	0
Pseudomonas phage YuA	0	0	0	0	0.00754318	0	0	0	0	0	0	0	0.040858	0
Pseudomonas phage phiKZ	0	0	0	0	0	0.0290149	0	0	0	0	0	0	0	0
Pseudomonas phage vB_PaeS_PMG1	0	0	0	0	0.0150864	0	0	0	0	0	0	0	0	0.0199243
RD114 retrovirus	0	0	0	0	0	0	0.0160953	0	0	0	0	0	0	0
Rabbit fibroma virus	0	0	0	0	0	0	0	0	0	0	0.019015	0	0	0
Rabbit vesivirus	0	0	0.0572738	0	0	0.00725374	0.0160953	0	0.0110816	0.0265604	0	0.0272109	0	0
Ralstonia phage 1 NP-2014	0	0	0	0	0	0	0.00804764	0	0	0	0	0	0	0
Rauscher murine leukemia virus	0	0	0	0	0	0.0217612	0	0	0.0221631	0	0	0	0	0.0199243
Red clover cryptic virus 2 isolate IPP_Nemaro segment RNA 2	0	0	0	0	0	0	0.00804764	0	0	0	0	0	0	0
Rhodobacter phage RcapNL	0	0	0	0.0236798	0.0113148	0	0	0	0	0	0	0	0.020429	0.0199243
Rice tungro spherical virus	0.0405351	0	0	0	0	0	0	0	0	0	0	0	0	0
Rous sarcoma virus	0	0	8.19015	10.9638	9.55344	21.4348	17.3427	1.80033	22.695	21.1819	10.1825	5.38776	8.64147	4.22395
Saccharomyces cerevisiae killer virus M1	22.4159	12.8842	0.343643	0	0.0792034	0.0362687	0.740383	0.0545554	0.110816	0.239044	0.00950751	0.217687	0	0
Saffold virus	0.0405351	0	0.114548	0	0	0.00725374	0	0.109111	0	0.0531208	0	0.0272109	0	0
Salmonella phage 9NA	0	0	0	0.0236798	0	0.00725374	0	0	0	0	0.00950751	0	0	0
Salmonella phage RE-2010	0	0.130804	0	0	0	0	0.0160953	0	0	0	0	0	0	0
Salmonella phage ST160	0	0	0	0	0.0113148	0	0	0	0	0	0	0	0	0
Salmonella phage c341	0	0.130804	0	0	0.0226296	0	0	0	0	0	0	0	0	0
Salmonella phage epsilon34	0	0	0	0	0	0	0	0	0	0	0	0	0	0.0199243
Salmonella phage vB_SemP_Emek	0	0.0654022	0	0	0	0	0	0	0	0	0	0	0	0
Sclerotinia sclerotiorum hypovirulence associated DNA virus 1	0	0	0	0	0	0	0	0	0	0	0	0.0544218	0	0
Sewage-associated gemycircularvirus-4 isolate BS3913	0	0	0	0	0.0377159	0	0	0	0	0	0	0	0	0.0199243
Shamonda virus N and NSs genes, segment S	0	0	0.0286369	0	0	0	0	0	0	0	0	0	0	0
Shigella phage SfII	0	0	0	0	0.0150864	0	0	0	0	0	0.019015	0	0	0
Shigella phage SfIV	0	0.261609	0	0	0.0452591	0.00725374	0.160953	0	0.0664894	0	0.0475376	0	0	0.0398486
Shigella phage Shfl2	0.0405351	0	0	0	0	0	0	0	0	0	0	0	0	0
Simian adenovirus 1	0.0405351	0	0.143184	0.0947194	0.0980614	0.123314	0.160953	0	0.288121	0.265604	0.123598	0	0.061287	0.179319
Simian enterovirus A	0	0	0.0286369	0	0.00377159	0	0	0	0	0.0132802	0	0	0	0
Simian virus 40	0	0	0.0859107	0	0.0528023	0.0145075	0.0160953	0	0.0443262	0	0.019015	0	0	0
Spodoptera frugiperda MNPV virus	0	0	0	0	0	0	0.0160953	0	0	0	0	0	0	0
Spodoptera frugiperda ascovirus 1a	0	0	0.0286369	0	0	0	0	0	0	0	0	0	0	0
Spodoptera frugiperda rhabdovirus isolate Sf	0	0	0	0	0	0.0145075	0	0	0.0332447	0	0.03803	0	0	0
Staphylococcus phage 2638A	0	0	0	0	0	0	0	0	0	0	0	0	0	0.0199243
Staphylococcus phage CNPH82	0.0810701	1.37345	0	0	0	0	0	0	0	0	0	0	0	0
Staphylococcus phage JS01	0	0	0	0	0	0	0	0	0	0.0265604	0	0	0	0
Staphylococcus phage P108	0	0	0	0	0.00754318	0	0	0	0	0	0	0	0	0
Staphylococcus phage PH15	0	2.55069	0	0	0.00754318	0	0.0160953	0	0	0.0398406	0	0	0	0
Staphylococcus phage S25-3 DNA	0.0810701	0	0	0	0	0	0	0	0.0110816	0	0	0	0	0
Staphylococcus phage S25-4 DNA	0	0	0	0	0	0	0	0	0.0332447	0	0	0	0	0
Staphylococcus phage Sb-1	0.0405351	0.130804	0	0.0236798	0.0792034	0	0.0321906	0	0	0.0796813	0.104583	0.0544218	0.122574	0.0199243
Staphylococcus phage StB20	0.16214	0.523218	0.0572738	0	0.0301727	0.108806	0.0482859	0	0	0	0.104583	0	0	0
Staphylococcus phage StB27	0	0	0.0286369	0	0.0150864	0	0	0	0.0221631	0	0	0	0	0
Staphylococcus phage StauST398-1	0	0	0	0	0	0	0.0160953	0	0	0	0	0	0	0
Staphylococcus phage TEM123	0	0	0	0	0.00754318	0	0	0	0	0	0	0	0	0
Staphylococcus phage phiETA3	0	0	0	0	0	0	0	0	0.0110816	0	0	0	0	0
Staphylococcus phage phiNM3	0	0	0	0	0	0	0	0	0	0	0.00950751	0	0	0
Staphylococcus phage phiPVL108	0	0	0.0286369	0	0	0	0	0	0	0	0	0	0	0
Staphylococcus phage vB_SepiS-phiIPLA5	0	0.981033	0	0.0236798	0.0150864	0	0.0804764	0	0	0	0	0	0	0
Staphylococcus phage vB_SepiS-phiIPLA7	0.0810701	2.28908	0	0	0	0	0	0	0.0443262	0	0	0	0	0
Staphylococcus prophage PVL	0	0	0	0	0.00377159	0	0	0	0	0	0	0	0	0
Staphylococcus prophage tp310-1	0	0	0	0	0.00377159	0	0	0	0	0	0	0	0	0
Streptococcus phage 20617	5.39116	3.40092	49.8855	7.12763	0.509165	8.9366	21.5113	68.6852	0.288121	4.50199	2.74767	57.8776	3.49336	23.0922
Streptococcus phage 2972	0	0	0	0	0	0	0.00804764	0	0	0	0	0	0	0
Streptococcus phage 5093	0.0810701	0	0	0.0236798	0	0	0	0	0.0443262	0	0	0.0272109	0	0.0796972
Streptococcus phage 7201	0	0	0	0	0	0	0	0	0	0	0	0.0816327	0	0.0398486
Streptococcus phage ALQ13.2	0.16214	0	0	0	0	0	0	0	0	0	0	0	0	0
Streptococcus phage Abc2	0.16214	0	0	0.0473597	0	0.0145075	0.0160953	0	0	0	0.00950751	0	0.020429	0.0398486
Streptococcus phage Cp-1	0	0	0	0	0	0	0	3.49154	0	0	0	0	0	0
Streptococcus phage DCC1738	0	0.130804	0.0572738	0	0.0226296	0.130567	0	0.109111	0	0	0	1.95918	0	0
Streptococcus phage DT1	0.0810701	0	0	0	0	0.0290149	0	0	0	0	0.019015	0	0	0.0398486
Streptococcus phage Dp-1	0	0	0	0	0	0	1.11057	0	0	0	0	0	0	0
Streptococcus phage IC1	0	0	0	0	0.0792034	0.0435224	0	0.436443	0.0221631	0.0531208	0	0.979592	0	0
Streptococcus phage K13	0	0	0.515464	0	0.0226296	0.217612	0	0.109111	0	0.0796813	0	0.326531	0.061287	0.13947
Streptococcus phage M102	0	0	0	0.0710395	0	0	0.0563335	0	0	0.0265604	0	0	0	0.13947
Streptococcus phage O1205	0	0	0	0.0236798	0	0	0	0	0	0	0	0	0	0
Streptococcus phage PH10	0	0.130804	1.43184	0	0.0528023	0.536776	0.0885241	0	0	0	0.00950751	0.0816327	0.061287	4.2638
Streptococcus phage PH15	0	0	1.71821	0	0	0.42797	0.233382	0	0	0	0	0.0544218	0	0
Streptococcus phage SM1	0	0	1.37457	0	0	0.0725374	0.00804764	0	0	0.0265604	0	0.136054	0	0.13947
Streptococcus phage Sfi11	0	0	0	0	0	0	0	0	0	0	0.019015	0	0	0
Streptococcus phage TP-778L	0	0	0	0	0	0	0	0	0	0.0796813	0	0	0	0
Streptococcus phage TP-J34	0.0810701	0	0	0	0	0	0	0	0	0	0	0	0	0
Streptococcus phage phiBHN167	0.202675	0.654022	0.114548	0	0	0	0.30581	0	0	0	0	0.217687	0	0
Streptococcus phage phiNJ2	0.0405351	0	0	0	0	0	0	0	0	0	0	0	0	0
Streptococcus prophage EJ-1	0	0	0.0572738	0.0236798	0.0339443	0.0580299	0	0	0	0	0	0.435374	0.040858	0
Streptococcus prophage MM1	0.24321	0	0.143184	0.0473597	0	0.0290149	0.0241429	0.109111	0	0	0	1.0068	0	0
Stx1 converting phage	0	0	0	0	0.00377159	0	0	0	0.0110816	0	0	0	0	0
Stx2-converting phage 1717	0	0	0	0	0.0226296	0	0.0321906	0	0.0221631	0	0.00950751	0	0	0.0398486
Stx2-converting phage 86	0	0	0	0	0	0	0	0	0	0	0	0	0	0.0199243
Taterapox virus	0	0	0	0	0.018858	0.00725374	0	0	0.0221631	0	0.03803	0	0.040858	0
Tick-borne encephalitis virus	0.0810701	0	0	0	0	0	0	0	0.0110816	0.0265604	0	0	0	0
Tobacco vein clearing virus	0	0	0	0	0.00754318	0	0	0	0	0.0132802	0	0	0	0
Trichomonas vaginalis virus 3	1.05391	0	0	0	0	0	0	0	0	0	0	0	0	0
Tupaiid herpesvirus 1	0	0	0	0	0	0	0	0	0	0.0132802	0	0	0	0
Turnip vein-clearing virus	0	0	0	0	0	0	0	0	0.0221631	0	0	0	0	0
UNVERIFIED: Staphylococcus phage StB12	0	0	0	0	0.00754318	0.0290149	0.0321906	0	0.0221631	0	0	0	0	0
UR2 sarcoma virus	0	0	0.257732	0.260478	0.245154	0.413463	0.27362	0.109111	0.70922	0.332005	0.199658	0.190476	0.347293	0.0996214
Uncultured phage crAssphage	0	0	0.0572738	0	0	0	0.0885241	0	0.0554078	0	0.0665526	0	0	0
Vaccinia virus	0	0	0	0	0	0	0	0	0	0	0.446853	0	0	0
Vesicular stomatitis Indiana virus	0	0	0	0	0.0150864	0	0	0	0	0	0	0	0	0
Vibrio phage henriette 12B8	0	0.0654022	0	0.0710395	0.0905182	0	0.00804764	0	0	0	0.0285225	0	0.040858	0.0597729
White clover cryptic virus 2 isolate IPP_Lirepa segment RNA 2	0	0.0654022	0	0	0	0	0	0	0	0	0	0	0	0
White clover mosaic virus	0	0	0	0	0	0	0	0	0	0	0	0.108844	0	0
Xanthomonas phage vB_XveM_DIBBI	0	0	0	0	0.00377159	0	0	0	0	0	0	0	0	0
Y73 sarcoma virus	0.0405351	0	0.45819	0.757755	0.543109	1.40722	2.30163	0.218221	1.41844	1.69987	0.741586	1.0068	0.40858	0.378561
Yersinia pestis phage phiA1122	0	0	0	0	0.00377159	0	0	0	0	0	0	0	0.040858	0.0398486
Yersinia phage PY54	0	0	0	0	0.0226296	0	0	0	0	0	0	0	0	0
Yersinia phage phiR1-37	0	0	0	0	0.0150864	0.0725374	0	0	0.0221631	0	0	0	0	0
Yoka poxvirus	0	0	0	0	0	0	0	0	0	0	0	0	0	0.0199243
