# Supplementary material for: Dysbiosis in chronic periodontitis: Key microbial players and interactions with the human host
Source: Sci Rep. 2017 Jun 16;7:3703. doi: 10.1038/s41598-017-03804-8 (PMC5473847; doi:10.1038/s41598-017-03804-8)
Supplement: Supplementary file 6 — Dataset S3 [file 41598_2017_3804_MOESM6_ESM.xls]

## Sheet: AU_arch_species_rel_revision
The relative abundance (%) of Archaea based on all reads mapped onto NCBI Archaea references
	AU_02	AU_05	AU_07	AU_08	AU_09	AU_10	AU_12	AU_13	AU_14	AU_15	AU_16	AU_17	AU_18	AU_19
Archaea	Dysbiosis	Dysbiosis	Health	Dysbiosis	Health	Health	Health	Dysbiosis	Health	Health	Health	Health	Health	Health
Acidianus hospitalis	0.14771	0	0	0	0	0.0210526	0	0.437376	0	0	0.00507228	0.197498	0	0
Acidilobus saccharovorans	0	0	0	0.0182216	0	0	0.0674309	0.0795229	0	0	0	0	0	0
Aciduliprofundum boonei	0	0	0.099552	0	0	0	0	0	0	0	0.0152168	0	0.0403023	0
Aeropyrum camini	0	0.130463	0	0	0	0	0.337154	0	0	0	0	0	0	0
Aeropyrum pernix	0.295421	0	0	0	0	0	0.0674309	0	0	0	0	0.0658328	0	0
Archaeoglobus profundus	0	0	0	0	0.00486689	0	0	0.0397614	0	0	0.0101446	0	0	0
Archaeoglobus sulfaticallidus	0	0	0.547536	0	0	0	0	0.119284	0	0	0	0	0	0
Archaeoglobus veneficus	0	0	0	0	0.00973378	0	0	0	0.0434499	0	0	0	0	0
Caldisphaera lagunensis	0.369276	0	1.19462	0	0	0.4	0	0	0.0434499	0.0938747	0	0	0.0302267	0
Candidatus Korarchaeum cryptofilum	1.77253	1.89172	0	0.0182216	0	0.0421053	0.0674309	0.437376	0.021725	0	0	0	0	0
Candidatus Methanomassiliicoccus intestinalis	0	0	1.2444	0.0182216	0.00486689	0.0842105	0.269724	0.238569	0	0.258155	0	1.71165	0.0100756	0.0401485
Candidatus Methanomethylophilus alvus	0.0738552	0.326158	0	0	0.00486689	0.0210526	0.404585	0.198807	0	0	0	0.0658328	0.0100756	0.0501857
Candidatus Methanoplasma termitum	0	0	0.348432	0.0364431	0.00730034	0	0.202293	0.119284	0.0434499	0.117343	0.0101446	0.329164	0	0.0401485
Candidatus Methanoregula boonei	0.443131	0.130463	0.049776	0.200437	0.0146007	0	0.0674309	0.159046	0.021725	0.0469373	0.0101446	0	0.0201511	0
Candidatus Methanosphaerula palustris	0.14771	0.326158	0.348432	0.0182216	0	0.0210526	0	0.119284	0	0.0469373	0.0101446	0.0658328	0.0201511	0.0200743
Candidatus Nitrosopumilus koreensis	0.0738552	0.130463	0.945744	0.364431	0.328515	1.95789	3.84356	0.675944	2.30285	1.52546	0.172458	0.724161	0.130982	0.301114
Candidatus Nitrosopumilus piranensis	0.295421	0.130463	0	0.0728863	0.0511024	0.0421053	0.0674309	0.159046	0.0434499	0.258155	0.0862288	0.329164	0.0302267	0.0401485
Candidatus Nitrosopumilus sp. AR2	0	0.130463	0.398208	0.0364431	0.0462355	0	0.337154	0	0	0	0.0202891	0	0.0403023	0.0602228
Candidatus Nitrososphaera evergladensis	4.87445	11.2198	0.696864	0.473761	0.22631	0.547368	1.07889	0.755467	0.673474	1.66628	0.136952	0.724161	0.211587	0.200743
Candidatus Nitrososphaera gargensis	0	0	0	0	0.00243345	0	0	0	0	0	0	0	0	0
Cenarchaeum symbiosum	0	0.130463	0	0	0	0	0.134862	0	0	0.0234687	0.0101446	0.131666	0	0
Desulfurococcus fermentans	0	0	0	0	0.00486689	0	0	0	0	0	0	0	0	0
Desulfurococcus mucosus	0	0	0	0	0	0	0	0	0	0	0	0.0658328	0	0
Ferroglobus placidus	0.0738552	0	0	0	0	0	0.134862	0	0	0.070406	0	0	0	0
Ferroplasma acidarmanus	0	0	0	0	0	0	0	0	0	0.0938747	0	0	0	0
Fervidicoccus fontis	0	0	0.149328	0	0	0	0	0.0795229	0	0	0.00507228	0.197498	0	0
Halalkalicoccus jeotgali	0.369276	1.82648	0.049776	0	0.00973378	0	0.606878	0.596421	0	0	0	0.526662	0.0100756	0.0602228
Haloarcula hispanica	0	0	0	0	0	0	0	0	0	0	0.0101446	0	0.0201511	0
Haloarcula marismortui	1.10783	0.391389	0.298656	0.0728863	0.00973378	0.0842105	0.404585	0.795229	0	0.0469373	0	0.263331	0.0100756	0
Haloarcula sp. CBA1115	0	0.587084	0.049776	0	0.00973378	0	0.404585	0.27833	0	0	0.00507228	0	0	0
Halobacterium sp. DL1	0.590842	1.04371	0.24888	0.0546647	0	0.0421053	0.674309	0.318091	0	0.0234687	0.0202891	0.197498	0.0201511	0
Halobacterium sp. NRC-1	0	0	0	0	0.00486689	0	0.269724	0	0	0	0	0	0	0
Haloferax mediterranei	0.369276	0.195695	0.199104	0.0182216	0.0608361	0.168421	0.337154	0	0.0868998	0.375499	0.0405782	0.131666	0.0302267	0.0501857
Haloferax volcanii	0.516987	3.00065	0.149328	0.0182216	0.0121672	0.0842105	0.472016	0.477137	0.13035	0.140812	0.035506	0.329164	0.0503778	0.0903342
Halogeometricum borinquense	0.0738552	0.260926	0.099552	0.0364431	0.021901	0	0.337154	0.27833	0	0	0.0405782	0.0658328	0	0.0100371
Halomicrobium mukohataei	1.18168	1.63079	0	0.0728863	0.00486689	0.147368	0.202293	0.55666	0	0	0.0202891	0.197498	0.0100756	0
Halopiger xanaduensis	0.443131	2.80496	0.647088	0.127551	0.00730034	0	0.539447	0.994036	0.0434499	0.070406	0.0304337	0.789993	0.0100756	0.0602228
Haloquadratum walsbyi	2.28951	2.02218	0.298656	0.255102	0.413686	0.0842105	1.55091	0.795229	0.304149	0.70406	0.268831	0.789993	0.413098	0.42156
Halorhabdus tiamatea	0	0.0652316	0	0.0182216	0	0.252632	0.134862	0.238569	0	0.0234687	0.0101446	0	0	0
Halorhabdus utahensis	0.0738552	0.0652316	0	0	0.00486689	0	0.134862	0.198807	0	0.0469373	0.00507228	0.131666	0	0.0100371
Halorubrum lacusprofundi	0.886263	2.87019	0.447984	0.0182216	0.0243345	0.273684	4.72016	0.357853	0.108625	0.117343	0.0405782	1.71165	0.0302267	0.0401485
Halostagnicola larsenii	0.14771	0.260926	0.049776	0	0.0146007	0	0	0.0397614	0	0	0	0.197498	0.0100756	0.0100371
Haloterrigena turkmenica	0	1.04371	0	0	0.00973378	0.0421053	0.674309	0.159046	0	0	0.0101446	0.329164	0.0302267	0.0200743
Halovivax ruber	10.4136	5.28376	1.79194	0.437318	0.411252	0.947368	1.14633	1.47117	0.999348	2.3938	0.248542	1.25082	0.141058	0.160594
Hyperthermus butylicus	0	0.0652316	0	0	0	0	0	0.0795229	0	0	0	0.329164	0	0
Ignicoccus hospitalis	0	0	0.049776	0	0	0	0	0	0	0	0	0	0	0
Ignisphaera aggregans	0.295421	0	0	0	0	0	0	0	0	0	0	0	0	0
Metallosphaera cuprina	0	0	0.099552	0	0.00486689	0	0	0.0795229	0	0	0	0	0	0
Methanobacterium formicicum	0.0738552	0	0	0.0364431	0	0.421053	0.134862	0	0	0	0.0101446	0	0.0201511	0
Methanobacterium lacus	0.369276	0.130463	0.647088	0.127551	0.0413686	0.189474	0.472016	0.675944	0.0434499	0.164281	0.0456505	1.31666	0.0201511	0.0802971
Methanobacterium paludis	0.0738552	0	0.049776	0.109329	0.00486689	0.105263	0.674309	0.55666	0	0	0.00507228	2.56748	0.0302267	0
Methanobacterium sp. MB1	0.0738552	0.130463	0.099552	0.145773	0.0146007	0.0842105	0.269724	0	0.238975	0	0.0304337	0.0658328	0.0403023	0.0200743
Methanobrevibacter ruminantium	0.516987	0.130463	0	0	0.0292013	0.105263	0.134862	0.198807	0.021725	0.0938747	0	0.131666	0.0403023	0.0200743
Methanobrevibacter smithii	2.28951	0.521853	1.74216	0.0364431	0.0486689	0	0	1.39165	0	0.187749	0.0507228	2.63331	0.100756	0.0401485
Methanobrevibacter sp. AbM4	0.516987	0.260926	0.895968	0.0728863	0.021901	0.715789	0.674309	2.98211	0.13035	0.281624	0.0202891	0.855826	0.0100756	0.0200743
Methanocaldococcus bathoardescens	0	0.0652316	0.049776	0.0911079	0	0	0	0.0397614	0	0	0	0.394997	0.0302267	0
Methanocaldococcus fervens	0	0	0.298656	0	0	0.0421053	0	0	0.0868998	0.258155	0	0	0	0
Methanocaldococcus infernus	0	0.0652316	0	0	0	0	0	0.238569	0	0.0234687	0.0253614	0.526662	0.0100756	0
Methanocaldococcus jannaschii	0	0	0	0	0.00973378	0	0	0.0397614	0	0.0234687	0	0	0	0
Methanocaldococcus sp. FS406-22	0.14771	0	0	0.0364431	0.00486689	0.105263	0	0.159046	0.0434499	0	0	0.263331	0.0100756	0
Methanocaldococcus vulcanius	0	0.391389	0.099552	0	0	0.315789	0.134862	1.19284	0	0.187749	0.0152168	4.47663	0	0
Methanocella arvoryzae	1.10783	3.19635	0.348432	0.0728863	0.0924709	0.0631579	0.539447	0.318091	0.0651749	0	0.0659396	0.526662	0.0403023	0.0802971
Methanocella conradii	0	0.130463	0	0	0	0	0	0	0.0434499	0	0	0.0658328	0	0.0200743
Methanocella paludicola	1.03397	2.73973	0.74664	0.58309	0.0413686	0	0.472016	4.93042	0.108625	0.281624	0.00507228	0.131666	0.0403023	0.0301114
Methanococcoides burtonii	0.14771	0	0.348432	0.0546647	0.0146007	0.0631579	0.134862	0.0795229	0	0.187749	0.0101446	0.394997	0	0.0401485
Methanococcoides methylutens	0.590842	0.391389	0.348432	0.0546647	0.0194676	0.0421053	0	0.159046	0.21725	0.281624	0.0253614	0.131666	0.0604534	0.0301114
Methanococcus aeolicus	1.55096	0.84801	1.4435	0.127551	0.0584027	0.231579	0.337154	0.516899	0.0434499	0.844872	0.0557951	0.197498	0.0201511	0.0100371
Methanococcus maripaludis	0.295421	0.0652316	0.447984	0.163994	0.0924709	0.357895	1.55091	0.55666	0.0434499	0.187749	0.0152168	2.89664	0.130982	0.130483
Methanococcus vannielii	1.69867	0.391389	0.895968	0.127551	0.0924709	0.905263	0.876601	0.636183	0.586574	1.59587	0.0101446	0.460829	0.0100756	0.100371
Methanococcus voltae	2.8065	0.717547	0.597312	0.291545	0.459921	0.505263	1.68577	3.85686	1.02107	1.40812	0.233325	1.44832	0.120907	0.341263
Methanocorpusculum labreanum	0.369276	0.326158	0.049776	0.0182216	0.0267679	0.0210526	0	0.238569	0.0434499	0.070406	0.0101446	0.263331	0	0.0301114
Methanoculleus bourgensis	0.516987	0.782779	0.447984	0.182216	0.0170341	0	0	0.0397614	0	0	0.00507228	0	0	0.0401485
Methanoculleus marisnigri	0.295421	0.652316	0.647088	0.0182216	0	0.0842105	0.202293	0.675944	0	0	0.0152168	0.131666	0.0302267	0
Methanohalobium evestigatum	0	0	0.597312	0	0.00486689	0.463158	1.34862	1.07356	0	0.117343	0.0253614	1.11916	0	0.14052
Methanohalophilus mahii	0.221566	0.0652316	0.049776	0.0911079	0.00486689	0.0210526	0.269724	0	0	0.070406	0.0101446	0.724161	0.0201511	0.100371
Methanolobus psychrophilus	0	0.260926	0.049776	0	0.00486689	0	0	0.0795229	0.0434499	0	0.0101446	0	0	0
Methanomethylovorans hollandica	1.25554	0.587084	0.597312	0.218659	0.175208	0.8	0.876601	0.397614	0.195525	0.821403	0.0659396	0.855826	0.110831	0.07026
Methanoplanus petrolearius	0.14771	0.326158	0.099552	0	0.00486689	0.0421053	0	0	0.021725	0.0938747	0.00507228	0.131666	0	0
Methanopyrus kandleri	1.84638	1.04371	1.84171	0.127551	0.0170341	0.0421053	0.0674309	2.62425	0.238975	0.281624	0.0304337	1.77749	0.0302267	0.0602228
Methanoregula formicicum	0.221566	0.978474	0.348432	0.0182216	0.00973378	0.0210526	0.134862	0.0795229	0	0	0.0152168	0.658328	0	0
Methanosaeta concilii	0.664697	0.391389	0.298656	0.127551	0.189809	1.17895	14.0256	0.119284	0	0.375499	0.218108	0.329164	0.0201511	0.150557
Methanosaeta harundinacea	0.886263	2.28311	0.049776	0.0364431	0.00973378	0.0210526	0.134862	0.516899	0	0	0.0152168	0.197498	0.0201511	0.0100371
Methanosaeta thermophila	0	0.195695	0	0	0	0	0	0	0	0	0	0	0	0
Methanosalsum zhilinae	7.45938	2.15264	2.4888	0.801749	0.608361	3.01053	5.93392	0.516899	3.32392	3.70805	0.278975	2.96248	0.261965	0.521931
Methanosarcina acetivorans	0.221566	0	0.099552	0	0.0559692	0.0421053	0	0	0.0651749	0.070406	0.0557951	0	0.0302267	0.0200743
Methanosarcina barkeri	5.46529	2.08741	2.33947	0.674198	0.596194	1.85263	2.89953	0.675944	1.45557	2.22952	0.319554	1.38249	0.27204	0.481783
Methanosarcina horonobensis	0.221566	0.260926	0.049776	0.0182216	0.0292013	0.105263	0.674309	0.198807	0.0434499	0	0.00507228	0	0.0403023	0.0200743
Methanosarcina lacustris	10.192	3.06588	3.28522	0.783528	0.712999	2.92632	4.04585	1.07356	1.8249	2.86318	0.299265	1.64582	0.342569	0.441634
Methanosarcina mazei	2.65879	1.30463	0.99552	1.05685	1.3457	1.15789	2.8321	0.238569	0.521399	0.868341	0.760842	0.921659	0.876574	0.77286
Methanosarcina siciliae	0.443131	0.326158	0.099552	0	0.0146007	0.505263	0.74174	0.0795229	0.304149	0.35203	0.035506	0.131666	0.0302267	0.0501857
Methanosarcina sp. Kolksee	0.590842	0.391389	0.099552	0.0911079	0.0462355	0.0421053	0.809171	0.0795229	0.0651749	0	0.0304337	0.131666	0	0.0802971
Methanosarcina sp. MTP4	5.83456	2.73973	1.84171	0.564869	0.730034	0.589474	2.76467	0.437376	0.695199	2.41727	0.568095	0.855826	0.423174	0.461708
Methanosarcina sp. WH1	0.443131	0.326158	0.199104	0.0364431	0.0121672	0	0	0.596421	0.0434499	0.258155	0.0405782	0.0658328	0	0.0200743
Methanosarcina sp. WWM596	2.43722	0.391389	0.298656	0.0728863	0.0803037	0.357895	0.539447	0.27833	0.238975	0.727529	0.0405782	0	0.0201511	0.0602228
Methanosarcina thermophila	0.0738552	0	0	0	0.00486689	0	0	0	0	0	0	0	0	0
Methanosarcina vacuolata	0.14771	0.326158	32.8522	84.0379	89.7722	70.3789	13.2165	1.66998	77.7319	61.1359	93.2995	2.50165	93.4106	90.9565
Methanosphaera stadtmanae	0.221566	0	0.149328	0	0.0194676	0.0421053	1.21376	0.198807	0.0868998	0.234687	0.0101446	0.592495	0	0.0401485
Methanospirillum hungatei	0.516987	0.0652316	0.199104	0.0364431	0.00973378	0.231579	0.404585	0.0795229	0.0868998	0.140812	0.00507228	0.131666	0	0.0401485
Methanothermobacter marburgensis	0	0	0.049776	0	0	0	0	0	0	0	0	0	0	0
Methanothermobacter thermautotrophicus	0.14771	0.195695	0.049776	0	0.00730034	0	0	0.0397614	0	0	0.00507228	0.197498	0	0.0401485
Methanothermococcus okinawensis	0.295421	0.84801	0.398208	0	0.021901	0.0842105	0.134862	1.07356	0.0434499	0.0938747	0.0253614	0.394997	0.0806045	0.0401485
Methanothermus fervidus	0.14771	0.0652316	0.099552	0	0	0	0	0.198807	0	0	0	0	0	0
Methanotorris igneus	0.0738552	0.0652316	14.0368	0.510204	0	0.884211	0.269724	6.00398	0.13035	0.633654	0.0405782	9.94075	0.151134	0.100371
Nanoarchaeum equitans	1.25554	6.39269	2.53858	0.437318	0.00243345	1.13684	1.21376	4.5328	0.152075	2.3938	0.0253614	22.2515	0.161209	0.14052
Natrialba magadii	0.886263	1.30463	0.895968	1.8586	1.97352	0.421053	0.944032	0.795229	2.04215	0.891809	1.25285	1.90915	1.20907	1.4052
Natrinema pellirubrum	0.0738552	0.326158	0	0	0.0170341	0.0421053	0.74174	0.0397614	0	0	0.00507228	0.0658328	0	0
Natrinema sp. J7-2	0.0738552	0.652316	0.647088	0	0.00486689	0	0	0.119284	0	0	0.0253614	0.394997	0.0201511	0
Natronobacterium gregoryi	1.77253	8.74103	0.199104	0	0.0170341	0	0	0.0795229	0	0	0	0.394997	0.0201511	0.0200743
Natronococcus occultus	1.92024	1.69602	0.696864	2.38703	0.21901	0.673684	1.7532	33.3201	0.564849	0.821403	0.162313	2.10665	0.070529	0.180668
Natronomonas moolapensis	0.738552	1.2394	0.298656	0.182216	0.14844	0.126316	0.539447	0.159046	0.108625	0.0938747	0.106518	0.263331	0.0302267	0.0802971
Natronomonas pharaonis	0	0.0652316	0	0	0.00486689	0	0.404585	0	0	0	0.0202891	0	0	0
Nitrosopumilus maritimus	1.03397	0.717547	0.895968	0.109329	0.0340682	1.41053	1.48348	1.35189	0.738649	0.35203	0.0202891	4.34496	0.0906801	0.531968
Nitrososphaera viennensis	0	0.0652316	0.099552	0.0364431	0.00730034	0.0210526	0.269724	0.198807	0	0	0.0152168	0.0658328	0.0201511	0
Palaeococcus pacificus	0	0	0	0.0364431	0	0	0	0	0	0	0	0	0	0
Picrophilus torridus	0	0	0	0.0364431	0.0194676	0	0	0.357853	0	0	0.0304337	0.263331	0	0
Pyrobaculum aerophilum	0	0	0	0	0	0	0	0	0.0868998	0	0	0	0	0
Pyrobaculum arsenaticum	0	0	0	0	0	0	0	0.0397614	0	0	0	0	0	0
Pyrobaculum ferrireducens	0	0.0652316	0	0	0.00486689	0	0	0	0	0	0	0	0	0
Pyrobaculum oguniense	0	0	0	0	0	0	0	0	0	0.0234687	0	0	0	0
Pyrococcus horikoshii	0	0	0	0.0182216	0	0	0	0	0	0	0	0	0	0
Pyrococcus sp. NA2	0	0.326158	1.29418	0.0182216	0	0	0.404585	0.636183	0	0.0469373	0	0.329164	0	0
Pyrococcus sp. ST04	0	0.260926	0	0	0	0	0	0	0	0	0	0	0	0
Pyrococcus yayanosii	0.221566	0.456621	1.59283	0	0	0	0	0.0397614	0.0434499	0	0	0.789993	0	0
Pyrolobus fumarii	6.12999	4.30528	3.43454	0.218659	0.206843	1.43158	8.294	1.19284	1.32522	3.56724	0.167385	2.96248	0.0403023	0.120446
Staphylothermus hellenicus	0	0	0	0	0.00973378	0	0.134862	0	0	0	0	0.131666	0	0.0100371
Staphylothermus marinus	0	0	0	0	0	0	0	0.0397614	0	0	0.00507228	0.0658328	0	0.0301114
Sulfolobus acidocaldarius	0	0	0	0	0	0	0	0.0795229	0	0	0	0	0	0
Sulfolobus islandicus	0	0	0	0	0.00243345	0.126316	0.0674309	0	0	0.0234687	0	0.0658328	0	0
Thermococcus barophilus	0	0.0652316	2.23992	0.0911079	0	0.0210526	0.876601	1.7495	0	0	0	1.64582	0.0201511	0
Thermococcus cleftensis	0.221566	0.521853	0.049776	0.0182216	0.00243345	0.0210526	0	0	0	0.0234687	0.0101446	0	0.0100756	0.0200743
Thermococcus eurythermalis	0.0738552	0.195695	0	0	0	0	0	0	0	0	0	0	0	0
Thermococcus gammatolerans	0	0.0652316	0	0.0182216	0	0	0	0.0795229	0	0	0	0	0	0
Thermococcus litoralis	0	0	0	0	0	0	0	0	0	0	0	0.0658328	0	0
Thermococcus onnurineus	0.221566	0.130463	0	0	0	0	0	0.198807	0	0	0	0	0	0
Thermococcus sibiricus	0	0	0	0	0	0.0210526	0	0	0	0	0	0.0658328	0	0
Thermococcus sp. 4557	0.14771	0	0.099552	0	0	0	0	0.0397614	0	0	0	0	0.0100756	0
Thermococcus sp. ES1	0	0.195695	0	0	0	0	0.0674309	0.159046	0.0868998	0	0	0.855826	0	0
Thermofilum pendens	0	0	0	0	0.00486689	0	0.0674309	0.0795229	0	0	0	0	0.0100756	0
Thermogladius cellulolyticus	0	0	0	0	0	0	0.134862	0	0	0	0	0	0	0
Thermoplasma volcanium	0.14771	0.521853	0.199104	0.437318	0	0.0210526	0.337154	5.20875	0.0434499	0	0	0.526662	0.0403023	0.0401485
Thermoplasmatales archaeon	0	0.260926	0.398208	0	0.00243345	0.0842105	0.876601	0.27833	0.021725	0	0	0.855826	0	0.0200743
Thermoproteus tenax	0	0	0	0.0182216	0	0	0	0	0	0	0	0	0.0100756	0
Thermoproteus uzoniensis	0.0738552	0.717547	0	0	0	0	0	0	0	0	0	0	0	0
Uncultured archaeon	0	0.0652316	0.149328	0.0364431	0.00973378	0.0210526	0.0674309	0.0795229	0.021725	0.0469373	0.00507228	0.197498	0	0
Vulcanisaeta distributa	0.369276	0	0	0	0	0	0	0	0	0	0	0	0	0
